# Supplementary material for: Catalyst-free late-stage functionalization to assemble α-acyloxyenamide electrophiles for selectively profiling conserved lysine residues
Source: Commun Chem. 2024 Feb 14;7:31. doi: 10.1038/s42004-024-01107-4 (PMC10866925; doi:10.1038/s42004-024-01107-4)
Supplement: Supplementary file 3 — Supplementary Data 1 [file 42004_2024_1107_MOESM3_ESM.xlsx]

## Sheet: Table S1
Binding site mapping by A1 (100μM) from BSA
Score: Andromeda score for the best associated MS/MS spectrum.
Protein IDs	Positions within proteins	Amino acid	A1 Probabilities	Position in peptide	Charge	Score
sp|P02769|ALBU_BOVIN;CON__P02769	285;285	K	ECCHGDLLECADDRADLAK(1)	19	4	346.02
sp|P02769|ALBU_BOVIN;CON__P02769	297;297	K	YICDNQDTISSK(1)	12	2	154.56
sp|P02769|ALBU_BOVIN;CON__P02769	235;235	K	ALK(1)AWSVAR	3	2	150.4
sp|P02769|ALBU_BOVIN;CON__P02769	245;245	K	AWSVARLSQK(1)	10	3	121.62
sp|P02769|ALBU_BOVIN;CON__P02769	463;463	K	VGTRCCTK(1)PESER	8	4	144.12
sp|P02769|ALBU_BOVIN;CON__P02769	138;138	K	DDSPDLPK(1)LKPDPNTLCDEFK	8	2	341.37
sp|P02769|ALBU_BOVIN;CON__P02769	140;140	K	LK(1)PDPNTLCDEFKADEK	2	3	152.94
sp|P02769|ALBU_BOVIN;CON__P02769	151;151	K	LKPDPNTLCDEFK(0.998)ADEK(0.002)	13	3	98.062
sp|P02769|ALBU_BOVIN;CON__P02769	44;44	K	FKDLGEEHFK(1)	10	2	104.05
sp|P02769|ALBU_BOVIN;CON__P02769	28;28	K	DTHK(1)SEIAHR	4	2	171.85
sp|P02769|ALBU_BOVIN;CON__P02769	117;117	K	ETYGDMADCCEK(1)QEPER	12	2	179.93
sp|P02769|ALBU_BOVIN;CON__P02769	386;386	K	EYEATLEECCAK(0.995)DDPHACYSTVFDK(0.005)	12	3	132.72
sp|P02769|ALBU_BOVIN;CON__P02769	36;36	K	SEIAHRFK(1)	8	2	104.42
sp|P02769|ALBU_BOVIN;CON__P02769	248;248	K	FPK(1)AEFVEVTK	3	2	115
sp|P02769|ALBU_BOVIN;CON__P02769	204;204	K	GACLLPK(1)IETMR	7	2	116.52
sp|P02769|ALBU_BOVIN;CON__P02769	561;561	K	HKPK(1)ATEEQLK	4	2	174.42
sp|P02769|ALBU_BOVIN;CON__P02769	412;412	K	HLVDEPQNLIK(1)	11	2	127.3
sp|P02769|ALBU_BOVIN;CON__P02769	211;211	K	IETMREK(1)	7	2	111.28
sp|P02769|ALBU_BOVIN;CON__P02769	548;548	K	K(1)QTALVELLK	1	2	175.43
sp|P02769|ALBU_BOVIN;CON__P02769	374;374	K	LAK(1)EYEATLEECCAK	3	2	252.96
sp|P02769|ALBU_BOVIN;CON__P02769	489;489	K	LCVLHEK(1)TPVSEK	7	2	224.42
sp|P02769|ALBU_BOVIN;CON__P02769	495;495	K	TPVSEK(1)VTK	6	2	166.61
sp|P02769|ALBU_BOVIN;CON__P02769	299;299	K	LK(1)ECCDKPLLEK	2	3	129.77
sp|P02769|ALBU_BOVIN;CON__P02769	304;304	K	LKECCDK(1)PLLEK	7	2	118.87
sp|P02769|ALBU_BOVIN;CON__P02769	401;401	K	LK(1)HLVDEPQNLIK	2	2	196.24
sp|P02769|ALBU_BOVIN;CON__P02769	75;75	K	LVNELTEFAK(1)TCVADESHAGCEK	10	3	155.76
sp|P02769|ALBU_BOVIN;CON__P02769	263;263	K	LVTDLTK(1)	7	2	132.76
sp|P02769|ALBU_BOVIN;CON__P02769	266;266	K	VHK(1)ECCHGDLLECADDR	3	4	168.27
sp|P02769|ALBU_BOVIN;CON__P02769	130;130	K	QEPERNECFLSHK(1)DDSPDLPK	13	3	229.17
sp|P02769|ALBU_BOVIN;CON__P02769	183;183	K	RHPYFYAPELLYYANK(1)	16	3	140.84
sp|P02769|ALBU_BOVIN;CON__P02769	318;318	K	SHCIAEVEK(1)DAIPENLPPLTADFAEDKDVCK	9	3	128.86
sp|P02769|ALBU_BOVIN;CON__P02769	455;455	K	SLGK(1)VGTR	4	1	120.46
sp|P02769|ALBU_BOVIN;CON__P02769	498;498	K	VTK(1)CCTESLVNR	3	2	158.79

## Sheet: Table S2
Binding site mapping by A1 (100μM) from KRAS G12D
Score: Andromeda score for the best associated MS/MS spectrum.
Proteins IDs	Positions within proteins	Amino acid	A1 Probabilities	Position in peptide	Charge	Score
5YY1_1|Chain	147	K	SYGIPFIETSAK(1)TR	12	2	106.67
5YY1_1|Chain	128	K	TVDTK(1)QAQDLAR	5	2	188.87
5YY1_1|Chain	104	K	VK(1)DSEDVPMVLVGNK	2	2	97.214

## Sheet: Table S3
Binding site mapping by A1 (100μM) from ALDH1A1
Score: Andromeda score for the best associated MS/MS spectrum.
Proteins IDs	Positions within proteins	Amino acid	A1 Probabilities	Position in peptide	Charge	Score
sp|P00352|AL1A1_HUMAN	260	K	EAAGK(1)SNLK	5	2	61.582
sp|P00352|AL1A1_HUMAN	412	K	EEIFGPVQQIMK(0.339)FK(0.661)	14	2	91.584
sp|P00352|AL1A1_HUMAN	398	K	IAK(1)EEIFGPVQQIMK	3	2	41.295
sp|P00352|AL1A1_HUMAN	363	K	ILDLIESGK(0.401)K(0.599)	10	2	118.26
sp|P00352|AL1A1_HUMAN	329	K	K(1)YILGNPLTPGVTQGPQIDKEQYDK	1	3	70.533
sp|P00352|AL1A1_HUMAN	348	K	YILGNPLTPGVTQGPQIDK(1)	19	2	69.979
sp|P00352|AL1A1_HUMAN	255	K	LIK(1)EAAGK	3	2	98.997
sp|P00352|AL1A1_HUMAN	91	K	LLYK(1)LADLIER	4	2	52.79
sp|P00352|AL1A1_HUMAN	419	K	SLDDVIK(1)R	7	2	139.28
sp|P00352|AL1A1_HUMAN	495	K	TVTVK(1)ISQK	5	2	88.921

## Sheet: Table S4
Protein hits identified by pull-down/LC-MS/MS with A1 (10μM) from MDA-MB-231 cells. LFQ means label free quantification.
#DIV/0! means infinite; There are 394 target proteins with LFQ ratio> 1
Protein IDs	Mol. weight [kDa]	Sequence length	Score	LFQ intensity DMSO	LFQ intensity A1	LFQ ratio (A1/DMSO)
sp|Q01813|PFKAP_HUMAN	85.595	784	323.31	0	7.96227e+09	#DIV/0!
sp|P46379|BAG6_HUMAN	119.41	1132	323.31	0	2475500000	#DIV/0!
sp|P08237|PFKAM_HUMAN	85.182	780	323.31	0	2.05627e+09	#DIV/0!
sp|P17858|PFKAL_HUMAN	85.018	780	323.31	0	1251500000	#DIV/0!
sp|P50416|CPT1A_HUMAN;sp|Q92523|CPT1B_HUMAN	88.367	773	323.31	0	1039000000	#DIV/0!
sp|Q6PIU2|NCEH1_HUMAN	45.807	408	217.02	0	7.95113e+08	#DIV/0!
sp|Q9Y6C9|MTCH2_HUMAN	33.331	303	267.19	0	6.94163e+08	#DIV/0!
sp|P16615|AT2A2_HUMAN;sp|O14983|AT2A1_HUMAN;sp|Q93084|AT2A3_HUMAN	114.76	1042	323.31	0	599710000	#DIV/0!
sp|O43169|CYB5B_HUMAN	16.332	146	177.94	0	5.77247e+08	#DIV/0!
sp|P78527|PRKDC_HUMAN	469.08	4128	323.31	0	5.24963e+08	#DIV/0!
sp|A0FGR8|ESYT2_HUMAN	102.36	921	193.99	0	3.65567e+08	#DIV/0!
sp|Q9BT22|ALG1_HUMAN;sp|Q6GMV1|ALG1L_HUMAN	52.518	464	257.01	0	2.84913e+08	#DIV/0!
sp|Q00765|REEP5_HUMAN	21.493	189	93.929	0	271320000	#DIV/0!
sp|P53990|IST1_HUMAN	39.75	364	12.294	0	2.64933e+08	#DIV/0!
sp|P02786|TFR1_HUMAN	84.87	760	200.47	0	2.36703e+08	#DIV/0!
sp|O94919|ENDD1_HUMAN	55.016	500	190.45	0	227600000	#DIV/0!
sp|P04843|RPN1_HUMAN	68.569	607	191.26	0	1.92563e+08	#DIV/0!
sp|O75153|CLU_HUMAN;sp|Q9Y5I4|PCDC2_HUMAN	146.67	1309	219.32	0	190200000	#DIV/0!
sp|P05023|AT1A1_HUMAN;sp|P50993|AT1A2_HUMAN;sp|P13637|AT1A3_HUMAN;sp|Q13733|AT1A4_HUMAN;sp|P20648|ATP4A_HUMAN	112.89	1023	224.58	0	186710000	#DIV/0!
sp|P52292|IMA1_HUMAN	57.861	529	270.06	0	1.76197e+08	#DIV/0!
sp|P27824|CALX_HUMAN	67.567	592	129.77	0	1.53167e+08	#DIV/0!
sp|O14880|MGST3_HUMAN	16.516	152	60.99	0	137510000	#DIV/0!
sp|Q7Z6Z7|HUWE1_HUMAN	481.89	4374	323.31	0	1.37403e+08	#DIV/0!
sp|Q68CZ2|TENS3_HUMAN	155.26	1445	165.88	0	134220000	#DIV/0!
sp|P46977|STT3A_HUMAN	80.529	705	72.184	0	126940000	#DIV/0!
sp|Q07065|CKAP4_HUMAN;sp|Q96K21|ANCHR_HUMAN	66.022	602	140.39	0	1.25397e+08	#DIV/0!
sp|P06703|S10A6_HUMAN	10.18	90	38.936	0	1.21137e+08	#DIV/0!
sp|Q06203|PUR1_HUMAN	57.398	517	106.82	0	1.14107e+08	#DIV/0!
sp|O00116|ADAS_HUMAN	72.911	658	165.22	0	1.12797e+08	#DIV/0!
sp|Q9NZ01|TECR_HUMAN	36.034	308	57.31	0	1.06607e+08	#DIV/0!
sp|Q00325|MPCP_HUMAN	40.094	362	82.372	0	1.03976e+08	#DIV/0!
sp|Q8N0U8|VKORL_HUMAN	19.835	176	33.746	0	1.01528e+08	#DIV/0!
sp|Q8WUY1|THEM6_HUMAN	23.865	208	84.732	0	97598000	#DIV/0!
sp|Q15758|AAAT_HUMAN	56.598	541	70.785	0	92274000	#DIV/0!
sp|Q9P0S9|TM14C_HUMAN	11.564	112	44.797	0	8.65723e+07	#DIV/0!
sp|Q15185|TEBP_HUMAN	18.697	160	83.35	0	83209000	#DIV/0!
sp|Q9BUM1|G6PC3_HUMAN	38.734	346	22.619	0	8.29747e+07	#DIV/0!
sp|Q9P035|HACD3_HUMAN	43.159	362	46.197	0	7.82423e+07	#DIV/0!
sp|Q9H330|TM245_HUMAN	97.356	879	86.74	0	75910000	#DIV/0!
sp|P61619|S61A1_HUMAN;sp|Q9H9S3|S61A2_HUMAN	52.264	476	38.226	0	72832000	#DIV/0!
sp|Q14204|DYHC1_HUMAN	532.4	4646	256.43	0	72499000	#DIV/0!
sp|Q9BSJ8|ESYT1_HUMAN	122.85	1104	124.58	0	72292000	#DIV/0!
sp|Q8TCJ2|STT3B_HUMAN	93.673	826	62.047	0	7.18327e+07	#DIV/0!
sp|P57088|TMM33_HUMAN	27.978	247	50.357	0	6.49707e+07	#DIV/0!
sp|P40939|ECHA_HUMAN	82.999	763	126.31	0	64696000	#DIV/0!
sp|Q8TEX9|IPO4_HUMAN	118.71	1081	113.78	0	64337000	#DIV/0!
sp|O60488|ACSL4_HUMAN	79.187	711	104.02	0	63707000	#DIV/0!
sp|P51812|KS6A3_HUMAN;sp|Q15349|KS6A2_HUMAN;sp|Q9UK32|KS6A6_HUMAN;sp|Q96GX5|GWL_HUMAN;sp|O60307|MAST3_HUMAN;sp|Q9Y2H9|MAST1_HUMAN;sp|Q6P0Q8|MAST2_HUMAN;sp|O15021|MAST4_HUMAN	83.735	740	95.91	0	6.36713e+07	#DIV/0!
sp|P03915|NU5M_HUMAN	67.026	603	103.51	0	6.13607e+07	#DIV/0!
sp|Q96AG4|LRC59_HUMAN	34.93	307	52.128	0	6.11597e+07	#DIV/0!
sp|O14980|XPO1_HUMAN	123.38	1071	122.06	0	59281000	#DIV/0!
sp|Q9NQC3|RTN4_HUMAN	129.93	1192	50.253	0	5.81617e+07	#DIV/0!
sp|P53621|COPA_HUMAN	138.34	1224	115.01	0	5.78387e+07	#DIV/0!
sp|P08962|CD63_HUMAN	25.636	238	18.588	0	5.74273e+07	#DIV/0!
sp|Q16880|CGT_HUMAN	61.437	541	85.048	0	53452000	#DIV/0!
sp|P22102|PUR2_HUMAN	107.77	1010	77.776	0	5.24847e+07	#DIV/0!
sp|P30153|2AAA_HUMAN;sp|P30154|2AAB_HUMAN	65.308	589	105.38	0	5.23547e+07	#DIV/0!
sp|Q86VP6|CAND1_HUMAN;sp|O75155|CAND2_HUMAN	136.37	1230	95.805	0	5.21473e+07	#DIV/0!
sp|P05783|K1C18_HUMAN;CON__H-INV:HIT000015463	48.057	430	58.149	0	50672000	#DIV/0!
sp|Q3ZCM7|TBB8_HUMAN	49.775	444	176.35	0	50114000	#DIV/0!
sp|P04844|RPN2_HUMAN	69.283	631	106.91	0	4.84283e+07	#DIV/0!
sp|Q6P2Q9|PRP8_HUMAN	273.6	2335	135.29	0	4.60257e+07	#DIV/0!
sp|Q9H3N1|TMX1_HUMAN	31.791	280	50.28	0	4.59663e+07	#DIV/0!
sp|P46940|IQGA1_HUMAN	189.25	1657	123.07	0	4.58213e+07	#DIV/0!
sp|O15260|SURF4_HUMAN	30.394	269	27.269	0	4.56603e+07	#DIV/0!
sp|Q99805|TM9S2_HUMAN	75.775	663	57.925	0	4.38197e+07	#DIV/0!
sp|Q01650|LAT1_HUMAN;sp|Q9UM01|YLAT1_HUMAN;sp|Q92536|YLAT2_HUMAN	55.01	507	46.239	0	4.30627e+07	#DIV/0!
sp|O15067|PUR4_HUMAN	144.73	1338	76.838	0	4.30383e+07	#DIV/0!
sp|P41091|IF2G_HUMAN;sp|Q2VIR3|IF2GL_HUMAN	51.109	472	92.469	0	43028000	#DIV/0!
sp|P51572|BAP31_HUMAN	27.991	246	20.886	0	4.30237e+07	#DIV/0!
sp|Q92685|ALG3_HUMAN	50.126	438	48.878	0	4.29853e+07	#DIV/0!
sp|P26368|U2AF2_HUMAN	53.5	475	24.295	0	4.27787e+07	#DIV/0!
sp|P50995|ANX11_HUMAN	54.389	505	114.33	0	4.19823e+07	#DIV/0!
sp|Q12905|ILF2_HUMAN	43.062	390	46.773	0	4.14413e+07	#DIV/0!
sp|P53985|MOT1_HUMAN	53.944	500	33.324	0	41306000	#DIV/0!
sp|Q53GQ0|DHB12_HUMAN	34.324	312	41.191	0	4.10977e+07	#DIV/0!
sp|P11216|PYGB_HUMAN;sp|P11217|PYGM_HUMAN	96.695	843	79.003	0	4.02573e+07	#DIV/0!
sp|P08727|K1C19_HUMAN;CON__P08727;CON__P19001	44.105	400	52.227	0	4.02483e+07	#DIV/0!
sp|O15427|MOT4_HUMAN	49.469	465	54.711	0	3.98237e+07	#DIV/0!
sp|P51149|RAB7A_HUMAN	23.489	207	70.995	0	3.89643e+07	#DIV/0!
sp|Q99460|PSMD1_HUMAN	105.84	953	65.781	0	3.79717e+07	#DIV/0!
sp|P18031|PTN1_HUMAN	49.966	435	82.483	0	3.77527e+07	#DIV/0!
sp|Q99613|EIF3C_HUMAN;sp|B5ME19|EIFCL_HUMAN	105.34	913	84.132	0	3.75577e+07	#DIV/0!
sp|Q14566|MCM6_HUMAN	92.888	821	100.77	0	3.62217e+07	#DIV/0!
sp|P61221|ABCE1_HUMAN	67.314	599	64.917	0	3.60967e+07	#DIV/0!
sp|Q01518|CAP1_HUMAN	51.901	475	66.075	0	3.55237e+07	#DIV/0!
sp|Q9UM00|TMCO1_HUMAN	21.175	188	39.475	0	3.52023e+07	#DIV/0!
sp|P27708|PYR1_HUMAN	242.98	2225	86.389	0	3.51623e+07	#DIV/0!
sp|P52209|6PGD_HUMAN	53.139	483	65.572	0	3.50203e+07	#DIV/0!
sp|O95674|CDS2_HUMAN	51.417	445	45.878	0	3.43737e+07	#DIV/0!
sp|Q9Y277|VDAC3_HUMAN	30.658	283	36.757	0	3.42683e+07	#DIV/0!
sp|P11166|GTR1_HUMAN	54.083	492	43.004	0	3.36733e+07	#DIV/0!
sp|P13693|TCTP_HUMAN;sp|Q9HAU6|TCTP8_HUMAN	19.595	172	37.161	0	3.36287e+07	#DIV/0!
sp|P22392|NDKB_HUMAN;sp|O60361|NDK8_HUMAN	17.298	152	24.424	0	3.35513e+07	#DIV/0!
sp|O60701|UGDH_HUMAN	55.023	494	86.672	0	3.29857e+07	#DIV/0!
sp|P35606|COPB2_HUMAN	102.49	906	68.913	0	3.27877e+07	#DIV/0!
sp|P21796|VDAC1_HUMAN	30.772	283	33.957	0	3.23847e+07	#DIV/0!
sp|Q9Y262|EIF3L_HUMAN	66.726	564	77.926	0	3.22923e+07	#DIV/0!
sp|Q9BZZ5|API5_HUMAN	59.004	524	51.478	0	3.20303e+07	#DIV/0!
sp|P60228|EIF3E_HUMAN	52.22	445	49.27	0	3.15397e+07	#DIV/0!
sp|Q16531|DDB1_HUMAN	126.97	1140	71.817	0	3.14803e+07	#DIV/0!
sp|P60953|CDC42_HUMAN;sp|P84095|RHOG_HUMAN;sp|P17081|RHOQ_HUMAN;sp|Q9H4E5|RHOJ_HUMAN	21.258	191	38.493	0	3.13203e+07	#DIV/0!
sp|P40925|MDHC_HUMAN	36.426	334	55.902	0	31256000	#DIV/0!
sp|P62136|PP1A_HUMAN	37.512	330	59.283	0	30409000	#DIV/0!
sp|P49736|MCM2_HUMAN	101.89	904	81.438	0	30048000	#DIV/0!
sp|P53396|ACLY_HUMAN	120.84	1101	113.16	0	2.96837e+07	#DIV/0!
sp|Q8WUM4|PDC6I_HUMAN	96.022	868	87.892	0	2.96427e+07	#DIV/0!
sp|Q7L5D6|GET4_HUMAN	36.504	327	57.03	0	29536000	#DIV/0!
sp|P55786|PSA_HUMAN;sp|A6NEC2|PSAL_HUMAN	103.28	919	83.235	0	29463000	#DIV/0!
sp|O00264|PGRC1_HUMAN;sp|O15173|PGRC2_HUMAN	21.671	195	24.488	0	2.91703e+07	#DIV/0!
sp|P23921|RIR1_HUMAN;sp|P32984|RIR1_VAR67	90.069	792	60.042	0	2.87373e+07	#DIV/0!
sp|P84077|ARF1_HUMAN;sp|P61204|ARF3_HUMAN	20.697	181	19.972	0	2.85577e+07	#DIV/0!
sp|P00367|DHE3_HUMAN;sp|P49448|DHE4_HUMAN	61.397	558	56.013	0	2.70263e+07	#DIV/0!
sp|Q6UX53|MET7B_HUMAN	27.775	244	37.097	0	26811000	#DIV/0!
sp|P41252|SYIC_HUMAN	144.5	1262	61.398	0	2.67983e+07	#DIV/0!
sp|O75369|FLNB_HUMAN	278.16	2602	89.55	0	2.64433e+07	#DIV/0!
sp|P28288|ABCD3_HUMAN	75.475	659	63.581	0	26410000	#DIV/0!
sp|P35232|PHB_HUMAN	29.804	272	46.502	0	26217000	#DIV/0!
sp|Q14739|LBR_HUMAN	70.702	615	32.391	0	26209000	#DIV/0!
sp|P17655|CAN2_HUMAN	79.994	700	51.887	0	2.60907e+07	#DIV/0!
sp|Q01082|SPTB2_HUMAN	274.61	2364	50.302	0	2.59343e+07	#DIV/0!
sp|P33992|MCM5_HUMAN	82.285	734	77.92	0	2.56037e+07	#DIV/0!
sp|O75643|U520_HUMAN	244.5	2136	120.56	0	2.53427e+07	#DIV/0!
sp|Q9NR31|SAR1A_HUMAN;sp|Q9Y6B6|SAR1B_HUMAN	22.367	198	13.671	0	2.52743e+07	#DIV/0!
sp|Q99623|PHB2_HUMAN	33.296	299	32.123	0	2.51393e+07	#DIV/0!
sp|Q9P0L0|VAPA_HUMAN	27.893	249	21.621	0	25128000	#DIV/0!
sp|Q9NUU7|DD19A_HUMAN;sp|Q9UMR2|DD19B_HUMAN	53.974	478	46.44	0	2.51017e+07	#DIV/0!
sp|Q15005|SPCS2_HUMAN	25.003	226	41.764	0	25053000	#DIV/0!
sp|Q9NSD9|SYFB_HUMAN	66.115	589	70.821	0	2.49677e+07	#DIV/0!
sp|P49915|GUAA_HUMAN	76.715	693	50.974	0	24747000	#DIV/0!
sp|Q9NVV5|AIG1_HUMAN	28.222	245	31.183	0	2.45987e+07	#DIV/0!
sp|Q9Y678|COPG1_HUMAN;sp|Q9UBF2|COPG2_HUMAN	97.717	874	46.041	0	24227000	#DIV/0!
sp|Q9UBM7|DHCR7_HUMAN	54.489	475	32.319	0	2.41267e+07	#DIV/0!
sp|P15170|ERF3A_HUMAN;sp|Q8IYD1|ERF3B_HUMAN	55.755	499	50.098	0	2.40677e+07	#DIV/0!
sp|P60891|PRPS1_HUMAN;sp|P21108|PRPS3_HUMAN;sp|P11908|PRPS2_HUMAN	34.834	318	34.371	0	2.33847e+07	#DIV/0!
sp|Q02790|FKBP4_HUMAN	51.804	459	50.589	0	2.28873e+07	#DIV/0!
sp|O95470|SGPL1_HUMAN	63.523	568	46.665	0	2.27983e+07	#DIV/0!
sp|Q96QK1|VPS35_HUMAN	91.706	796	53.28	0	2.27263e+07	#DIV/0!
sp|Q3SXM5|HSDL1_HUMAN	37.001	330	48.081	0	2.26753e+07	#DIV/0!
sp|P35221|CTNA1_HUMAN;sp|P26232|CTNA2_HUMAN	100.07	906	72.209	0	2.25073e+07	#DIV/0!
sp|P18085|ARF4_HUMAN	20.511	180	31.098	0	2.23937e+07	#DIV/0!
sp|P17066|HSP76_HUMAN;sp|P48741|HSP77_HUMAN	71.027	643	7.3641	0	2.22977e+07	#DIV/0!
sp|Q6P1A2|MBOA5_HUMAN	56.034	487	36.498	0	22290000	#DIV/0!
sp|P62820|RAB1A_HUMAN;sp|Q9H0U4|RAB1B_HUMAN;sp|Q92928|RAB1C_HUMAN	22.677	205	28.657	0	2.20543e+07	#DIV/0!
sp|O94826|TOM70_HUMAN	67.454	608	27.453	0	21761000	#DIV/0!
sp|Q8IZP2|ST134_HUMAN;sp|P50502|F10A1_HUMAN;sp|Q8NFI4|F10A5_HUMAN	27.406	240	27.311	0	21590000	#DIV/0!
sp|P43304|GPDM_HUMAN	80.852	727	53.915	0	2.14827e+07	#DIV/0!
sp|O96008|TOM40_HUMAN	37.893	361	37.347	0	21353000	#DIV/0!
sp|P13489|RINI_HUMAN	49.973	461	45.046	0	2.13403e+07	#DIV/0!
sp|Q16891|MIC60_HUMAN	83.677	758	51.237	0	21325000	#DIV/0!
sp|Q9UGP8|SEC63_HUMAN	87.996	760	49.237	0	2.12113e+07	#DIV/0!
sp|O75844|FACE1_HUMAN	54.812	475	22.141	0	21089000	#DIV/0!
sp|P61803|DAD1_HUMAN	12.497	113	30.332	0	20964000	#DIV/0!
sp|P15559|NQO1_HUMAN	30.867	274	26.325	0	2.07957e+07	#DIV/0!
sp|P84090|ERH_HUMAN	12.259	104	57.72	0	2.07947e+07	#DIV/0!
sp|Q9Y490|TLN1_HUMAN;sp|Q9Y4G6|TLN2_HUMAN	269.76	2541	77.089	0	2.05987e+07	#DIV/0!
sp|O76024|WFS1_HUMAN	100.29	890	44.862	0	2.04823e+07	#DIV/0!
sp|Q14444|CAPR1_HUMAN	78.365	709	31.54	0	20256000	#DIV/0!
sp|Q13162|PRDX4_HUMAN	30.54	271	28.036	0	2.02493e+07	#DIV/0!
sp|Q92616|GCN1_HUMAN	292.75	2671	85.197	0	20248000	#DIV/0!
sp|O43684|BUB3_HUMAN	37.154	328	42.323	0	2.00383e+07	#DIV/0!
sp|P10316|1A69_HUMAN;sp|P01892|1A02_HUMAN;sp|P30512|1A29_HUMAN;sp|P30459|1A74_HUMAN;sp|P30453|1A34_HUMAN;sp|P16190|1A33_HUMAN;sp|P16189|1A31_HUMAN;sp|P10314|1A32_HUMAN;sp|P01891|1A68_HUMAN;sp|P10321|1C07_HUMAN;sp|Q31612|1B73_HUMAN;sp|P30457|1A66_HUMAN;sp|P30456|1A43_HUMAN;sp|P30450|1A26_HUMAN;sp|P18462|1A25_HUMAN;sp|Q95604|1C17_HUMAN;sp|Q09160|1A80_HUMAN;sp|P30499|1C01_HUMAN	40.976	365	38.318	0	1.98663e+07	#DIV/0!
sp|P38919|IF4A3_HUMAN	46.871	411	78.406	0	19852000	#DIV/0!
sp|Q96LJ7|DHRS1_HUMAN	33.909	313	29.82	0	19837000	#DIV/0!
sp|P25789|PSA4_HUMAN	29.483	261	24.282	0	1.96547e+07	#DIV/0!
sp|Q13423|NNTM_HUMAN	113.89	1086	73.237	0	19638000	#DIV/0!
sp|Q9H4L5|OSBL3_HUMAN	101.22	887	68.382	0	1.95247e+07	#DIV/0!
sp|Q9NY33|DPP3_HUMAN	82.588	737	41.183	0	1.92117e+07	#DIV/0!
sp|P30519|HMOX2_HUMAN	36.032	316	50.426	0	1.91777e+07	#DIV/0!
sp|O43776|SYNC_HUMAN	62.942	548	42.236	0	19081000	#DIV/0!
sp|P43243|MATR3_HUMAN	94.622	847	35.098	0	18883000	#DIV/0!
sp|Q9UMS4|PRP19_HUMAN	55.18	504	33.567	0	18878000	#DIV/0!
sp|O15258|RER1_HUMAN	22.958	196	22.015	0	18607000	#DIV/0!
sp|O15371|EIF3D_HUMAN	63.972	548	20.939	0	18356000	#DIV/0!
sp|Q2TAA5|ALG11_HUMAN	55.65	492	29.124	0	18339000	#DIV/0!
sp|Q8N8Q8|COX18_HUMAN	37.062	333	24.765	0	1.80243e+07	#DIV/0!
sp|Q14152|EIF3A_HUMAN	166.57	1382	72.617	0	1.79723e+07	#DIV/0!
sp|P41250|GARS_HUMAN	83.165	739	45.242	0	1.79633e+07	#DIV/0!
sp|Q13185|CBX3_HUMAN	20.811	183	43.067	0	17505000	#DIV/0!
sp|Q13200|PSMD2_HUMAN	100.2	908	55.865	0	17010000	#DIV/0!
sp|P61160|ARP2_HUMAN	44.76	394	33.862	0	17003000	#DIV/0!
sp|P28074|PSB5_HUMAN	28.48	263	45.632	0	1.67937e+07	#DIV/0!
sp|O75352|MPU1_HUMAN	26.638	247	19.574	0	1.67583e+07	#DIV/0!
sp|P48509|CD151_HUMAN	28.295	253	17.585	0	16627000	#DIV/0!
sp|P20700|LMNB1_HUMAN	66.408	586	83.163	0	1.62613e+07	#DIV/0!
sp|P61158|ARP3_HUMAN;sp|Q9P1U1|ARP3B_HUMAN	47.371	418	53.092	0	1.62187e+07	#DIV/0!
sp|P0DMV9|HS71B_HUMAN;sp|P0DMV8|HS71A_HUMAN	70.051	641	56.01	0	1.58723e+07	#DIV/0!
sp|P33176|KINH_HUMAN;sp|O60282|KIF5C_HUMAN;sp|Q12840|KIF5A_HUMAN	109.68	963	74.191	0	15799000	#DIV/0!
sp|P13797|PLST_HUMAN;sp|Q14651|PLSI_HUMAN	70.81	630	48.18	0	1.57933e+07	#DIV/0!
sp|O43242|PSMD3_HUMAN	60.977	534	33.825	0	1.57817e+07	#DIV/0!
sp|Q9NTJ3|SMC4_HUMAN	147.18	1288	71.707	0	1.56657e+07	#DIV/0!
sp|Q8IZL8|PELP1_HUMAN	119.7	1130	26.756	0	15607000	#DIV/0!
sp|P54577|SYYC_HUMAN	59.143	528	42.173	0	1.55037e+07	#DIV/0!
sp|Q92688|AN32B_HUMAN	28.787	251	133.83	0	1.53037e+07	#DIV/0!
sp|Q8TCT9|HM13_HUMAN	41.488	377	32.572	0	1.52753e+07	#DIV/0!
sp|O75533|SF3B1_HUMAN	145.83	1304	64.843	0	15117000	#DIV/0!
sp|Q8NBM4|UBAC2_HUMAN	38.963	344	43.764	0	1.50273e+07	#DIV/0!
sp|Q9Y3I0|RTCB_HUMAN	55.21	505	67.205	0	1.41377e+07	#DIV/0!
sp|P63000|RAC1_HUMAN;sp|P60763|RAC3_HUMAN;sp|P15153|RAC2_HUMAN	21.45	192	24.997	0	13932000	#DIV/0!
sp|P78344|IF4G2_HUMAN	102.36	907	61.19	0	1.37077e+07	#DIV/0!
sp|P56537|IF6_HUMAN	26.599	245	32.272	0	1.34493e+07	#DIV/0!
sp|Q14847|LASP1_HUMAN	29.717	261	38.032	0	1.33187e+07	#DIV/0!
sp|P54886|P5CS_HUMAN	87.301	795	58.767	0	13240000	#DIV/0!
sp|Q6NUQ4|TM214_HUMAN	77.15	689	36.831	0	13200000	#DIV/0!
sp|P12236|ADT3_HUMAN	32.866	298	20.197	0	13194000	#DIV/0!
sp|P19623|SPEE_HUMAN	33.824	302	18.522	0	13105000	#DIV/0!
sp|Q13445|TMED1_HUMAN	25.206	227	31.963	0	1.28863e+07	#DIV/0!
sp|P61513|RL37A_HUMAN;sp|A6NKH3|RL37L_HUMAN	10.275	92	17.734	0	12686000	#DIV/0!
sp|P55263|ADK_HUMAN	40.545	362	38.566	0	1.26783e+07	#DIV/0!
sp|Q96AA3|RFT1_HUMAN	60.335	541	18.054	0	1.25587e+07	#DIV/0!
sp|Q9HD45|TM9S3_HUMAN	67.887	589	24.399	0	1.25453e+07	#DIV/0!
sp|Q7Z2K6|ERMP1_HUMAN	100.23	904	55.678	0	12460000	#DIV/0!
sp|Q09028|RBBP4_HUMAN	47.655	425	16.187	0	1.23253e+07	#DIV/0!
sp|Q56VL3|OCAD2_HUMAN	16.953	154	37.092	0	12292000	#DIV/0!
sp|P62269|RS18_HUMAN	17.718	152	26.423	0	1.21887e+07	#DIV/0!
sp|Q96FJ2|DYL2_HUMAN;sp|P63167|DYL1_HUMAN	10.35	89	15.178	0	12182100	#DIV/0!
sp|P33991|MCM4_HUMAN	96.557	863	37.079	0	12054000	#DIV/0!
sp|P48444|COPD_HUMAN	57.21	511	31.634	0	1.18457e+07	#DIV/0!
sp|O95573|ACSL3_HUMAN	80.419	720	60.194	0	1.17613e+07	#DIV/0!
sp|Q16881|TRXR1_HUMAN	70.905	649	21.059	0	11377000	#DIV/0!
sp|P20618|PSB1_HUMAN	26.489	241	18.524	0	1.12767e+07	#DIV/0!
sp|O15143|ARC1B_HUMAN	40.949	372	24.321	0	1.12143e+07	#DIV/0!
sp|Q9HD20|AT131_HUMAN	132.95	1204	55.486	0	1.11527e+07	#DIV/0!
sp|P21926|CD9_HUMAN	25.416	228	13.186	0	1.10007e+07	#DIV/0!
sp|P06493|CDK1_HUMAN;sp|Q00535|CDK5_HUMAN;sp|P24941|CDK2_HUMAN;sp|P11802|CDK4_HUMAN;sp|Q00526|CDK3_HUMAN;sp|P50750|CDK9_HUMAN;sp|Q96Q40|CDK15_HUMAN;sp|O94921|CDK14_HUMAN;sp|Q07002|CDK18_HUMAN;sp|Q00536|CDK16_HUMAN;sp|Q00537|CDK17_HUMAN;sp|Q9NYV4|CDK12_HUMAN;sp|Q14004|CDK13_HUMAN	34.095	297	24.057	0	1.09797e+07	#DIV/0!
sp|Q9Y320|TMX2_HUMAN	34.037	296	34.847	0	10883000	#DIV/0!
sp|Q00796|DHSO_HUMAN	38.324	357	48.945	0	1.08243e+07	#DIV/0!
sp|Q6DKI1|RL7L_HUMAN	28.661	246	29.989	0	10556000	#DIV/0!
sp|P51148|RAB5C_HUMAN;sp|P61020|RAB5B_HUMAN;sp|P20339|RAB5A_HUMAN	23.482	216	24.979	0	1.04133e+07	#DIV/0!
sp|Q9BZF1|OSBL8_HUMAN	101.19	889	40.042	0	10358000	#DIV/0!
sp|Q99714|HCD2_HUMAN	26.923	261	16.877	0	1.03287e+07	#DIV/0!
sp|P46060|RAGP1_HUMAN	63.541	587	39.84	0	1.00947e+07	#DIV/0!
sp|P05091|ALDH2_HUMAN	56.381	517	31.02	0	9.92867e+06	#DIV/0!
sp|Q13247|SRSF6_HUMAN;sp|Q08170|SRSF4_HUMAN	39.586	344	24.512	0	9828000	#DIV/0!
sp|Q9H0U3|MAGT1_HUMAN	38.036	335	26.474	0	9.71667e+06	#DIV/0!
sp|Q96HV5|TM41A_HUMAN	29.665	264	14.791	0	9.70833e+06	#DIV/0!
sp|O00303|EIF3F_HUMAN	37.563	357	19.674	0	9.69667e+06	#DIV/0!
sp|Q9Y679|AUP1_HUMAN	53.028	476	19.89	0	9.69277e+06	#DIV/0!
sp|P11413|G6PD_HUMAN	59.256	515	43.761	0	9.60133e+06	#DIV/0!
sp|P13798|ACPH_HUMAN	81.224	732	45.014	0	9.45833e+06	#DIV/0!
sp|Q9BQG0|MBB1A_HUMAN	148.85	1328	40.627	0	9420000	#DIV/0!
sp|O00154|BACH_HUMAN	41.796	380	21.206	0	9.41533e+06	#DIV/0!
sp|Q9NTJ5|SAC1_HUMAN	66.966	587	34.227	0	9.36433e+06	#DIV/0!
sp|Q86VU5|CMTD1_HUMAN	28.808	262	25.649	0	9225200	#DIV/0!
sp|P25786|PSA1_HUMAN	29.555	263	23.701	0	9.18367e+06	#DIV/0!
sp|P67812|SC11A_HUMAN	20.625	179	12.319	0	9.02933e+06	#DIV/0!
sp|P26583|HMGB2_HUMAN	24.033	209	19.093	0	8.93833e+06	#DIV/0!
sp|Q9Y5B9|SP16H_HUMAN	119.91	1047	28.88	0	8827000	#DIV/0!
sp|Q9UBT2|SAE2_HUMAN	71.223	640	37.11	0	8587000	#DIV/0!
sp|Q86UE4|LYRIC_HUMAN	63.836	582	32.217	0	8.35687e+06	#DIV/0!
sp|O75396|SC22B_HUMAN	24.593	215	50.904	0	8158000	#DIV/0!
sp|Q9HDC9|APMAP_HUMAN	46.48	416	27.218	0	7.86467e+06	#DIV/0!
sp|Q92499|DDX1_HUMAN	82.431	740	34.837	0	7.82867e+06	#DIV/0!
sp|P04899|GNAI2_HUMAN;sp|P63096|GNAI1_HUMAN;sp|P08754|GNAI3_HUMAN;sp|P11488|GNAT1_HUMAN;sp|P19087|GNAT2_HUMAN;sp|P09471|GNAO_HUMAN;sp|A8MTJ3|GNAT3_HUMAN;sp|P38405|GNAL_HUMAN;sp|P63092|GNAS2_HUMAN;sp|Q5JWF2|GNAS1_HUMAN	40.45	355	25.099	0	7.72067e+06	#DIV/0!
sp|O95292|VAPB_HUMAN	27.228	243	30.316	0	7.66267e+06	#DIV/0!
sp|Q13951|PEBB_HUMAN	21.508	182	37.356	0	7.59367e+06	#DIV/0!
sp|Q9Y5S1|TRPV2_HUMAN	85.98	764	18.193	0	7.42067e+06	#DIV/0!
sp|Q9Y6M9|NDUB9_HUMAN	21.831	179	15.46	0	7.38633e+06	#DIV/0!
sp|P00492|HPRT_HUMAN	24.579	218	25.519	0	7.38067e+06	#DIV/0!
sp|P33993|MCM7_HUMAN	81.307	719	42.823	0	7205200	#DIV/0!
sp|Q9UPN3|MACF1_HUMAN	838.3	7388	20.148	0	7.14577e+06	#DIV/0!
sp|P52788|SPSY_HUMAN	41.268	366	23.456	0	7.02733e+06	#DIV/0!
sp|Q4ZIN3|MBRL_HUMAN	67.888	620	26.037	0	6.93683e+06	#DIV/0!
sp|Q99442|SEC62_HUMAN	45.861	399	12.884	0	6928000	#DIV/0!
sp|P37837|TALDO_HUMAN	37.54	337	38.076	0	6.92617e+06	#DIV/0!
sp|O14818|PSA7_HUMAN;sp|Q8TAA3|PSMA8_HUMAN	27.887	248	34.149	0	6.87833e+06	#DIV/0!
sp|Q9UHD8|SEPT9_HUMAN	65.401	586	20.186	0	6.57213e+06	#DIV/0!
sp|O60313|OPA1_HUMAN	111.63	960	36.255	0	6.45267e+06	#DIV/0!
sp|Q14839|CHD4_HUMAN;sp|Q8TDI0|CHD5_HUMAN;sp|Q12873|CHD3_HUMAN	218	1912	35.92	0	6.33113e+06	#DIV/0!
sp|P52789|HXK2_HUMAN	102.38	917	32.003	0	6267100	#DIV/0!
sp|Q06210|GFPT1_HUMAN	78.806	699	20.064	0	6246300	#DIV/0!
sp|Q15691|MARE1_HUMAN	29.999	268	18.637	0	6084300	#DIV/0!
sp|P24666|PPAC_HUMAN	18.042	158	12.968	0	5.97367e+06	#DIV/0!
sp|P13667|PDIA4_HUMAN	72.932	645	26.654	0	5.67137e+06	#DIV/0!
sp|P11441|UBL4A_HUMAN	17.776	157	24.337	0	5602200	#DIV/0!
sp|Q8N1F7|NUP93_HUMAN	93.487	819	26.229	0	5.43097e+06	#DIV/0!
sp|Q96FW1|OTUB1_HUMAN	31.284	271	17.516	0	5.19457e+06	#DIV/0!
sp|Q9H074|PAIP1_HUMAN	53.524	479	12.473	0	5141900	#DIV/0!
sp|P20073|ANXA7_HUMAN	52.739	488	23.97	0	4726100	#DIV/0!
sp|P16144|ITB4_HUMAN	202.16	1822	34.566	0	4636500	#DIV/0!
sp|Q9UBU9|NXF1_HUMAN	70.182	619	17.966	0	4294500	#DIV/0!
sp|Q13310|PABP4_HUMAN	70.782	644	11.703	0	4.03353e+06	#DIV/0!
sp|Q15417|CNN3_HUMAN	36.413	329	13.026	0	3789500	#DIV/0!
sp|Q96JJ7|TMX3_HUMAN	51.871	454	20.53	0	3.21427e+06	#DIV/0!
sp|P50552|VASP_HUMAN	39.829	380	21.616	0	2859400	#DIV/0!
sp|Q14974|IMB1_HUMAN	97.169	876	323.31	7.37433e+06	744130000	100.908
sp|O43175|SERA_HUMAN	56.65	533	171.03	7.10233e+06	4.35107e+08	61.2625
sp|P08195|4F2_HUMAN	67.993	630	194.61	4536000	1.67283e+08	36.879
sp|Q00610|CLH1_HUMAN;sp|P53675|CLH2_HUMAN	191.61	1675	323.31	2.07337e+07	6.45823e+08	31.1485
sp|P45880|VDAC2_HUMAN	31.566	294	135.67	17346500	4.42967e+08	25.5364
sp|P49588|SYAC_HUMAN	106.81	968	217.23	7.15033e+06	139220000	19.4704
sp|P42704|LPPRC_HUMAN	157.9	1394	176.79	6.36697e+06	1.18036e+08	18.5388
sp|O95373|IPO7_HUMAN;sp|O15397|IPO8_HUMAN	119.52	1038	145.04	6.42593e+06	1.18757e+08	18.4808
sp|P31939|PUR9_HUMAN	64.615	592	102.32	3703000	61964000	16.7335
sp|P55072|TERA_HUMAN	89.321	806	323.31	5.04573e+07	7.67693e+08	15.2147
sp|Q9Y617|SERC_HUMAN	40.422	370	106.59	5395000	77338000	14.3351
sp|P55060|XPO2_HUMAN	110.42	971	278.57	1.94417e+07	2.44867e+08	12.5949
sp|O00410|IPO5_HUMAN;sp|O60518|RNBP6_HUMAN	123.63	1097	323.31	24839000	293020000	11.7968
sp|P13010|XRCC5_HUMAN	82.704	732	160.64	1.33363e+07	119110000	8.93124
sp|P34932|HSP74_HUMAN	94.33	840	175.46	1.02803e+07	9.11037e+07	8.86194
sp|P78371|TCPB_HUMAN	57.488	535	230.77	15418000	1.35643e+08	8.79773
sp|P08670|VIME_HUMAN;sp|P14136|GFAP_HUMAN;sp|Q16352|AINX_HUMAN;sp|P07197|NFM_HUMAN	53.651	466	166.43	2.01427e+07	1.76987e+08	8.78666
sp|Q99873|ANM1_HUMAN;sp|Q9NR22|ANM8_HUMAN	42.461	371	61.754	5.48733e+06	4.67103e+07	8.51239
sp|P14174|MIF_HUMAN	12.476	115	35.9	66446000	5.45753e+08	8.21349
sp|Q04637|IF4G1_HUMAN;REV__sp|Q8NEG2|CG057_HUMAN	175.49	1599	74.482	5.22033e+06	4.21687e+07	8.07777
sp|O00571|DDX3X_HUMAN;sp|O15523|DDX3Y_HUMAN;sp|Q9NQI0|DDX4_HUMAN	73.243	662	110.31	8.93767e+06	6.98657e+07	7.81699
sp|P25205|MCM3_HUMAN	90.98	808	107.37	6648000	50656000	7.61974
sp|P48643|TCPE_HUMAN	59.67	541	170.68	2.56643e+07	1.89333e+08	7.37729
sp|Q14697|GANAB_HUMAN	106.87	944	143.8	1.50693e+07	107296000	7.12016
sp|Q92973|TNPO1_HUMAN;sp|O14787|TNPO2_HUMAN	102.35	898	55.524	4977000	35280000	7.08861
sp|P12268|IMDH2_HUMAN;sp|P20839|IMDH1_HUMAN	55.804	514	148.39	1.93547e+07	137150000	7.08615
sp|Q7KZF4|SND1_HUMAN	102	910	120.3	1.01243e+07	7.13963e+07	7.05195
sp|P05141|ADT2_HUMAN;sp|Q9H0C2|ADT4_HUMAN	32.852	298	103.7	5.60593e+07	392290000	6.99776
sp|P30101|PDIA3_HUMAN	56.782	505	119.59	1.35857e+07	94219000	6.93518
sp|P06744|G6PI_HUMAN;CON__Q3ZBD7;sp|Q8N196|SIX5_HUMAN	63.146	558	88.921	10930000	6.83157e+07	6.25029
sp|P52597|HNRPF_HUMAN	45.671	415	87.078	14577000	9.09163e+07	6.23697
sp|P14868|SYDC_HUMAN	57.136	501	67.437	4.12833e+06	25330000	6.13565
sp|P49327|FAS_HUMAN	273.42	2511	323.31	6.42363e+07	389690000	6.0665
sp|P12814|ACTN1_HUMAN;sp|P35609|ACTN2_HUMAN;sp|Q08043|ACTN3_HUMAN	103.06	892	173.07	15762000	92311000	5.85655
sp|P47756|CAPZB_HUMAN	31.35	277	69.282	7.09333e+06	3.89557e+07	5.49187
sp|P26599|PTBP1_HUMAN;sp|O95758|PTBP3_HUMAN	57.221	531	80.699	13651000	7.25247e+07	5.31277
sp|P29401|TKT_HUMAN	67.877	623	71.376	1.09217e+07	5.60343e+07	5.13057
sp|Q16555|DPYL2_HUMAN;sp|Q14194|DPYL1_HUMAN;sp|Q14195|DPYL3_HUMAN	62.293	572	98.861	1.20677e+07	6.15233e+07	5.0982
sp|P07814|SYEP_HUMAN	170.59	1512	105.52	7691000	39202000	5.09713
sp|Q96AE4|FUBP1_HUMAN;sp|Q96I24|FUBP3_HUMAN	67.56	644	64.814	8.24467e+06	4.12337e+07	5.00125
sp|P31153|METK2_HUMAN;sp|Q00266|METK1_HUMAN	43.66	395	56.112	1.02317e+07	51008000	4.98531
sp|Q16658|FSCN1_HUMAN	54.529	493	125.8	18427000	9.17183e+07	4.97739
sp|P55209|NP1L1_HUMAN	45.374	391	69.848	8582000	40857000	4.76078
sp|P18206|VINC_HUMAN	123.8	1134	218.66	2.96803e+07	135900000	4.57879
sp|P26639|SYTC_HUMAN	83.434	723	133.12	2.40687e+07	106500000	4.42484
sp|P35222|CTNB1_HUMAN	85.496	781	187.85	3.12903e+07	1.36303e+08	4.35608
sp|P18669|PGAM1_HUMAN;sp|P15259|PGAM2_HUMAN;sp|Q8N0Y7|PGAM4_HUMAN	28.804	254	72.359	9.61133e+06	3.90397e+07	4.06184
sp|P09327|VILI_HUMAN;sp|O75366|AVIL_HUMAN	92.694	827	138.7	1.91453e+07	7.70037e+07	4.02206
sp|P62633|CNBP_HUMAN	19.463	177	38.63	4.49233e+06	17689000	3.9376
sp|P11586|C1TC_HUMAN	101.56	935	201.78	38693000	150210000	3.8821
sp|P25705|ATPA_HUMAN	59.75	553	43.169	5.57067e+06	2.16107e+07	3.87937
sp|O60506|HNRPQ_HUMAN	69.602	623	237.81	3.35687e+07	129110000	3.84615
sp|P21333|FLNA_HUMAN;sp|Q14315|FLNC_HUMAN	280.74	2647	323.31	80294000	306180000	3.81324
sp|P50395|GDIB_HUMAN;sp|P31150|GDIA_HUMAN	50.663	445	147.83	3.12707e+07	1.15907e+08	3.70656
sp|Q9Y265|RUVB1_HUMAN	50.227	456	61.104	7.85767e+06	2.82387e+07	3.59377
sp|Q92841|DDX17_HUMAN	80.272	729	73.583	5183000	1.86197e+07	3.59245
sp|P14625|ENPL_HUMAN;sp|Q58FF3|ENPLL_HUMAN	92.468	803	143.49	3.19687e+07	1.13153e+08	3.53951
sp|P09382|LEG1_HUMAN	14.716	135	33.091	6135000	2.16557e+07	3.52986
sp|O14979|HNRDL_HUMAN	46.437	420	19.296	7139000	24905000	3.48858
sp|P17812|PYRG1_HUMAN	66.69	591	77.04	5223000	1.81403e+07	3.47316
sp|P23284|PPIB_HUMAN	23.742	216	46.66	11208000	3.85673e+07	3.44105
sp|Q15181|IPYR_HUMAN	32.66	289	134.96	29476000	1.00126e+08	3.39685
sp|Q9UHD1|CHRD1_HUMAN	37.489	332	42.53	6826000	2.31387e+07	3.38978
sp|P63244|RACK1_HUMAN	35.076	317	243.08	1.20683e+08	3.77987e+08	3.13207
sp|P30050|RL12_HUMAN	17.818	165	72.326	1.52123e+07	47124000	3.09775
sp|P31949|S10AB_HUMAN	11.74	105	12.512	5.49967e+06	1.69347e+07	3.07922
sp|Q07955|SRSF1_HUMAN	27.744	248	45.721	8.97967e+06	2.74913e+07	3.06151
sp|P68133|ACTS_HUMAN;sp|P68032|ACTC_HUMAN;sp|P63267|ACTH_HUMAN;sp|P62736|ACTA_HUMAN	42.051	377	7.9385	4.38533e+07	132520000	3.02189
sp|P05787|K2C8_HUMAN;CON__P05787;CON__H-INV:HIT000292931;CON__Q9H552;CON__H-INV:HIT000016045;CON__Q9DCV7;sp|Q9NSB2|KRT84_HUMAN;CON__Q9NSB2;CON__Q6ISB0;CON__REFSEQ:XP_092267;sp|P41219|PERI_HUMAN	53.704	483	304.55	113823000	342720000	3.01099
sp|Q15393|SF3B3_HUMAN	135.58	1217	183.45	3.50547e+07	1.04658e+08	2.98557
sp|P49411|EFTU_HUMAN	49.541	452	62.536	8.00533e+06	2.37733e+07	2.96969
sp|Q92598|HS105_HUMAN;sp|O95757|HS74L_HUMAN	96.864	858	245.97	64298000	185630000	2.88703
sp|P84103|SRSF3_HUMAN	19.329	164	39.814	1.42873e+07	4.04893e+07	2.83393
sp|P13796|PLSL_HUMAN	70.288	627	215.49	60787000	171000000	2.8131
sp|P62277|RS13_HUMAN	17.222	151	43.172	1.78177e+07	4.94883e+07	2.77749
sp|P40227|TCPZ_HUMAN	58.024	531	130.91	4.37723e+07	1.17323e+08	2.68031
sp|O43143|DHX15_HUMAN;sp|O60231|DHX16_HUMAN;sp|Q14562|DHX8_HUMAN	90.932	795	70.665	5728000	1.53323e+07	2.67673
sp|P51991|ROA3_HUMAN	39.594	378	66.632	1.55743e+07	4.12287e+07	2.64722
sp|P60900|PSA6_HUMAN	27.399	246	51.932	1.15937e+07	3.02143e+07	2.60611
sp|P35579|MYH9_HUMAN;sp|P35749|MYH11_HUMAN;REV__sp|Q9UKV3|ACINU_HUMAN;sp|P12883|MYH7_HUMAN;sp|P13535|MYH8_HUMAN;sp|Q9UKX3|MYH13_HUMAN;sp|Q9Y623|MYH4_HUMAN;sp|P13533|MYH6_HUMAN;sp|P12882|MYH1_HUMAN;sp|P11055|MYH3_HUMAN;sp|Q9UKX2|MYH2_HUMAN;sp|A7E2Y1|MYH7B_HUMAN	226.53	1960	323.31	2.68457e+08	6.93567e+08	2.58353
sp|P60981|DEST_HUMAN	18.506	165	39.552	8622000	21872000	2.53677
sp|Q9P258|RCC2_HUMAN	56.084	522	79.997	2.23707e+07	5.65603e+07	2.52833
sp|Q9UQ80|PA2G4_HUMAN	43.786	394	91.934	3.95617e+07	9.97323e+07	2.52093
sp|P12429|ANXA3_HUMAN	36.375	323	47.144	5.98367e+06	1.50523e+07	2.51557
sp|P26447|S10A4_HUMAN	11.728	101	27.353	3.92383e+07	98653000	2.5142
sp|P52272|HNRPM_HUMAN	77.515	730	171.71	4.90623e+07	1.22753e+08	2.50199
sp|P34897|GLYM_HUMAN;sp|P34896|GLYC_HUMAN	55.992	504	100.74	28137000	6.71183e+07	2.38541
sp|Q92945|FUBP2_HUMAN	73.114	711	87.418	2.26843e+07	5.40537e+07	2.38286
sp|Q08211|DHX9_HUMAN	140.96	1270	220.64	53813000	126950000	2.3591
sp|P60842|IF4A1_HUMAN;sp|Q14240|IF4A2_HUMAN	46.153	406	212.96	1.77207e+08	4.06627e+08	2.29465
sp|Q15046|SYK_HUMAN	68.047	597	139.76	4.82163e+07	1.10493e+08	2.29162
sp|P50991|TCPD_HUMAN	57.924	539	154.59	5.74253e+07	1.31313e+08	2.28668
sp|Q9ULV4|COR1C_HUMAN	53.248	474	45.506	10839000	2.45387e+07	2.26392
sp|P22234|PUR6_HUMAN	47.079	425	226.07	8.06787e+07	1.81857e+08	2.25409
sp|P68363|TBA1B_HUMAN;sp|Q9H853|TBA4B_HUMAN	50.151	451	323.31	1.02959e+09	2274600000	2.20924
sp|O43707|ACTN4_HUMAN;sp|Q9H254|SPTN4_HUMAN	104.85	911	323.31	2.57377e+08	5.64877e+08	2.19475
sp|P27695|APEX1_HUMAN	35.554	318	56.746	1.80117e+07	3.94883e+07	2.19238
sp|P11940|PABP1_HUMAN;sp|Q9H361|PABP3_HUMAN;sp|Q4VXU2|PAP1L_HUMAN;sp|Q5JQF8|PAP1M_HUMAN;sp|Q96DU9|PABP5_HUMAN	70.67	636	153.09	5.13243e+07	1.12437e+08	2.19071
sp|P26641|EF1G_HUMAN	50.118	437	173.94	1.33247e+08	2.90607e+08	2.18097
sp|P00558|PGK1_HUMAN;sp|P07205|PGK2_HUMAN	44.614	417	281.48	2.40733e+08	5.24353e+08	2.17815
sp|Q99832|TCPH_HUMAN	59.366	543	154.8	8.21577e+07	1.77327e+08	2.15837
sp|P15311|EZRI_HUMAN;sp|P35241|RADI_HUMAN	69.412	586	129.19	6.51543e+07	139730000	2.1446
sp|Q15366|PCBP2_HUMAN;sp|P57721|PCBP3_HUMAN	38.58	365	48.353	3.81373e+07	7.98413e+07	2.09352
sp|P31689|DNJA1_HUMAN	44.868	397	25.951	1.17773e+07	24466000	2.07738
sp|P63241|IF5A1_HUMAN;sp|Q9GZV4|IF5A2_HUMAN;sp|Q6IS14|IF5AL_HUMAN	16.832	154	65.335	6.99657e+07	1.44053e+08	2.05891
sp|Q12906|ILF3_HUMAN;sp|Q96SI9|STRBP_HUMAN	95.337	894	65.61	2.06603e+07	4.18723e+07	2.0267
sp|Q9Y266|NUDC_HUMAN	38.242	331	48.485	11133000	22524000	2.02317
sp|P24534|EF1B_HUMAN	24.763	225	96.347	1.35507e+07	27321000	2.01621
sp|P13639|EF2_HUMAN	95.337	858	323.31	727930000	1.46627e+09	2.0143
sp|P26038|MOES_HUMAN	67.819	577	58.066	1.78397e+07	35366000	1.98244
sp|P31943|HNRH1_HUMAN	49.229	449	223.91	106572000	210340000	1.97369
sp|Q14980|NUMA1_HUMAN	238.26	2115	51.401	4.10433e+06	8.01703e+06	1.95331
sp|P14866|HNRPL_HUMAN	64.132	589	113.52	5.36557e+07	1.03966e+08	1.93765
sp|P27348|1433T_HUMAN	27.764	245	109.75	5.53807e+07	1.05565e+08	1.90616
sp|Q13263|TIF1B_HUMAN	88.549	835	168.55	6.00173e+07	1.13957e+08	1.89873
sp|P05388|RLA0_HUMAN;sp|Q8NHW5|RLA0L_HUMAN	34.273	317	90.533	52194000	9.87993e+07	1.89293
sp|P68371|TBB4B_HUMAN;sp|P04350|TBB4A_HUMAN	49.83	445	323.31	836440000	1579000000	1.88776
sp|P14618|KPYM_HUMAN;sp|P30613|KPYR_HUMAN	57.936	531	323.31	7.94933e+08	1.47857e+09	1.85999
sp|P31948|STIP1_HUMAN	62.639	543	196.97	1.13306e+08	210220000	1.85532
sp|P62979|RS27A_HUMAN;sp|P0CG47|UBB_HUMAN;sp|P0CG48|UBC_HUMAN	17.965	156	110.98	1.41923e+08	262560000	1.85001
sp|P07237|PDIA1_HUMAN	57.116	508	120.33	2.37313e+07	4.38953e+07	1.84968
sp|P19105|ML12A_HUMAN;sp|O14950|ML12B_HUMAN;sp|P24844|MYL9_HUMAN	19.794	171	23.774	10877000	20064000	1.84463
sp|Q15365|PCBP1_HUMAN	37.497	356	84.613	5.38717e+07	9.89653e+07	1.83706
sp|Q12931|TRAP1_HUMAN	80.109	704	70.564	9.81433e+06	1.78487e+07	1.81863
sp|P12956|XRCC6_HUMAN	69.842	609	97.708	51515000	93092000	1.80709
sp|P17987|TCPA_HUMAN	60.343	556	163	9.74013e+07	173020000	1.77636
sp|P29692|EF1D_HUMAN	31.121	281	88.153	2.32567e+07	4.06503e+07	1.7479
sp|Q14103|HNRPD_HUMAN	38.434	355	91.877	55097000	95433000	1.73209
sp|P07900|HS90A_HUMAN;sp|Q58FG0|HS905_HUMAN;sp|Q14568|HS902_HUMAN;sp|Q58FG1|HS904_HUMAN	84.659	732	323.31	325300000	5.54317e+08	1.70402
sp|P50990|TCPQ_HUMAN	59.62	548	234.36	1.99867e+08	338720000	1.69473
sp|P23526|SAHH_HUMAN	47.716	432	196.6	119990000	2.01743e+08	1.68133
sp|O00299|CLIC1_HUMAN	26.922	241	163.28	8.78083e+07	145910000	1.66169
sp|P17844|DDX5_HUMAN	69.147	614	143.88	9.48377e+07	1.56703e+08	1.65233
sp|P31946|1433B_HUMAN	28.082	246	83.268	5.71423e+07	9.28263e+07	1.62448
sp|P49368|TCPG_HUMAN	60.533	545	199.87	2.30953e+08	3.74733e+08	1.62255
sp|P07437|TBB5_HUMAN;sp|A6NNZ2|TBB8L_HUMAN;sp|Q9H4B7|TBB1_HUMAN;CON__ENSEMBL:ENSBTAP00000025008	49.67	444	111.14	2.26473e+08	3.66367e+08	1.6177
sp|P08238|HS90B_HUMAN;sp|Q58FF7|H90B3_HUMAN	83.263	724	323.31	9.80873e+08	1.58313e+09	1.614
sp|P25398|RS12_HUMAN	14.515	132	122.43	7.35757e+07	1.18154e+08	1.60589
sp|Q16576|RBBP7_HUMAN	47.82	425	74.52	3.43697e+07	5.34643e+07	1.55557
sp|Q01469|FABP5_HUMAN;sp|A8MUU1|FB5L3_HUMAN	15.164	135	78.587	3.90907e+07	6.06853e+07	1.55243
sp|Q9BRA2|TXD17_HUMAN	13.941	123	26.175	1.58853e+07	2.44803e+07	1.54107
sp|Q01081|U2AF1_HUMAN;sp|P0DN76|U2AF5_HUMAN;sp|Q8WU68|U2AF4_HUMAN	27.872	240	35.985	1.16587e+07	1.79397e+07	1.53874
sp|P06733|ENOA_HUMAN;sp|P13929|ENOB_HUMAN;sp|P09104|ENOG_HUMAN	47.168	434	297.72	7.84507e+08	1201000000	1.5309
sp|P22314|UBA1_HUMAN	117.85	1058	323.31	2.36067e+08	3.61017e+08	1.5293
sp|P10809|CH60_HUMAN	61.054	573	323.31	232140000	3.54853e+08	1.52862
sp|Q5VTE0|EF1A3_HUMAN;sp|P68104|EF1A1_HUMAN	50.184	462	323.31	1999200000	3.05467e+09	1.52794
sp|P62888|RL30_HUMAN	12.784	115	62.325	3.45947e+07	5.27283e+07	1.52418
sp|P62258|1433E_HUMAN	29.174	255	150.14	228500000	347080000	1.51895
sp|P00505|AATM_HUMAN	47.517	430	114.44	6.59983e+07	1.00111e+08	1.51687
sp|P30086|PEBP1_HUMAN	21.057	187	50.516	2.30623e+07	3.48167e+07	1.50968
sp|Q9Y3F4|STRAP_HUMAN	38.438	350	80.843	1.03437e+07	1.55347e+07	1.50185
sp|Q15233|NONO_HUMAN	54.231	471	57.102	2.87187e+07	4.27747e+07	1.48944
sp|P12004|PCNA_HUMAN	28.768	261	272.01	1.67617e+08	244180000	1.45678
sp|P11142|HSP7C_HUMAN	70.897	646	323.31	7.40207e+08	1076800000	1.45473
sp|Q06830|PRDX1_HUMAN	22.11	199	91.037	1.34233e+08	1.94817e+08	1.45133
sp|P00338|LDHA_HUMAN;sp|Q6ZMR3|LDH6A_HUMAN;sp|P07864|LDHC_HUMAN	36.688	332	266.13	551500000	7.94687e+08	1.44095
sp|Q13838|DX39B_HUMAN;sp|O00148|DX39A_HUMAN	48.991	428	60.144	4.48003e+07	6.43263e+07	1.43584
sp|P40926|MDHM_HUMAN	35.503	338	102.89	59170000	84396000	1.42633
sp|Q00839|HNRPU_HUMAN	90.583	825	291.44	2.16433e+08	3.08077e+08	1.42343
sp|P60174|TPIS_HUMAN	30.791	286	323.31	4.67353e+08	661520000	1.41546
sp|P07355|ANXA2_HUMAN;sp|A6NMY6|AXA2L_HUMAN	38.604	339	251.81	290130000	409180000	1.41033
sp|P62937|PPIA_HUMAN;sp|Q9Y536|PAL4A_HUMAN;sp|P0DN26|PAL4F_HUMAN;sp|F5H284|PAL4D_HUMAN;sp|A0A0B4J2A2|PAL4C_HUMAN;sp|A0A075B759|PAL4E_HUMAN;sp|P0DN37|PAL4G_HUMAN	18.012	165	86.658	2.92863e+08	4.07433e+08	1.39121
sp|P04075|ALDOA_HUMAN	39.42	364	167.65	2.80147e+08	387220000	1.3822
sp|P63261|ACTG_HUMAN	41.792	375	323.31	3.60927e+09	4.98243e+09	1.38046
sp|P23528|COF1_HUMAN;sp|Q9Y281|COF2_HUMAN	18.502	166	146.95	2.60383e+08	3.56747e+08	1.37008
sp|P15531|NDKA_HUMAN	17.149	152	63.943	8.59477e+07	1.1606e+08	1.35035
sp|P02545|LMNA_HUMAN	74.139	664	99.184	2.79703e+07	37234000	1.3312
sp|P08865|RSSA_HUMAN	32.854	295	80.324	44965000	5.93863e+07	1.32072
sp|P07195|LDHB_HUMAN	36.638	334	168.25	3.51103e+08	4.59997e+08	1.31015
sp|P36578|RL4_HUMAN	47.697	427	187.03	597920000	7.81447e+08	1.30694
sp|P04406|G3P_HUMAN;sp|O14556|G3PT_HUMAN	36.053	335	323.31	8.46647e+08	1.10557e+09	1.30582
sp|P09429|HMGB1_HUMAN;sp|B2RPK0|HGB1A_HUMAN	24.893	215	61.605	50484000	6.26623e+07	1.24123
sp|P60866|RS20_HUMAN	13.373	119	16.34	28876000	3.54157e+07	1.22647
sp|P63104|1433Z_HUMAN	27.745	245	220.92	1.45457e+08	1.78383e+08	1.22637
sp|P61978|HNRPK_HUMAN	50.976	463	194.04	208880000	2.53657e+08	1.21437
sp|P09211|GSTP1_HUMAN	23.356	210	155.42	2.06917e+08	249960000	1.20802
sp|P37802|TAGL2_HUMAN;sp|Q9UI15|TAGL3_HUMAN	22.391	199	89.716	5.22877e+07	63134000	1.20744
sp|P38646|GRP75_HUMAN	73.68	679	167.2	7.50907e+07	9.04553e+07	1.20461
sp|P10599|THIO_HUMAN	11.737	105	47.832	5.84293e+07	6.96613e+07	1.19223
sp|P62826|RAN_HUMAN	24.423	216	115.31	1.35383e+08	157680000	1.16469
sp|P08708|RS17_HUMAN	15.55	135	40.287	31223000	36355000	1.16437
sp|P09651|ROA1_HUMAN;sp|Q32P51|RA1L2_HUMAN	38.746	372	129.57	2.11397e+08	2.41473e+08	1.14228
sp|Q8NC51|PAIRB_HUMAN	44.965	408	40.674	2.22357e+07	2.51683e+07	1.13189
sp|Q13085|ACACA_HUMAN;sp|O00763|ACACB_HUMAN	265.55	2346	323.31	3.56337e+09	3.95357e+09	1.1095
sp|P39019|RS19_HUMAN	16.06	145	19.375	8.05733e+06	8784000	1.09019
sp|P23396|RS3_HUMAN	26.688	243	111.01	1.05152e+08	1.14487e+08	1.08878
sp|P52565|GDIR1_HUMAN	23.207	204	48.199	3.12827e+07	3.39773e+07	1.08614
sp|P22626|ROA2_HUMAN	37.429	353	137.97	3.98007e+08	4.28283e+08	1.07607
sp|P27635|RL10_HUMAN;sp|Q96L21|RL10L_HUMAN	24.604	214	91.127	1.12087e+08	1.20267e+08	1.07298
sp|P62244|RS15A_HUMAN	14.839	130	23.655	2.46537e+07	2.63433e+07	1.06854
sp|P07737|PROF1_HUMAN	15.054	140	142.53	4.03723e+08	4.25157e+08	1.05309
sp|P19338|NUCL_HUMAN	76.613	710	158.4	106110000	1.10867e+08	1.04483
sp|P23246|SFPQ_HUMAN	76.149	707	38.465	1.63237e+07	16978000	1.04008
sp|P11021|BIP_HUMAN	72.332	654	94.506	5.39607e+07	5.58587e+07	1.03517
sp|P62910|RL32_HUMAN	15.86	135	254.13	3.96893e+09	4.08417e+09	1.02903
sp|P46782|RS5_HUMAN	22.876	204	48.035	20657000	2.10707e+07	1.02003
sp|Q9NR30|DDX21_HUMAN;sp|Q9BQ39|DDX50_HUMAN	87.343	783	141.45	73801000	74647000	1.01146
sp|P61247|RS3A_HUMAN	29.945	264	85.516	9.59763e+07	9.68523e+07	1.00913
sp|P61254|RL26_HUMAN;sp|Q9UNX3|RL26L_HUMAN	17.258	145	32.81	3.24747e+07	32709000	1.00722
sp|P30041|PRDX6_HUMAN	25.035	224	42.223	2.11913e+07	21224000	1.00154
sp|P46781|RS9_HUMAN	22.591	194	138.31	1848200000	1844300000	0.99789
sp|P18077|RL35A_HUMAN	12.538	110	32.111	44006000	43213000	0.98198
sp|P42677|RS27_HUMAN;sp|Q71UM5|RS27L_HUMAN	9.461	84	33.675	7.11367e+07	6.92267e+07	0.97315
sp|E9PRG8|CK098_HUMAN	13.798	122	18.241	1.37283e+08	1.33503e+08	0.972466
sp|P60660|MYL6_HUMAN;sp|P14649|MYL6B_HUMAN	16.93	151	52.74	28151000	26462000	0.940002
sp|P06748|NPM_HUMAN	32.575	294	120.15	219480000	2.03147e+08	0.925582
sp|P07910|HNRPC_HUMAN;sp|P0DMR1|HNRC4_HUMAN;sp|O60812|HNRC1_HUMAN;sp|B7ZW38|HNRC3_HUMAN;sp|B2RXH8|HNRC2_HUMAN	33.67	306	59.391	4.11133e+07	37077000	0.901824
sp|P62913|RL11_HUMAN	20.252	178	42.44	59436000	5.33467e+07	0.897548
sp|Q9Y383|LC7L2_HUMAN;sp|Q9NQ29|LUC7L_HUMAN	46.513	392	78.265	3.78507e+07	33944000	0.896787
sp|P46777|RL5_HUMAN	34.362	297	35.467	4.77137e+07	4.21297e+07	0.882969
sp|Q7L014|DDX46_HUMAN	117.36	1031	149.18	6.71337e+07	5.83963e+07	0.869852
sp|P62241|RS8_HUMAN	24.205	208	192.27	5.57667e+08	4.84093e+08	0.868069
sp|Q07020|RL18_HUMAN	21.634	188	138.94	6.05333e+09	5.21647e+09	0.861751
sp|Q9Y3U8|RL36_HUMAN	12.254	105	76.558	1.21137e+09	1028580000	0.849107
sp|P61313|RL15_HUMAN	24.146	204	157.22	1.14273e+09	959080000	0.839286
sp|P46779|RL28_HUMAN	15.747	137	75.903	1461600000	1216100000	0.832033
sp|P62701|RS4X_HUMAN;sp|P22090|RS4Y1_HUMAN;sp|Q8TD47|RS4Y2_HUMAN	29.597	263	102.99	136610000	110800000	0.811068
sp|P62263|RS14_HUMAN	16.273	151	28.974	9.16747e+07	72661000	0.792596
sp|P18621|RL17_HUMAN	21.397	184	74.084	141690000	111962000	0.79019
sp|P62829|RL23_HUMAN	14.865	140	59.584	8.30103e+07	62904000	0.757785
sp|P15880|RS2_HUMAN	31.324	293	99.872	1.91033e+08	1.44293e+08	0.755331
sp|Q02543|RL18A_HUMAN	20.762	176	55.609	1.31917e+08	9.84447e+07	0.746264
sp|Q9HCC0|MCCB_HUMAN	61.332	563	110.75	1.46887e+08	1.0838e+08	0.737846
sp|P62851|RS25_HUMAN	13.742	125	27.435	7.17997e+07	5.20447e+07	0.724859
sp|P35268|RL22_HUMAN	14.787	128	28.998	31994000	2.27123e+07	0.709894
sp|P16403|H12_HUMAN;sp|P10412|H14_HUMAN;sp|P16402|H13_HUMAN;sp|P22492|H1T_HUMAN;sp|Q02539|H11_HUMAN	21.364	213	26.698	4.08997e+07	29018000	0.709492
sp|P83731|RL24_HUMAN	17.779	157	39.765	143200000	1.00645e+08	0.702826
sp|P83881|RL36A_HUMAN	12.441	106	39.334	9.41447e+07	6.57597e+07	0.698496
sp|P26373|RL13_HUMAN	24.261	211	213.82	3569500000	2.46507e+09	0.690592
sp|P32969|RL9_HUMAN	21.863	192	26.106	1.84903e+07	12581000	0.68041
sp|P62424|RL7A_HUMAN	29.995	266	45.612	57986000	3.93677e+07	0.678917
sp|P62917|RL8_HUMAN	28.024	257	34.422	154450000	1.01824e+08	0.659266
sp|P49207|RL34_HUMAN	13.293	117	38.198	3.75737e+08	2.41033e+08	0.641495
sp|P39023|RL3_HUMAN;sp|Q92901|RL3L_HUMAN	46.108	403	113.57	135880000	8.64167e+07	0.635978
sp|P62280|RS11_HUMAN	18.431	158	69.53	1.14903e+08	7.18813e+07	0.625581
sp|P84098|RL19_HUMAN	23.466	196	73.133	4.63033e+08	2.89613e+08	0.62547
sp|Q02878|RL6_HUMAN	32.728	288	234.95	2.31597e+09	1.43863e+09	0.621181
sp|P62266|RS23_HUMAN	15.807	143	36.711	1.74353e+08	1.07993e+08	0.619394
sp|Q9P0M6|H2AW_HUMAN;sp|O75367|H2AY_HUMAN	40.058	372	82.891	1.28607e+08	7.77563e+07	0.604606
sp|Q16629|SRSF7_HUMAN	27.366	238	20.62	16194000	9.77233e+06	0.603454
sp|P46776|RL27A_HUMAN	16.561	148	32.893	1.99563e+08	1.19763e+08	0.600127
sp|P42766|RL35_HUMAN	14.551	123	35.823	3.30927e+08	1.93123e+08	0.583583
sp|P18124|RL7_HUMAN	29.225	248	82.309	2.80333e+08	1.56607e+08	0.558644
sp|Q99878|H2A1J_HUMAN;sp|Q96KK5|H2A1H_HUMAN;sp|Q9BTM1|H2AJ_HUMAN;sp|Q16777|H2A2C_HUMAN;sp|Q93077|H2A1C_HUMAN;sp|Q7L7L0|H2A3_HUMAN;sp|Q6FI13|H2A2A_HUMAN;sp|P20671|H2A1D_HUMAN;sp|P0C0S8|H2A1_HUMAN;sp|P04908|H2A1B_HUMAN;sp|Q96QV6|H2A1A_HUMAN;sp|P16104|H2AX_HUMAN;sp|Q8IUE6|H2A2B_HUMAN	13.936	128	62.761	2.14813e+08	1.19457e+08	0.556095
sp|Q8IY81|SPB1_HUMAN	96.557	847	97.064	74926000	4.16177e+07	0.55545
sp|P62805|H4_HUMAN	11.367	103	88.968	4764000000	2615500000	0.549013
sp|P62249|RS16_HUMAN	16.445	146	46.716	95845000	51447000	0.536773
sp|P11498|PYC_HUMAN	129.63	1178	323.31	3.76457e+09	2.01383e+09	0.534944
sp|Q14498|RBM39_HUMAN;sp|Q86U06|RBM23_HUMAN	59.379	530	88.018	9.60423e+07	50723000	0.528132
sp|P62753|RS6_HUMAN	28.68	249	127.32	5.98713e+08	315650000	0.527214
sp|Q96RQ3|MCCA_HUMAN	80.472	725	323.31	3216800000	1607800000	0.499813
sp|P05165|PCCA_HUMAN	80.058	728	323.31	4071300000	2.02977e+09	0.498555
sp|P05166|PCCB_HUMAN	58.215	539	323.31	665890000	3.29983e+08	0.495552
sp|P62899|RL31_HUMAN	14.463	125	52.379	140530000	6.91363e+07	0.491969
sp|P46778|RL21_HUMAN	18.565	160	27.978	9.07543e+07	43747000	0.482038
sp|Q86YZ3|HORN_HUMAN;CON__Q86YZ3	282.39	2850	91.364	9.31943e+07	44599000	0.478559
sp|Q5T749|KPRP_HUMAN	64.135	579	42.617	34205000	16055000	0.469376
sp|P40429|RL13A_HUMAN;sp|Q6NVV1|R13P3_HUMAN	23.577	203	81.419	5.53467e+08	252370000	0.45598
sp|Q8WUH6|TM263_HUMAN	11.748	116	34.194	64827000	2.94987e+07	0.455037
sp|P05387|RLA2_HUMAN	11.665	115	37.062	5.52887e+07	2.37473e+07	0.429515
sp|P35527|K1C9_HUMAN;CON__P35527;sp|Q99456|K1C12_HUMAN;CON__Q99456	62.064	623	323.31	6253300000	2.65127e+09	0.423979
sp|P08621|RU17_HUMAN	51.556	437	155.66	4.36067e+08	1.78547e+08	0.409448
sp|P35908|K22E_HUMAN	65.432	639	323.31	6.37363e+09	2.49263e+09	0.391085
sp|Q99880|H2B1L_HUMAN;sp|Q99879|H2B1M_HUMAN;sp|Q99877|H2B1N_HUMAN;sp|Q93079|H2B1H_HUMAN;sp|Q5QNW6|H2B2F_HUMAN;sp|P62807|H2B1C_HUMAN;sp|P58876|H2B1D_HUMAN;sp|P57053|H2BFS_HUMAN;sp|O60814|H2B1K_HUMAN;sp|Q96A08|H2B1A_HUMAN	13.952	126	189.67	2.16677e+09	7.95077e+08	0.366942
sp|P50914|RL14_HUMAN	23.432	215	36.808	8.51887e+07	29426000	0.345422
sp|P56182|RRP1_HUMAN	52.839	461	79.594	5.27787e+07	1.80923e+07	0.342796
sp|P04264|K2C1_HUMAN;CON__P04264	66.038	644	323.31	14078000000	4.53617e+09	0.322217
sp|Q9UQ35|SRRM2_HUMAN	299.61	2752	69.745	5.42237e+07	17387000	0.320653
sp|P13645|K1C10_HUMAN;CON__P13645;CON__P02535-1;sp|Q7Z3Y7|K1C28_HUMAN;CON__Q7Z3Y7;CON__Q148H6;sp|Q7Z3Z0|K1C25_HUMAN;CON__Q7Z3Z0;sp|Q7Z3Y8|K1C27_HUMAN;CON__Q7Z3Y8;sp|Q2M2I5|K1C24_HUMAN;CON__Q2M2I5	58.826	584	323.31	1.08383e+10	3.26687e+09	0.301418
sp|P67809|YBOX1_HUMAN;sp|Q9Y2T7|YBOX2_HUMAN;sp|P16989|YBOX3_HUMAN	35.924	324	47.871	36741000	1.06017e+07	0.288551
sp|Q9BZE4|NOG1_HUMAN	73.964	634	27.015	15637000	3.73633e+06	0.238942
sp|P13647|K2C5_HUMAN;CON__P13647	62.378	590	188.85	635150000	148660000	0.234055
sp|P02533|K1C14_HUMAN;CON__P02533;CON__Q6IFX2;sp|P19012|K1C15_HUMAN;CON__P19012;CON__A2A4G1;CON__Q61782;CON__Q9D312;sp|Q8N1A0|KT222_HUMAN;CON__Q8N1A0;sp|Q7Z3Y9|K1C26_HUMAN;CON__Q7Z3Y9	51.561	472	223.98	6.15937e+08	136110000	0.220981
sp|P47914|RL29_HUMAN	17.752	159	15.786	1288200000	250950000	0.194807
sp|P15924|DESP_HUMAN	331.77	2871	258.51	1.45683e+08	17442000	0.119725

## Sheet: Table S5
Binding sites identified by A1 (100μM) from MDA-MB-231 live cells
PEP: Posterior Error Probability of the identification. This value essentially operates as a p-value, where smaller is moresignificant; Score: Andromeda score for the best associated MS/MS spectrum.
Proteins	Positions within proteins	Amino acid	A1 Probabilities	Position in peptide	Charge	Uniprot residues annotation
sp|Q01813|PFKAP_HUMAN	688	K	NFGTK(1)ISAR	5	2
sp|P15531|NDKA_HUMAN;sp|P22392|NDKB_HUMAN	12;12	K	TFIAIK(1)PDGVQR	6	3	binding site
sp|P13639|EF2_HUMAN	235	K	QFAEMYVAK(1)FAAK	9	3
sp|P05787|K2C8_HUMAN;CON__P05787;CON__H-INV:HIT000292931	122;122;82	K	MLETK(1)WSLLQQQK	5	3
sp|P05787|K2C8_HUMAN;CON__P05787	11;11	K	SYK(1)VSTSGPR	3	3
sp|O00116|ADAS_HUMAN	433	K	QFQFGHALK(1)PQVSSIFTSFLDGLK	9	4
sp|O00299|CLIC1_HUMAN	119	K	FSAYIK(1)NSNPALNDNLEK	6	3
sp|O00541|PESC_HUMAN	324	K	KELEAQEK(0.44)HK(0.56)	10	2
sp|O43399|TPD54_HUMAN	90	K	LGLSTLGELK(1)QNLSR	10	3
sp|O43776|SYNC_HUMAN	64	K	SQLK(0.894)NIK(0.894)K(0.211)	4	2
sp|O43776|SYNC_HUMAN	67	K	SQLK(0.894)NIK(0.894)K(0.211)	7	2
sp|Q99880|H2B1L_HUMAN;sp|Q99879|H2B1M_HUMAN;sp|Q99877|H2B1N_HUMAN;sp|Q93079|H2B1H_HUMAN;sp|Q5QNW6|H2B2F_HUMAN;sp|P62807|H2B1C_HUMAN;sp|P58876|H2B1D_HUMAN;sp|P57053|H2BFS_HUMAN;sp|O60814|H2B1K_HUMAN;sp|Q96A08|H2B1A_HUMAN;sp|Q16778|H2B2E_HUMAN;sp|P33778|H2B1B_HUMAN;sp|P23527|H2B1O_HUMAN;sp|P06899|H2B1J_HUMAN;sp|Q8N257|H2B3B_HUMAN	109;109;109;109;109;109;109;109;109;110;109;109;109;109;109	K	LLLPGELAK(0.999)HAVSEGTK(0.001)	9	3
sp|O75027|ABCB7_HUMAN	216	K	NAVFGK(1)VAQNSIR	6	2
sp|Q9UJS0|CMC2_HUMAN;sp|O75746|CMC1_HUMAN	487;485	K	GAK(1)ACFLR	3	3
sp|O75964|ATP5L_HUMAN	66	K	IVNSAQTGSFK(0.998)QLTVK(0.002)	11	3
sp|P04075|ALDOA_HUMAN	111	K	VDK(1)GVVPLAGTNGETTTQGLDGLSER	3	3
sp|P04406|G3P_HUMAN	66	K	AENGK(1)LVINGNPITIFQER	5	3
sp|P04843|RPN1_HUMAN	379	K	IILPEGAK(1)NIEIDSPYEISR	8	4
sp|P06703|S10A6_HUMAN	47	K	ELTIGSK(1)LQDAEIAR	7	2
sp|P06733|ENOA_HUMAN	81	K	K(1)LNVTEQEK	1	3
sp|P06733|ENOA_HUMAN	202	K	YGK(1)DATNVGDEGGFAPNILENK	3	3
sp|P06733|ENOA_HUMAN	281	K	YISPDQLADLYK(0.953)SFIK(0.047)	12	3
sp|P06748|NPM_HUMAN	267	K	VEAK(1)FINYVK	4	3
sp|P07099|HYEP_HUMAN	286	K	DVELLYPVK(0.897)EK(0.103)	9	2
sp|P07099|HYEP_HUMAN	411	K	VYVPTGFSAFPFELLHTPEK(1)WVR	20	4
sp|P07737|PROF1_HUMAN	54	K	TFVNITPAEVGVLVGK(1)DR	16	3
sp|P07900|HS90A_HUMAN	443	K	FYEQFSK(1)NIK	7	2
sp|P07900|HS90A_HUMAN;sp|P08238|HS90B_HUMAN;sp|Q58FF7|H90B3_HUMAN	362;354;296	K	NNIK(1)LYVR	4	3
sp|P08237|PFKAM_HUMAN	678	K	NFATK(0.999)MGAK(0.001)	5	2
sp|P08238|HS90B_HUMAN	435	K	FYEAFSK(0.999)NLK(0.001)	7	3
sp|P08670|VIME_HUMAN	294	K	SK(1)FADLSEAANR	2	3
sp|Q99878|H2A1J_HUMAN;sp|Q96KK5|H2A1H_HUMAN;sp|Q9BTM1|H2AJ_HUMAN;sp|Q16777|H2A2C_HUMAN;sp|Q6FI13|H2A2A_HUMAN;sp|P0C0S8|H2A1_HUMAN;sp|Q93077|H2A1C_HUMAN;sp|Q96QV6|H2A1A_HUMAN;sp|Q8IUE6|H2A2B_HUMAN	37;37;37;37;37;37;37;37;37	K	K(1)GNYAER	1	3
sp|Q99878|H2A1J_HUMAN;sp|Q96KK5|H2A1H_HUMAN;sp|Q9BTM1|H2AJ_HUMAN;sp|Q16777|H2A2C_HUMAN;sp|Q6FI13|H2A2A_HUMAN;sp|P0C0S8|H2A1_HUMAN;sp|P20671|H2A1D_HUMAN	96;96;96;96;96;96;96	K	NDEELNK(0.999)LLGK(0.001)	7	2
sp|P0DP25|CALM3_HUMAN;sp|P0DP24|CALM2_HUMAN;sp|P0DP23|CALM1_HUMAN	95;95;95	K	VFDK(1)DGNGYISAAELR	4	3
sp|P16403|H12_HUMAN;sp|Q02539|H11_HUMAN;sp|P10412|H14_HUMAN;sp|P16402|H13_HUMAN;sp|P16401|H15_HUMAN	90;93;90;91;93	K	SLVSK(1)GTLVQTK	5	3
sp|P10620|MGST1_HUMAN	42	K	K(1)VFANPEDCVAFGK	1	2
sp|P10809|CH60_HUMAN	202	K	GVITVK(0.931)DGK(0.069)	6	2
sp|P10809|CH60_HUMAN	396	K	LAK(1)LSDGVAVLK	3	3
sp|P11166|GTR1_HUMAN	256	K	K(1)VTILELFR	1	2
sp|P12236|ADT3_HUMAN;sp|P05141|ADT2_HUMAN	268;268	K	DEGGK(0.999)AFFK(0.001)	5	2
sp|P12236|ADT3_HUMAN;sp|P05141|ADT2_HUMAN	63;63	K	IPK(1)EQGVLSFWR	3	2
sp|P12236|ADT3_HUMAN	166	K	ITK(1)SDGIR	3	3
sp|P12236|ADT3_HUMAN;sp|P05141|ADT2_HUMAN;sp|P12235|ADT1_HUMAN	33;33;33	K	VK(1)LLLQVQHASK	2	2
sp|P13010|XRCC5_HUMAN	265	K	IAAYK(1)SILQER	5	3
sp|P13639|EF2_HUMAN	239	K	FAAK(1)GEGQLGPAER	4	3
sp|P14174|MIF_HUMAN	78	K	SYSK(1)LLCGLLAER	4	3
sp|P17858|PFKAL_HUMAN	715	K	K(1)AVAFSPVTELK	1	3
sp|P17858|PFKAL_HUMAN	677	K	NYGTK(0.994)LGVK(0.006)	5	2
sp|P19338|NUCL_HUMAN	398	K	TLLAK(0.987)NLPYK(0.013)	5	2
sp|P20671|H2A1D_HUMAN;sp|Q7L7L0|H2A3_HUMAN;sp|P04908|H2A1B_HUMAN	37;37;37	K	K(1)GNYSER	1	3
sp|P23528|COF1_HUMAN	45	K	AVLFCLSEDK(0.43)K(0.57)	11	2
sp|P25705|ATPA_HUMAN	161	K	VVDALGNAIDGK(0.929)GPIGSK(0.071)	12	3
sp|P26447|S10A4_HUMAN	31	K	LNK(1)SELK	3	3
sp|P26447|S10A4_HUMAN	35	K	SELK(1)ELLTR	4	2
sp|P26447|S10A4_HUMAN	57	K	TDEAAFQK(1)LMSNLDSNR	8	3
sp|P27348|1433T_HUMAN;sp|P31946|1433B_HUMAN;sp|P31947|1433S_HUMAN;sp|P63104|1433Z_HUMAN	11;13;11;11	K	AK(1)LAEQAER	2	2
sp|P27348|1433T_HUMAN	49	K	NLLSVAYK(1)NVVGGR	8	2
sp|P27348|1433T_HUMAN;sp|P31946|1433B_HUMAN;sp|Q04917|1433F_HUMAN;sp|P31947|1433S_HUMAN;sp|P61981|1433G_HUMAN;sp|P63104|1433Z_HUMAN	120;122;125;122;125;120	K	VFYLK(0.977)MK(0.023)	5	2
sp|P28074|PSB5_HUMAN	91	K	ATAGAYIASQTVK(0.5)K(0.5)	13	2
sp|P28074|PSB5_HUMAN	92	K	ATAGAYIASQTVK(0.5)K(0.5)	14	2
sp|P31946|1433B_HUMAN;sp|Q04917|1433F_HUMAN;sp|P61981|1433G_HUMAN;sp|P63104|1433Z_HUMAN	51;50;50;49	K	NLLSVAYK(1)NVVGAR	8	2
sp|P31946|1433B_HUMAN	70	K	VISSIEQK(1)TER	8	2
sp|P32321|DCTD_HUMAN	74	K	TAENK(1)LDTK	5	2
sp|P38919|IF4A3_HUMAN	198	K	GFK(1)EQIYDVYR	3	3
sp|P41250|GARS_HUMAN	646	K	HGVSHK(1)VDDSSGSIGR	6	4
sp|P46977|STT3A_HUMAN	3	K	TK(1)FGFLR	2	3
sp|P48643|TCPE_HUMAN	223	K	LEDTK(1)LIK	5	2
sp|P49720|PSB3_HUMAN	77	K	LNLYELK(1)EGR	7	3
sp|P49748|ACADV_HUMAN	556	K	K(1)GIVNEQFLLQR	1	2
sp|P63261|ACTG_HUMAN;sp|P60709|ACTB_HUMAN;sp|P68133|ACTS_HUMAN;sp|P68032|ACTC_HUMAN;sp|P63267|ACTH_HUMAN;sp|P62736|ACTA_HUMAN	326;326;328;328;327;328	K	EITALAPSTMK(0.5)IK(0.5)	11	2
sp|P63261|ACTG_HUMAN;sp|P60709|ACTB_HUMAN;sp|Q562R1|ACTBL_HUMAN;sp|P68133|ACTS_HUMAN;sp|P68032|ACTC_HUMAN;sp|P63267|ACTH_HUMAN;sp|P62736|ACTA_HUMAN	328;328;329;330;330;329;330	K	IK(1)IIAPPER	2	3
sp|P63261|ACTG_HUMAN;sp|P60709|ACTB_HUMAN	291;291	K	K(1)DLYANTVLSGGTTMYPGIADR	1	3
sp|P60842|IF4A1_HUMAN	193	K	GFK(1)DQIYDIFQK	3	2
sp|P61970|NTF2_HUMAN	55	K	AAIVEK(1)LSSLPFQK	6	3
sp|P62258|1433E_HUMAN	50	K	NLLSVAYK(1)NVIGAR	8	2
sp|P62805|H4_HUMAN	92	K	TVTAMDVVYALK(1)R	12	3
sp|P62937|PPIA_HUMAN	155	K	K(1)ITIADCGQLE	1	2
sp|P63104|1433Z_HUMAN	68	K	VVSSIEQK(0.98)TEGAEK(0.02)	8	2
sp|P67936|TPM4_HUMAN	13	K	K(1)IQALQQQADEAEDR	1	3
sp|Q5VTE0|EF1A3_HUMAN;sp|P68104|EF1A1_HUMAN;sp|Q05639|EF1A2_HUMAN	146;146;146	K	EHALLAYTLGVK(1)QLIVGVNK	12	3
sp|P68363|TBA1B_HUMAN;sp|Q9BQE3|TBA1C_HUMAN;sp|Q71U36|TBA1A_HUMAN;sp|Q13748|TBA3C_HUMAN;sp|Q6PEY2|TBA3E_HUMAN	336;336;336;336;336	K	DVNAAIATIK(0.843)TK(0.157)	10	2
sp|P68363|TBA1B_HUMAN;sp|P68366|TBA4A_HUMAN;sp|Q9BQE3|TBA1C_HUMAN;sp|Q71U36|TBA1A_HUMAN;sp|Q13748|TBA3C_HUMAN;sp|Q6PEY2|TBA3E_HUMAN;sp|Q9NY65|TBA8_HUMAN	370;370;370;370;370;370;370	K	VGINYQPPTVVPGGDLAK(1)VQR	18	3
sp|Q71DI3|H32_HUMAN;sp|Q16695|H31T_HUMAN;sp|P84243|H33_HUMAN;sp|P68431|H31_HUMAN	80;80;80;80	K	EIAQDFK(1)TDLR	7	2
sp|P84090|ERH_HUMAN	90	K	EK(1)IYVLLR	2	3
sp|Q00325|MPCP_HUMAN	304	K	GSSASLVLK(1)R	9	2
sp|Q00765|REEP5_HUMAN	29	K	LEAK(1)TGVNR	4	3
sp|Q01469|FABP5_HUMAN	61	K	TESTLK(1)TTQFSCTLGEK	6	3
sp|Q07075|AMPE_HUMAN	816	K	TSLAQEK(0.999)EK(0.001)	7	2
sp|Q13275|SEM3F_HUMAN	239	K	TLGK(1)QTAMRTDQYNSR	4	2
sp|Q13596|SNX1_HUMAN	226	K	VGK(1)EDSSSAEFLEK	3	3
sp|Q14847|LASP1_HUMAN	17	K	IVYPTEK(0.992)VNCLDK(0.008)	7	3
sp|Q14974|IMB1_HUMAN	376	K	EHIK(1)NPDWR	4	3
sp|Q16851|UGPA_HUMAN	69	K	FLQEK(1)GPSVDWGK	5	3
sp|Q45UF7|VP3_ROTJ1	676	K	LLTK(1)NK(1)MR	4	2
sp|Q45UF7|VP3_ROTJ1	678	K	LLTK(1)NK(1)MR	6	2
sp|Q6NUM9|RETST_HUMAN	597	K	NLYSDLK(1)NLDSR	7	3
sp|Q6WB98|FUS_HMPVC	401	K	VGIIK(0.949)QLNK(0.051)	5	2
sp|Q8IYX8|CE57L_HUMAN	417	K	VQNSKMSEASGIQQEDSYPK(0.177)GSK(0.823)	23	2
sp|Q8IZ73|RUSD2_HUMAN	304	K	QLEK(1)EYVCR	4	3
sp|Q8NCX0|CC150_HUMAN	731	K	DLNQQRVQK(1)	9	2
sp|Q96A26|F162A_HUMAN	69	K	K(1)ILIWSGR	1	3
sp|Q96HN2|SAHH3_HUMAN	178	K	DKQQK(1)NSK(1)	5	2
sp|Q96HN2|SAHH3_HUMAN	181	K	DKQQK(1)NSK(1)	8	2
sp|Q96S06|LMF1_HUMAN	225	K	IMLGAGLIK(1)IR	9	2
sp|Q99497|PARK7_HUMAN	148	K	VEK(1)DGLILTSR	3	3
sp|Q99623|PHB2_HUMAN	24	K	GMGTALK(1)LLLGAGAVAYGVR	7	3
sp|Q9BSH5|HDHD3_HUMAN	15	K	LLTWDVK(1)DTLLR	7	3
sp|Q9H0X9|OSBL5_HUMAN;sp|Q9BZF1|OSBL8_HUMAN	446;482	K	K(1)PYNPILGETFR	1	2	binding site
sp|Q9GZM5|YIPF3_HUMAN	141	K	LLESMIPIK(1)MVNFPQK	9	3
sp|Q9H1K4|GHC2_HUMAN;sp|Q9H936|GHC1_HUMAN	82;83	K	AIK(1)LAANDFFR	3	2
sp|Q9H1K4|GHC2_HUMAN;sp|Q9H936|GHC1_HUMAN	79;80	K	GAAVNLTLVTPEK(0.883)AIK(0.117)	13	2
sp|Q9H6D7|HAUS4_HUMAN	295	K	MEELKILSDTYTVEK(1)	15	2
sp|Q9H6U8|ALG9_HUMAN	63	K	AGQVWAPEGSTAFK(1)CLLSAR	14	3
sp|Q9NUQ2|PLCE_HUMAN	120	K	YVLK(1)EGLK	4	3
sp|Q9NZL4|HPBP1_HUMAN	97	K	GQREEVEQMK(1)SCLR	10	2
sp|Q9P0S9|TM14C_HUMAN	102	K	FMPAGLIAGASLLMVAK(1)VGVSMFNRPH	17	4
sp|Q9UBT2|SAE2_HUMAN	409	K	ILSGK(1)IDQCR	5	2
sp|Q9UBV8|PEF1_HUMAN	187	K	FIQQWK(1)NLFQQYDR	6	3
sp|Q9UHQ1|NARF_HUMAN	231	K	IFHVIVAPCYDK(0.5)K(0.5)	12	2
sp|Q9UHQ1|NARF_HUMAN	232	K	IFHVIVAPCYDK(0.5)K(0.5)	13	2
sp|Q9UKR5|ERG28_HUMAN	36	K	DHTFLYEK(0.998)LYTGK(0.002)PNLVNGLQAR	8	4
sp|Q9Y230|RUVB2_HUMAN	427	K	GTEVQVDDIK(1)R	10	2

## Sheet: Table S6
Protein hits identified by pull-down/LC-MS/MS with E3 (10μM) from H3255 cells. LFQ means label free quantification.
#DIV/0! means infinite; There are 471 target proteins with LFQ ratio> 1
Protein IDs	Mol. weight [kDa]	Score	LFQ intensity-DMSO	LFQ intensity-E3	LFQ ratio (E3/DMSO)
sp|P00533|EGFR_HUMAN;sp|Q15303|ERBB4_HUMAN;sp|P04626|ERBB2_HUMAN	134.28	323.31	573833	578220000	1007.64
sp|O60218|AK1BA_HUMAN	36.019	323.31	9.77497e+08	7.93913e+09	8.1219
sp|P63261|ACTG_HUMAN	41.792	323.31	2.97193e+09	3.26347e+09	1.0981
sp|Q13085|ACACA_HUMAN	265.55	323.31	12048000000	3.11347e+09	0.258422
sp|Q96RQ3|MCCA_HUMAN	80.472	323.31	1.02185e+10	2.99043e+09	0.29265
sp|Q01813|PFKAP_HUMAN	85.595	323.31	1.03652e+09	1.86817e+09	1.80235
sp|P68104|EF1A1_HUMAN;sp|Q5VTE0|EF1A3_HUMAN	50.14	323.31	1.57143e+09	1.82087e+09	1.15873
sp|P11498|PYC_HUMAN	129.63	323.31	6.51103e+09	1.81167e+09	0.278246
sp|P68363|TBA1B_HUMAN;sp|Q9H853|TBA4B_HUMAN	50.151	323.31	1768500000	1.78753e+09	1.01076
sp|P04406|G3P_HUMAN;sp|O14556|G3PT_HUMAN	36.053	323.31	1.29357e+09	1553400000	1.20087
sp|P68371|TBB4B_HUMAN;sp|P04350|TBB4A_HUMAN	49.83	323.31	1439600000	1.51727e+09	1.05395
sp|P62805|H4_HUMAN	11.367	180.16	3.47377e+09	1.30247e+09	0.374944
sp|P08195|4F2_HUMAN	67.993	323.31	7.75587e+07	1.23417e+09	15.9127
sp|P62910|RL32_HUMAN	15.86	323.31	4.64287e+09	1.18943e+09	0.256185
sp|P14618|KPYM_HUMAN;sp|P30613|KPYR_HUMAN	57.936	323.31	9.95077e+08	1176400000	1.18222
sp|P05787|K2C8_HUMAN;CON__P05787;CON__H-INV:HIT000292931;CON__Q9H552;CON__H-INV:HIT000016045;sp|P08670|VIME_HUMAN;CON__REFSEQ:XP_092267;sp|P41219|PERI_HUMAN;sp|P17661|DESM_HUMAN	53.704	323.31	466340000	1.03153e+09	2.21198
sp|P00338|LDHA_HUMAN;sp|Q6ZMR3|LDH6A_HUMAN	36.688	323.31	8.29833e+08	9.80157e+08	1.18115
sp|P07900|HS90A_HUMAN;sp|Q58FG0|HS905_HUMAN;sp|Q14568|HS902_HUMAN;sp|Q58FG1|HS904_HUMAN	84.659	323.31	8.38507e+08	9.71263e+08	1.15833
sp|P15121|ALDR_HUMAN	35.853	151.66	5.83023e+08	9.63873e+08	1.65323
sp|P04264|K2C1_HUMAN;CON__P04264	66.038	323.31	3083000000	9.33477e+08	0.302782
sp|P05141|ADT2_HUMAN;sp|Q9H0C2|ADT4_HUMAN	32.852	154.09	5.54337e+08	8.59627e+08	1.55073
sp|P13645|K1C10_HUMAN;CON__P13645;sp|Q7Z3Y7|K1C28_HUMAN;CON__Q7Z3Y7;CON__Q148H6;sp|Q7Z3Z0|K1C25_HUMAN;CON__Q7Z3Z0;sp|Q7Z3Y8|K1C27_HUMAN;CON__Q7Z3Y8	58.826	323.31	2.31477e+09	8.39957e+08	0.362869
sp|O60701|UGDH_HUMAN	55.023	323.31	746830000	8.21003e+08	1.09932
sp|P49327|FAS_HUMAN	273.42	323.31	6.56147e+08	7.63213e+08	1.16317
sp|P11413|G6PD_HUMAN	59.256	323.31	7.18443e+08	760800000	1.05896
sp|P35908|K22E_HUMAN;CON__P35908;CON__Q9R0H5;sp|Q7Z794|K2C1B_HUMAN;CON__Q7Z794	65.432	323.31	2.34917e+09	754700000	0.321263
sp|P35579|MYH9_HUMAN;REV__sp|Q9UKV3|ACINU_HUMAN;sp|P12883|MYH7_HUMAN;sp|P13535|MYH8_HUMAN;sp|Q9UKX3|MYH13_HUMAN;sp|Q9Y623|MYH4_HUMAN;sp|P13533|MYH6_HUMAN;sp|P12882|MYH1_HUMAN;sp|P11055|MYH3_HUMAN;sp|A7E2Y1|MYH7B_HUMAN	226.53	323.31	6.36003e+08	7.00653e+08	1.10165
sp|Q8TDD1|DDX54_HUMAN	98.594	21.791	4.73353e+08	6.43917e+08	1.36033
sp|P36578|RL4_HUMAN	47.697	238.35	5.33243e+08	5.97097e+08	1.11975
sp|P21796|VDAC1_HUMAN	30.772	285.22	1.25553e+08	5.85207e+08	4.66102
sp|P05165|PCCA_HUMAN	80.058	323.31	1.82553e+09	5.84027e+08	0.319921
sp|P04075|ALDOA_HUMAN;sp|P05062|ALDOB_HUMAN	39.42	323.31	4.83397e+08	5.59157e+08	1.15672
sp|Q07020|RL18_HUMAN	21.634	227.92	1.47687e+09	5.50097e+08	0.372476
sp|P07355|ANXA2_HUMAN;sp|A6NMY6|AXA2L_HUMAN	38.604	323.31	456570000	527270000	1.15485
sp|P09211|GSTP1_HUMAN	23.356	323.31	3.83567e+08	4.97507e+08	1.29705
sp|P07099|HYEP_HUMAN	52.948	268.68	1.26003e+08	4.85143e+08	3.85024
sp|Q06830|PRDX1_HUMAN	22.11	122.69	399030000	482790000	1.20991
sp|P35527|K1C9_HUMAN;CON__P35527	62.064	323.31	1709800000	4.70117e+08	0.274954
sp|P78386|KRT85_HUMAN;CON__P78386	55.802	164.64	0	459790000	#DIV/0!
sp|P40939|ECHA_HUMAN	82.999	323.31	159140000	4.40923e+08	2.77066
sp|Q14204|DYHC1_HUMAN	532.4	323.31	3.64197e+08	438820000	1.2049
sp|Q02878|RL6_HUMAN	32.728	202.02	817580000	4.29803e+08	0.525702
sp|P21333|FLNA_HUMAN	280.74	323.31	6.69087e+08	4.23403e+08	0.632808
sp|P13639|EF2_HUMAN	95.337	323.31	3.36553e+08	408050000	1.21244
sp|Q00839|HNRPU_HUMAN	90.583	222.9	2.59523e+08	4.01907e+08	1.54863
sp|P16615|AT2A2_HUMAN;sp|O14983|AT2A1_HUMAN;sp|Q93084|AT2A3_HUMAN	114.76	323.31	1.76643e+08	3.93887e+08	2.22984
sp|Q04828|AK1C1_HUMAN;sp|P17516|AK1C4_HUMAN	36.788	226.27	3.61423e+08	3.85693e+08	1.06715
sp|Q00325|MPCP_HUMAN	40.094	235.37	1.79013e+08	3.73737e+08	2.08776
sp|Q00610|CLH1_HUMAN;sp|P53675|CLH2_HUMAN	191.61	323.31	452320000	3.70867e+08	0.819921
sp|P45880|VDAC2_HUMAN	31.566	323.31	1.83483e+08	3.69227e+08	2.01232
sp|P11142|HSP7C_HUMAN;sp|P54652|HSP72_HUMAN	70.897	309.64	357000000	367420000	1.02919
sp|P46940|IQGA1_HUMAN;sp|Q86VI3|IQGA3_HUMAN	189.25	323.31	213800000	3.52443e+08	1.64847
sp|Q9Y6C9|MTCH2_HUMAN	33.331	323.31	1.64327e+08	3.39297e+08	2.06477
sp|P08238|HS90B_HUMAN;sp|Q58FF7|H90B3_HUMAN	83.263	323.31	2.42663e+08	327650000	1.35022
sp|P00558|PGK1_HUMAN;sp|P07205|PGK2_HUMAN	44.614	276.47	210500000	3.22803e+08	1.53351
sp|P07437|TBB5_HUMAN;sp|A6NNZ2|TBB8L_HUMAN;sp|Q9H4B7|TBB1_HUMAN;CON__ENSEMBL:ENSBTAP00000025008	49.67	254.39	3.27987e+08	3.10567e+08	0.946888
sp|P05783|K1C18_HUMAN;CON__H-INV:HIT000015463	48.057	323.31	175750000	303370000	1.72615
sp|P06733|ENOA_HUMAN	47.168	323.31	4.76247e+08	302960000	0.636141
sp|P23396|RS3_HUMAN	26.688	205.03	2.29283e+08	3.02237e+08	1.31818
sp|P68032|ACTC_HUMAN;sp|P63267|ACTH_HUMAN;sp|P62736|ACTA_HUMAN;sp|P68133|ACTS_HUMAN	42.019	49.056	1.78377e+08	3.00257e+08	1.68327
sp|Q9NQC3|RTN4_HUMAN	129.93	174.13	1.21423e+08	2.97617e+08	2.45107
sp|P07737|PROF1_HUMAN	15.054	102.89	271140000	2.88003e+08	1.06219
sp|P0DMV9|HS71B_HUMAN;sp|P0DMV8|HS71A_HUMAN	70.051	323.31	2.93557e+08	2.84633e+08	0.969603
sp|P46781|RS9_HUMAN	22.591	112.42	6.93557e+08	279080000	0.40239
sp|P15880|RS2_HUMAN	31.324	164.3	1.91523e+08	2.73047e+08	1.42566
sp|P78527|PRKDC_HUMAN	469.08	323.31	2.30843e+08	2.69613e+08	1.16795
sp|Q71DI3|H32_HUMAN;sp|Q16695|H31T_HUMAN;sp|P84243|H33_HUMAN;sp|P68431|H31_HUMAN;sp|Q6NXT2|H3C_HUMAN	15.388	13.445	165470000	265100000	1.6021
sp|P33527|MRP1_HUMAN	171.59	323.31	7.83917e+06	263360000	33.5954
sp|P05023|AT1A1_HUMAN;sp|P13637|AT1A3_HUMAN;sp|P50993|AT1A2_HUMAN;sp|Q13733|AT1A4_HUMAN;sp|P20648|ATP4A_HUMAN;sp|P54707|AT12A_HUMAN	112.89	323.31	1.29383e+08	2.61127e+08	2.01824
sp|Q96N66|MBOA7_HUMAN	52.764	323.31	165100000	2.59823e+08	1.57373
sp|Q12996|CSTF3_HUMAN	82.921	323.31	2.02603e+08	2.50717e+08	1.23748
sp|P42704|LPPRC_HUMAN;sp|Q9NP80|PLPL8_HUMAN	157.9	323.31	2.24827e+08	248090000	1.10347
sp|P63244|RACK1_HUMAN	35.076	200.04	2.21747e+08	2.48077e+08	1.11874
sp|P60842|IF4A1_HUMAN;sp|Q14240|IF4A2_HUMAN	46.153	323.31	2.34317e+08	240510000	1.02643
sp|O43707|ACTN4_HUMAN	104.85	323.31	2.14603e+08	2.40337e+08	1.11991
sp|P62701|RS4X_HUMAN;sp|Q8TD47|RS4Y2_HUMAN;sp|P22090|RS4Y1_HUMAN	29.597	171.24	1.71693e+08	2.37337e+08	1.38233
sp|P26373|RL13_HUMAN	24.261	165.76	372240000	235800000	0.633462
sp|O75369|FLNB_HUMAN	278.16	323.31	236000000	2.31943e+08	0.982811
sp|P39023|RL3_HUMAN;sp|Q92901|RL3L_HUMAN	46.108	183.84	1.50257e+08	2.28473e+08	1.52055
sp|P62241|RS8_HUMAN	24.205	206.73	172780000	2.27403e+08	1.31614
sp|P62826|RAN_HUMAN	24.423	113.87	150180000	2.26593e+08	1.50881
sp|P04083|ANXA1_HUMAN	38.714	323.31	183930000	2.22493e+08	1.20966
sp|O95573|ACSL3_HUMAN	80.419	273.5	153680000	2.16417e+08	1.40823
sp|Q02543|RL18A_HUMAN	20.762	59.252	1.51883e+08	2.14357e+08	1.41132
sp|Q14974|IMB1_HUMAN	97.169	323.31	2.29263e+08	213890000	0.932945
sp|P17858|PFKAL_HUMAN	85.018	283.67	90222000	2.07507e+08	2.29996
sp|P58107|EPIPL_HUMAN	555.65	323.31	1.58117e+08	2.06613e+08	1.30671
sp|Q86VP6|CAND1_HUMAN;sp|O75155|CAND2_HUMAN	136.37	284.4	141300000	2.04867e+08	1.44987
sp|P60174|TPIS_HUMAN	30.791	309.55	1.79023e+08	2.03287e+08	1.13553
sp|P23526|SAHH_HUMAN	47.716	287.33	86550000	2.01873e+08	2.33245
sp|Q9BRX8|F213A_HUMAN	25.764	95.011	9.94647e+07	2.00447e+08	2.01525
sp|P62258|1433E_HUMAN	29.174	92.904	202740000	1.99637e+08	0.984693
sp|P43490|NAMPT_HUMAN	55.52	231.48	126120000	1.98393e+08	1.57305
sp|P61247|RS3A_HUMAN	29.945	114.58	1.07277e+08	1.96053e+08	1.82755
sp|P27635|RL10_HUMAN;sp|Q96L21|RL10L_HUMAN	24.604	181.7	1.55093e+08	1.90773e+08	1.23006
sp|P26641|EF1G_HUMAN	50.118	295.46	1.49403e+08	1.90283e+08	1.27362
sp|P62753|RS6_HUMAN	28.68	96.194	1.31663e+08	1.88043e+08	1.42821
sp|O15440|MRP5_HUMAN;sp|Q96J65|MRP9_HUMAN;sp|Q96J66|ABCCB_HUMAN	160.66	249.09	0	1.86023e+08	#DIV/0!
sp|P10620|MGST1_HUMAN	17.598	109.44	1.36323e+08	1.80547e+08	1.3244
sp|Q08211|DHX9_HUMAN	140.96	323.31	1.31503e+08	1.79383e+08	1.3641
sp|P62280|RS11_HUMAN	18.431	76.137	1.12537e+08	178050000	1.58215
sp|P62424|RL7A_HUMAN	29.995	127.24	115740000	1.76473e+08	1.52474
sp|P36551|HEM6_HUMAN	50.151	111.4	0	175670000	#DIV/0!
sp|P18124|RL7_HUMAN	29.225	69.967	148930000	167990000	1.12798
sp|P46777|RL5_HUMAN	34.362	194.66	1.17127e+08	1.67423e+08	1.42942
sp|P55060|XPO2_HUMAN	110.42	323.31	1.07917e+08	1.67143e+08	1.54882
sp|Q14166|TTL12_HUMAN	74.403	249.23	0	166590000	#DIV/0!
sp|P40429|RL13A_HUMAN;sp|Q6NVV1|R13P3_HUMAN	23.577	101.49	401560000	1.63797e+08	0.407901
sp|P23528|COF1_HUMAN;sp|Q9Y281|COF2_HUMAN	18.502	263.55	1.66837e+08	1.60523e+08	0.962159
sp|P31939|PUR9_HUMAN	64.615	323.31	149090000	159600000	1.07049
sp|P29401|TKT_HUMAN	67.877	158.62	1.30093e+08	1.58763e+08	1.22038
sp|P10809|CH60_HUMAN	61.054	164.99	1.25997e+08	155800000	1.23654
sp|P40926|MDHM_HUMAN	35.503	270.63	1.37493e+08	1.54987e+08	1.12723
sp|Q9HDC9|APMAP_HUMAN	46.48	109.11	2.89703e+06	1.54933e+08	53.48
sp|P07195|LDHB_HUMAN	36.638	124.26	117490000	1.52363e+08	1.29682
sp|P78385|KRT83_HUMAN;CON__Q6NT21;CON__P78385	54.195	48.152	0	1.50553e+08	#DIV/0!
sp|P49368|TCPG_HUMAN	60.533	222.33	1.12587e+08	1.49593e+08	1.32869
sp|P51572|BAP31_HUMAN	27.991	155.81	1.31263e+08	1.48827e+08	1.1338
sp|P17987|TCPA_HUMAN	60.343	251.08	9.74637e+07	147260000	1.51092
sp|P26599|PTBP1_HUMAN	57.221	142.65	143980000	1.46413e+08	1.0169
sp|P07814|SYEP_HUMAN	170.59	269.1	126580000	1.46217e+08	1.15513
sp|P40227|TCPZ_HUMAN	58.024	187.52	1.25093e+08	141270000	1.12932
sp|Q9NZM1|MYOF_HUMAN;sp|O75923|DYSF_HUMAN	234.71	323.31	135650000	1.36087e+08	1.00322
sp|Q92841|DDX17_HUMAN	80.272	225.06	9.15877e+07	1.34717e+08	1.4709
sp|P02786|TFR1_HUMAN	84.87	297.81	32287000	1.34237e+08	4.15761
sp|Q15323|K1H1_HUMAN;CON__Q9UE12;CON__Q15323	47.237	99.8	0	1.34197e+08	#DIV/0!
sp|O00116|ADAS_HUMAN	72.911	297.48	1.46253e+08	1.33963e+08	0.915968
sp|P32969|RL9_HUMAN	21.863	95.41	98240000	1.31953e+08	1.34317
sp|P62979|RS27A_HUMAN;sp|P62987|RL40_HUMAN;sp|P0CG47|UBB_HUMAN;sp|P0CG48|UBC_HUMAN	17.965	108.53	1.06317e+08	131150000	1.23358
sp|P35232|PHB_HUMAN	29.804	181	4.15607e+07	1.29513e+08	3.11625
sp|P53621|COPA_HUMAN	138.34	195.52	1.06813e+08	1.28693e+08	1.20484
sp|P25705|ATPA_HUMAN	59.75	194.43	103860000	1.28087e+08	1.23326
sp|O14980|XPO1_HUMAN	123.38	203.41	94510000	127800000	1.35224
sp|P63104|1433Z_HUMAN	27.745	323.31	142570000	1.27213e+08	0.892287
sp|P50991|TCPD_HUMAN	57.924	189.65	8.99933e+07	1.26953e+08	1.4107
sp|P62249|RS16_HUMAN	16.445	86.112	9.69917e+07	1.25037e+08	1.28915
sp|P38646|GRP75_HUMAN	73.68	289.08	1.21777e+08	1.24187e+08	1.01979
sp|P26640|SYVC_HUMAN	140.47	199.15	7.88317e+07	1.23003e+08	1.56033
sp|Q92616|GCN1_HUMAN	292.75	242.09	6.33063e+07	1.20207e+08	1.89881
sp|P61313|RL15_HUMAN	24.146	75.071	1.79447e+08	1.19783e+08	0.667515
sp|P12956|XRCC6_HUMAN	69.842	161.44	7.94743e+07	1.19227e+08	1.50019
sp|Q05639|EF1A2_HUMAN	50.47	134.87	1.66223e+08	119210000	0.717168
sp|P62913|RL11_HUMAN	20.252	40.451	8.45117e+07	1.18977e+08	1.40781
sp|P62937|PPIA_HUMAN;sp|Q9Y536|PAL4A_HUMAN;sp|P0DN26|PAL4F_HUMAN;sp|F5H284|PAL4D_HUMAN;sp|A0A0B4J2A2|PAL4C_HUMAN;sp|A0A075B759|PAL4E_HUMAN;sp|P0DN37|PAL4G_HUMAN	18.012	80.011	1.31417e+08	118890000	0.90468
sp|P46776|RL27A_HUMAN	16.561	43.711	9.32897e+07	118770000	1.27313
sp|P50990|TCPQ_HUMAN	59.62	152.76	9.41063e+07	116190000	1.23467
sp|Q99880|H2B1L_HUMAN;sp|Q99879|H2B1M_HUMAN;sp|Q99877|H2B1N_HUMAN;sp|Q93079|H2B1H_HUMAN;sp|Q5QNW6|H2B2F_HUMAN;sp|P62807|H2B1C_HUMAN;sp|P58876|H2B1D_HUMAN;sp|P57053|H2BFS_HUMAN;sp|O60814|H2B1K_HUMAN;sp|Q96A08|H2B1A_HUMAN	13.952	169.52	290150000	1.16147e+08	0.400299
sp|Q16658|FSCN1_HUMAN	54.529	270.18	99382000	1.14487e+08	1.15199
sp|Q09666|AHNK_HUMAN	629.09	244.58	56114000	1.1319e+08	2.01714
sp|P04843|RPN1_HUMAN	68.569	120.17	77477000	112360000	1.45024
sp|Q6PIU2|NCEH1_HUMAN	45.807	134.1	2.26503e+08	1.11693e+08	0.49312
sp|Q53GQ0|DHB12_HUMAN	34.324	89.643	30921000	1.11143e+08	3.59443
sp|Q99832|TCPH_HUMAN	59.366	140.15	85318000	109120000	1.27898
sp|P48643|TCPE_HUMAN	59.67	187.8	8.43003e+07	1.08753e+08	1.29007
sp|P62829|RL23_HUMAN	14.865	58.116	76314000	108120000	1.41678
sp|O95197|RTN3_HUMAN	112.61	37.477	3.44093e+07	107470000	3.12328
sp|P22626|ROA2_HUMAN	37.429	55.117	9.19127e+07	106300000	1.15653
sp|P51648|AL3A2_HUMAN	54.847	85.576	23983000	1.06237e+08	4.42967
sp|Q15366|PCBP2_HUMAN;sp|P57721|PCBP3_HUMAN	38.58	127.68	9.85653e+07	1.06163e+08	1.07709
sp|Q96LJ7|DHRS1_HUMAN	33.909	106.86	73965000	1.06053e+08	1.43383
sp|Q96AG4|LRC59_HUMAN	34.93	92.873	3.88193e+07	1.05387e+08	2.7148
sp|P52272|HNRPM_HUMAN	77.515	201.65	79751000	1.05267e+08	1.31994
sp|P13797|PLST_HUMAN;sp|P13796|PLSL_HUMAN	70.81	267.46	81585000	105170000	1.28909
sp|P62244|RS15A_HUMAN	14.839	55.981	67707000	1.05147e+08	1.55297
sp|Q14697|GANAB_HUMAN	106.87	147.29	6.12547e+07	1.04413e+08	1.70458
sp|O43175|SERA_HUMAN	56.65	90.135	7.44723e+07	103621000	1.3914
sp|P04792|HSPB1_HUMAN	22.782	168.77	7.75123e+07	1.03423e+08	1.33428
sp|P50416|CPT1A_HUMAN	88.367	98.805	7.67943e+07	1.02194e+08	1.33074
sp|Q9Y3U8|RL36_HUMAN	12.254	50.448	2.21203e+08	1.01938e+08	0.460832
sp|O14949|QCR8_HUMAN	9.9062	75.856	3.94313e+08	1.01437e+08	0.257249
sp|P49411|EFTU_HUMAN	49.541	111.01	99168000	1.01273e+08	1.02122
sp|P00390|GSHR_HUMAN	56.256	171.06	165740000	101199000	0.610589
sp|Q12906|ILF3_HUMAN	95.337	125.71	65740000	1.00584e+08	1.53002
sp|P15559|NQO1_HUMAN	30.867	150.23	1.35367e+08	1.00302e+08	0.740963
sp|P27824|CALX_HUMAN	67.567	134.54	5.21283e+07	9.89123e+07	1.89748
sp|Q9NRV9|HEBP1_HUMAN	21.097	162.58	0	9.85377e+07	#DIV/0!
sp|Q99623|PHB2_HUMAN	33.296	129.49	3.24583e+07	9.75797e+07	3.00631
sp|Q8WWV3|RT4I1_HUMAN	43.589	74.631	3129100	96608000	30.8741
sp|P62888|RL30_HUMAN	12.784	44.672	3.96617e+07	9.65623e+07	2.43465
sp|O75844|FACE1_HUMAN	54.812	122.54	23762000	94502000	3.97702
sp|P13010|XRCC5_HUMAN	82.704	165.81	7.37713e+07	9.37313e+07	1.27057
sp|O00299|CLIC1_HUMAN	26.922	155.73	79211000	93413000	1.17929
sp|Q9NR30|DDX21_HUMAN	87.343	164.64	5.08297e+07	9.21063e+07	1.81206
sp|P62917|RL8_HUMAN	28.024	67.842	7.22207e+07	92088000	1.27509
sp|P42330|AK1C3_HUMAN	36.853	53.834	7.68567e+07	9.11147e+07	1.18551
sp|P14866|HNRPL_HUMAN	64.132	140.24	78115000	91107000	1.16632
sp|P61978|HNRPK_HUMAN	50.976	131.9	8.65827e+07	9.00457e+07	1.04
sp|P06748|NPM_HUMAN	32.575	83.949	1.40553e+08	9.00287e+07	0.64053
sp|Q9BZF1|OSBL8_HUMAN	101.19	124.77	0	87543000	#DIV/0!
sp|P62266|RS23_HUMAN	15.807	40.585	6.58043e+07	87462000	1.32912
sp|O95563|MPC2_HUMAN	14.279	34.968	1.52613e+07	8.74427e+07	5.72969
sp|P14625|ENPL_HUMAN;sp|Q58FF3|ENPLL_HUMAN	92.468	115.85	6.90493e+07	8.59167e+07	1.24428
sp|P11586|C1TC_HUMAN	101.56	137.57	1.02084e+08	85793000	0.840413
sp|P13928|ANXA8_HUMAN	36.881	124.77	77068000	8.57187e+07	1.11225
sp|P22314|UBA1_HUMAN	117.85	197.66	3.65503e+07	8.53713e+07	2.33572
sp|P50395|GDIB_HUMAN	50.663	169.14	5.45243e+07	85034000	1.55956
sp|Q9BUP3|HTAI2_HUMAN	27.049	100.42	1.50573e+07	84785000	5.63081
sp|P53396|ACLY_HUMAN	120.84	133.69	5.54793e+07	8.41657e+07	1.51706
sp|Q9NZ01|TECR_HUMAN	36.034	68.633	57918000	8.41587e+07	1.45307
sp|Q8WUM4|PDC6I_HUMAN	96.022	249.51	6.87547e+07	83370000	1.21257
sp|P08237|PFKAM_HUMAN	85.182	146.87	9.33437e+07	82070000	0.879224
sp|O75533|SF3B1_HUMAN	145.83	135.12	3.51847e+07	8.15667e+07	2.31824
sp|P22392|NDKB_HUMAN;sp|O60361|NDK8_HUMAN	17.298	45.706	6.01997e+07	8.15637e+07	1.35489
sp|P18669|PGAM1_HUMAN;sp|P15259|PGAM2_HUMAN;sp|Q8N0Y7|PGAM4_HUMAN	28.804	85.012	6.70893e+07	79982000	1.19217
sp|P07384|CAN1_HUMAN	81.889	81.756	61466000	7.95353e+07	1.29397
sp|P06744|G6PI_HUMAN	63.146	220.31	7.07057e+07	7.73587e+07	1.09409
sp|P41091|IF2G_HUMAN;sp|Q2VIR3|IF2GL_HUMAN	51.109	105.45	47610000	7.72633e+07	1.62284
sp|P42677|RS27_HUMAN	9.461	35.464	44041000	77224000	1.75346
sp|P62136|PP1A_HUMAN	37.512	166.78	66842000	7.71617e+07	1.15439
sp|P62263|RS14_HUMAN	16.273	59.576	5.52697e+07	7.67587e+07	1.3888
sp|Q16881|TRXR1_HUMAN;sp|Q9NNW7|TRXR2_HUMAN	70.905	100.65	69397000	76554000	1.10313
sp|P19367|HXK1_HUMAN;sp|Q2TB90|HKDC1_HUMAN;sp|P52790|HXK3_HUMAN	102.48	146.03	5.23943e+07	7.59717e+07	1.45
sp|P46779|RL28_HUMAN	15.747	69.883	2.33823e+08	7.57503e+07	0.323964
sp|O75643|U520_HUMAN	244.5	245.53	6.18293e+07	75569000	1.22222
sp|P34932|HSP74_HUMAN;sp|O95757|HS74L_HUMAN	94.33	210.18	59145000	7.50747e+07	1.26933
sp|Q9NX02|NALP2_HUMAN;sp|Q8WX94|NALP7_HUMAN	120.51	113.22	5.08603e+07	7.50053e+07	1.47473
sp|P03915|NU5M_HUMAN	67.026	246.81	5.92907e+07	74807000	1.2617
sp|P05166|PCCB_HUMAN	58.215	215.24	2.88097e+08	7.47593e+07	0.259494
sp|Q14152|EIF3A_HUMAN	166.57	148.63	4.13437e+07	74140000	1.79326
sp|P53985|MOT1_HUMAN	53.944	70.162	0	7.21323e+07	#DIV/0!
sp|P15311|EZRI_HUMAN	69.412	93.151	51727000	7.19387e+07	1.39074
sp|Q9UPY5|XCT_HUMAN	55.422	56.476	0	7.18433e+07	#DIV/0!
sp|P14174|MIF_HUMAN	12.476	50.119	109840000	7.09853e+07	0.646261
sp|P17655|CAN2_HUMAN	79.994	139.28	56894000	70898000	1.24614
sp|P26639|SYTC_HUMAN	83.434	119.53	57341000	7.08247e+07	1.23515
sp|P57088|TMM33_HUMAN	27.978	68.591	51053000	70591000	1.3827
sp|Q01082|SPTB2_HUMAN	274.61	175.57	5.04307e+07	6.99697e+07	1.38744
sp|Q9NX40|OCAD1_HUMAN	27.626	54.759	6.99967e+06	6.97957e+07	9.97128
sp|P55072|TERA_HUMAN	89.321	147.5	7.12407e+07	6.95367e+07	0.976081
sp|P23786|CPT2_HUMAN	73.776	106.65	6.04377e+07	69511000	1.15013
sp|O14684|PTGES_HUMAN	17.102	46.386	2.76893e+07	69174000	2.49822
sp|O00571|DDX3X_HUMAN;sp|O15523|DDX3Y_HUMAN;sp|Q9NQI0|DDX4_HUMAN	73.243	89.604	57047000	68682000	1.20395
sp|Q8N0U8|VKORL_HUMAN	19.835	17.988	1.37837e+08	6.85893e+07	0.497613
sp|Q96A26|F162A_HUMAN	17.342	123.94	0	68555000	#DIV/0!
sp|P21266|GSTM3_HUMAN	26.559	85.932	6.11717e+07	68466000	1.11924
sp|Q6P2Q9|PRP8_HUMAN	273.6	201.47	3.17177e+07	6.82267e+07	2.15106
sp|O75390|CISY_HUMAN	51.712	80.981	47693000	6.77557e+07	1.42066
sp|P49748|ACADV_HUMAN	70.389	190.63	3.03277e+07	6.77497e+07	2.23392
sp|Q8NFJ5|RAI3_HUMAN	40.251	79.411	20853000	6.76623e+07	3.24473
sp|P46778|RL21_HUMAN	18.565	79.626	7.00977e+07	6.74753e+07	0.96259
sp|Q9UHG3|PCYOX_HUMAN	56.639	64.772	68697000	6.70003e+07	0.975302
sp|Q9Y678|COPG1_HUMAN;sp|Q9UBF2|COPG2_HUMAN	97.717	119.22	51524000	6.66907e+07	1.29436
sp|P09651|ROA1_HUMAN;sp|Q32P51|RA1L2_HUMAN	38.746	48.657	5.60507e+07	6.61003e+07	1.1793
sp|P50914|RL14_HUMAN	23.432	25.892	4.91357e+07	6.57387e+07	1.3379
sp|P84098|RL19_HUMAN	23.466	37.527	6.07043e+07	6.55193e+07	1.07932
sp|Q06203|PUR1_HUMAN	57.398	90.288	42291000	6.53817e+07	1.54599
sp|Q8IV08|PLD3_HUMAN	54.705	58.797	0	6.50247e+07	#DIV/0!
sp|P30153|2AAA_HUMAN;sp|P30154|2AAB_HUMAN	65.308	143.17	49936000	6.42953e+07	1.28755
sp|P30041|PRDX6_HUMAN	25.035	67.739	9.88463e+07	6.40707e+07	0.648185
sp|Q9NZB2|F120A_HUMAN;sp|Q9NX05|F120C_HUMAN;sp|Q5T035|CI129_HUMAN	121.89	127.13	4.23947e+07	6.38317e+07	1.50565
sp|O60506|HNRPQ_HUMAN	69.602	117.98	40027000	6.33837e+07	1.58352
sp|Q99873|ANM1_HUMAN;sp|Q9NR22|ANM8_HUMAN	42.461	75.44	57569000	6.28083e+07	1.09101
sp|P05388|RLA0_HUMAN;sp|Q8NHW5|RLA0L_HUMAN	34.273	69.31	4.67927e+07	61917000	1.32322
sp|P17812|PYRG1_HUMAN	66.69	161.26	3.79883e+07	61833000	1.62768
sp|P52597|HNRPF_HUMAN	45.671	94.289	6.68783e+07	61308000	0.916709
sp|P52209|6PGD_HUMAN	53.139	124.32	4.75353e+07	6.12127e+07	1.28773
sp|P55884|EIF3B_HUMAN	92.48	120.95	4.18203e+07	6.07087e+07	1.45165
sp|Q13838|DX39B_HUMAN	48.991	67.984	5.30087e+07	60666000	1.14445
sp|Q10567|AP1B1_HUMAN	104.64	163.35	4.67973e+07	6.00673e+07	1.28356
sp|P22234|PUR6_HUMAN	47.079	115.32	4.71887e+07	5.96567e+07	1.26422
sp|P17844|DDX5_HUMAN	69.147	115.29	47576000	5.96283e+07	1.25333
sp|P27348|1433T_HUMAN	27.764	144.16	5.52193e+07	59408000	1.07586
sp|Q08J23|NSUN2_HUMAN	86.47	125.06	2.94747e+07	5.91563e+07	2.00702
sp|P55786|PSA_HUMAN;sp|A6NEC2|PSAL_HUMAN	103.28	136.12	6.37083e+07	5.87563e+07	0.922271
sp|Q1KMD3|HNRL2_HUMAN	85.104	84.487	3.64283e+07	5.86963e+07	1.61128
sp|Q9BT22|ALG1_HUMAN;sp|Q6GMV1|ALG1L_HUMAN	52.518	93.262	5.84017e+07	5.85907e+07	1.00324
sp|P83731|RL24_HUMAN	17.779	40.35	3.83257e+07	5.83583e+07	1.5227
sp|P22830|HEMH_HUMAN	47.862	95.604	0	5.83097e+07	#DIV/0!
sp|P51991|ROA3_HUMAN	39.594	104.34	42247000	5.82417e+07	1.3786
sp|Q9H0U4|RAB1B_HUMAN;sp|Q92928|RAB1C_HUMAN	22.171	102.08	42642000	5.80843e+07	1.36214
sp|O00159|MYO1C_HUMAN	121.68	107.16	4.08627e+07	5.75943e+07	1.40946
sp|Q9BQG0|MBB1A_HUMAN	148.85	161.85	3.73163e+07	57404000	1.53831
sp|Q15149|PLEC_HUMAN	531.78	190.09	4.95813e+07	5.73087e+07	1.15585
sp|P49207|RL34_HUMAN	13.293	13.371	1.08987e+08	5.68323e+07	0.521461
sp|Q12931|TRAP1_HUMAN	80.109	159.84	3.92377e+07	5.67907e+07	1.44735
sp|P18621|RL17_HUMAN	21.397	58.71	59175000	5.64723e+07	0.954328
sp|P31943|HNRH1_HUMAN	49.229	155.51	4.82373e+07	5.63633e+07	1.16846
sp|P46782|RS5_HUMAN	22.876	143.04	2.22257e+07	56363000	2.53594
sp|Q04637|IF4G1_HUMAN;sp|O43432|IF4G3_HUMAN;REV__sp|Q8NEG2|CG057_HUMAN	175.49	97.145	3.95833e+07	5.62757e+07	1.4217
sp|Q99805|TM9S2_HUMAN	75.775	136.68	3.04717e+07	56023000	1.83853
sp|Q9UJS0|CMC2_HUMAN	74.175	106.61	52098000	5.58597e+07	1.0722
sp|P18206|VINC_HUMAN	123.8	128.6	4.21907e+07	5.58223e+07	1.3231
sp|Q9NZJ7|MTCH1_HUMAN	41.544	43.955	0	55641000	#DIV/0!
sp|O95678|K2C75_HUMAN;CON__O95678	59.56	9.7528	0	5.54943e+07	#DIV/0!
sp|P54136|SYRC_HUMAN	75.378	120.61	4.76233e+07	55421000	1.16374
sp|Q9H4A4|AMPB_HUMAN	72.595	124.95	3.55383e+07	5.50953e+07	1.55031
sp|Q9Y6V7|DDX49_HUMAN	54.226	111.46	0	5.47743e+07	#DIV/0!
sp|Q7Z406|MYH14_HUMAN	227.87	216.96	4.88767e+07	5.46587e+07	1.1183
sp|P40925|MDHC_HUMAN	36.426	104.57	1.24507e+08	54285000	0.436001
sp|P11940|PABP1_HUMAN;sp|Q9H361|PABP3_HUMAN;sp|Q4VXU2|PAP1L_HUMAN;sp|Q5JQF8|PAP1M_HUMAN;sp|Q96DU9|PABP5_HUMAN	70.67	198.03	4.25747e+07	5.41983e+07	1.27302
sp|P31040|SDHA_HUMAN	72.691	149.65	4.62517e+07	5.40017e+07	1.16756
sp|P21926|CD9_HUMAN	25.416	58.088	2.83333e+07	5.32843e+07	1.88062
sp|P33993|MCM7_HUMAN	81.307	186.45	4.04217e+07	5.31193e+07	1.31413
sp|P31946|1433B_HUMAN	28.082	74.144	5.07623e+07	5.29847e+07	1.04378
sp|P31948|STIP1_HUMAN	62.639	186.85	61149000	5.27507e+07	0.862658
sp|P34897|GLYM_HUMAN	55.992	154.27	6.41447e+07	5.25363e+07	0.819029
sp|P37837|TALDO_HUMAN	37.54	79.058	35026000	5.24707e+07	1.49805
sp|O00410|IPO5_HUMAN;sp|O60518|RNBP6_HUMAN	123.63	134.38	43908000	5.21427e+07	1.18754
sp|Q6UW68|TM205_HUMAN	21.198	54.528	3.84853e+07	52025000	1.35181
sp|O95433|AHSA1_HUMAN	38.274	129.2	36770000	5.18277e+07	1.40951
sp|P30050|RL12_HUMAN	17.818	68.485	4.70267e+07	5.12213e+07	1.0892
sp|P22695|QCR2_HUMAN	48.442	142.69	4.58797e+07	5.11207e+07	1.11423
sp|P12236|ADT3_HUMAN	32.866	72.669	3.28777e+07	50709000	1.54235
sp|O95470|SGPL1_HUMAN	63.523	54.076	6493100	5.06947e+07	7.80747
sp|P43243|MATR3_HUMAN	94.622	207.57	5.10107e+07	5.06533e+07	0.992995
sp|Q13200|PSMD2_HUMAN	100.2	122.65	2.28593e+07	5.02173e+07	2.1968
sp|P09972|ALDOC_HUMAN	39.455	43.351	4.53023e+07	4.99347e+07	1.10225
sp|P00505|AATM_HUMAN	47.517	77.415	55538000	49650000	0.893982
sp|P04844|RPN2_HUMAN	69.283	75.619	1.72633e+07	4.94987e+07	2.86727
sp|O75153|CLU_HUMAN;sp|Q9Y5I4|PCDC2_HUMAN	146.67	122.74	9.56073e+06	4.94493e+07	5.17213
sp|P14868|SYDC_HUMAN	57.136	85.069	37209000	49220000	1.3228
sp|Q8TCT9|HM13_HUMAN	41.488	73.569	8448000	4.80583e+07	5.68872
sp|P78371|TCPB_HUMAN	57.488	175.77	3.65027e+07	4.78757e+07	1.31157
sp|Q99878|H2A1J_HUMAN;sp|Q96KK5|H2A1H_HUMAN;sp|Q9BTM1|H2AJ_HUMAN;sp|Q16777|H2A2C_HUMAN;sp|Q93077|H2A1C_HUMAN;sp|Q7L7L0|H2A3_HUMAN;sp|Q6FI13|H2A2A_HUMAN;sp|P20671|H2A1D_HUMAN;sp|P0C0S8|H2A1_HUMAN;sp|P04908|H2A1B_HUMAN;sp|Q71UI9|H2AV_HUMAN;sp|P0C0S5|H2AZ_HUMAN;sp|Q96QV6|H2A1A_HUMAN;sp|P16104|H2AX_HUMAN;sp|Q8IUE6|H2A2B_HUMAN	13.936	26.282	7.60253e+07	47770000	0.628343
sp|O15258|RER1_HUMAN	22.958	55.172	22094000	4.77413e+07	2.16083
sp|Q9P035|HACD3_HUMAN	43.159	80.708	2.78963e+07	4.77263e+07	1.71085
sp|Q9HD45|TM9S3_HUMAN	67.887	48.002	26158000	4.75557e+07	1.81802
sp|Q15365|PCBP1_HUMAN;sp|P57723|PCBP4_HUMAN	37.497	49.875	4.29193e+07	4.75387e+07	1.10763
sp|P37268|FDFT_HUMAN	48.115	105.99	0	47223000	#DIV/0!
sp|O75874|IDHC_HUMAN	46.659	119.6	3.72137e+07	46998000	1.26292
sp|Q92973|TNPO1_HUMAN;sp|O14787|TNPO2_HUMAN	102.35	105.42	3.99887e+07	4.66447e+07	1.16645
sp|O43772|MCAT_HUMAN	32.943	49.315	4.02587e+07	4.64473e+07	1.15372
sp|Q9UBM7|DHCR7_HUMAN	54.489	28.515	3.12897e+07	46168000	1.4755
sp|P46977|STT3A_HUMAN	80.529	35.651	45989000	4.61307e+07	1.00308
sp|Q06210|GFPT1_HUMAN;sp|O94808|GFPT2_HUMAN	78.806	139.23	3.76497e+07	4.61257e+07	1.22513
sp|Q9NSE4|SYIM_HUMAN	113.79	87.273	4.38597e+07	45816000	1.0446
sp|O14880|MGST3_HUMAN	16.516	64.289	13498000	45591000	3.37761
sp|O96005|CLPT1_HUMAN	76.096	75.837	13404000	4.49653e+07	3.35462
sp|P53618|COPB_HUMAN	107.14	106.1	41836000	4.49207e+07	1.07373
sp|P55084|ECHB_HUMAN	51.294	83.578	17868000	44764000	2.50526
sp|Q8NI60|COQ8A_HUMAN	71.949	54.566	0	4.42563e+07	#DIV/0!
sp|Q9Y277|VDAC3_HUMAN	30.658	35.221	1.41203e+07	4.40303e+07	3.11822
sp|Q5JTH9|RRP12_HUMAN	143.7	96.027	2.03103e+07	43362000	2.13497
sp|P18085|ARF4_HUMAN	20.511	28.525	2.78703e+07	4.32913e+07	1.55331
sp|P02533|K1C14_HUMAN;CON__P02533;CON__Q6IFX2	51.561	123.07	1.19573e+08	4.32743e+07	0.361906
sp|P12814|ACTN1_HUMAN;sp|P35609|ACTN2_HUMAN;sp|Q08043|ACTN3_HUMAN	103.06	139.55	3.92973e+07	43190000	1.09906
sp|O95870|ABHGA_HUMAN	63.243	98.671	0	4.31303e+07	#DIV/0!
sp|Q9NSD9|SYFB_HUMAN	66.115	67.227	3.35777e+07	42992000	1.28037
sp|O76021|RL1D1_HUMAN	54.972	55.98	1.98307e+07	42930000	2.16483
sp|P09874|PARP1_HUMAN	113.08	97.754	3.25513e+07	4.27587e+07	1.31358
sp|Q8N1F7|NUP93_HUMAN	93.487	125.69	1.91693e+07	4.26737e+07	2.22614
sp|Q13263|TIF1B_HUMAN	88.549	95.613	3.70787e+07	42410000	1.14378
sp|P68366|TBA4A_HUMAN	49.924	35.361	33799000	4.23913e+07	1.25422
sp|P62906|RL10A_HUMAN	24.831	32.386	3.47477e+07	42226000	1.21522
sp|Q9BQE3|TBA1C_HUMAN	49.895	62.678	6.58583e+07	4.19397e+07	0.636816
sp|P37802|TAGL2_HUMAN;sp|Q9UI15|TAGL3_HUMAN	22.391	110.41	4.33793e+07	4.17363e+07	0.962125
sp|P25398|RS12_HUMAN	14.515	31.413	4.51347e+07	4.15753e+07	0.92114
sp|O15260|SURF4_HUMAN	30.394	88.076	0	41534000	#DIV/0!
sp|P38919|IF4A3_HUMAN	46.871	86.116	29092000	4.15283e+07	1.42748
sp|Q14739|LBR_HUMAN	70.702	77.036	33386000	41491000	1.24277
sp|Q9H9B4|SFXN1_HUMAN	35.619	59.944	2.12603e+07	4.14153e+07	1.94801
sp|Q3ZCM7|TBB8_HUMAN	49.775	121.79	70146000	4.13993e+07	0.590188
sp|P56192|SYMC_HUMAN	101.11	149.8	1.91757e+07	41328000	2.15523
sp|P14550|AK1A1_HUMAN	36.573	24.42	0	41210000	#DIV/0!
sp|P60228|EIF3E_HUMAN	52.22	53.231	3.10157e+07	41201000	1.32839
sp|P02545|LMNA_HUMAN;sp|Q03252|LMNB2_HUMAN	74.139	162.54	3.34593e+07	4.09697e+07	1.22446
sp|A0FGR8|ESYT2_HUMAN	102.36	105.96	23134000	4.06567e+07	1.75744
sp|Q12905|ILF2_HUMAN	43.062	38.952	2.55227e+07	40615000	1.59133
sp|Q7L014|DDX46_HUMAN	117.36	130.28	78521000	4.04853e+07	0.515599
sp|Q92544|TM9S4_HUMAN	74.518	51.238	8128600	40405000	4.97072
sp|P41252|SYIC_HUMAN	144.5	108.85	30337000	40225000	1.32594
sp|P61619|S61A1_HUMAN;sp|Q9H9S3|S61A2_HUMAN	52.264	16.881	2.16543e+07	3.98873e+07	1.842
sp|Q15738|NSDHL_HUMAN	41.9	54.484	1.25653e+07	3.98807e+07	3.17386
sp|P60866|RS20_HUMAN	13.373	21.28	2.89423e+07	3.96427e+07	1.36971
sp|Q9Y262|EIF3L_HUMAN	66.726	89.658	3.49583e+07	38677000	1.10637
sp|P12268|IMDH2_HUMAN	55.804	93.652	22404000	38601000	1.72295
sp|P19224|UD16_HUMAN;sp|Q9HAW9|UD18_HUMAN;sp|Q9HAW8|UD110_HUMAN;sp|Q9HAW7|UD17_HUMAN;sp|O60656|UD19_HUMAN;sp|P22309|UD11_HUMAN;sp|P35504|UD15_HUMAN;sp|P35503|UD13_HUMAN;sp|P22310|UD14_HUMAN	60.75	61.337	4.35243e+07	38500000	0.884563
sp|Q16891|MIC60_HUMAN	83.677	102.92	1.73406e+07	3.81617e+07	2.20072
sp|Q15233|NONO_HUMAN	54.231	84.912	3.29227e+07	3.80663e+07	1.15623
sp|P13798|ACPH_HUMAN	81.224	48.584	0	38023000	#DIV/0!
sp|Q9UQ80|PA2G4_HUMAN	43.786	66.67	32219000	3.76903e+07	1.16982
sp|Q4KMQ2|ANO6_HUMAN	106.16	65.369	0	37642000	#DIV/0!
sp|P02538|K2C6A_HUMAN;CON__P02538	60.044	246	1.02444e+08	3.72983e+07	0.364084
sp|P62854|RS26_HUMAN;sp|Q5JNZ5|RS26L_HUMAN	13.015	12.46	1.50763e+07	36931000	2.4496
sp|Q6DD88|ATLA3_HUMAN	60.541	144.97	1.53943e+07	3.67787e+07	2.3891
sp|Q9P2J5|SYLC_HUMAN	134.46	85.22	1.82973e+07	3.67713e+07	2.00966
sp|Q00765|REEP5_HUMAN	21.493	37.274	1.96687e+07	3.64247e+07	1.85191
sp|Q7Z2K6|ERMP1_HUMAN	100.23	64.79	2.78997e+07	36414000	1.30518
sp|O00541|PESC_HUMAN	68.002	35.561	2.32527e+07	3.59123e+07	1.54444
sp|P54886|P5CS_HUMAN	87.301	80.994	2.93273e+07	3.56447e+07	1.21541
sp|O75083|WDR1_HUMAN	66.193	63.196	3.67653e+07	35340000	0.961232
sp|O15427|MOT4_HUMAN	49.469	26.561	3723000	35256000	9.46978
sp|Q9UQ35|SRRM2_HUMAN	299.61	323.31	5.13013e+08	3.51383e+07	0.068494
sp|Q9H330|TM245_HUMAN	97.356	97.08	1.41643e+07	35114000	2.47904
sp|Q13308|PTK7_HUMAN	118.39	106.62	0	3.50317e+07	#DIV/0!
sp|Q7KZF4|SND1_HUMAN	102	133.65	4.53847e+07	3.49557e+07	0.770209
sp|Q01518|CAP1_HUMAN;sp|P40123|CAP2_HUMAN	51.901	100.71	25657000	34824000	1.35729
sp|Q16531|DDB1_HUMAN	126.97	91.605	2.88593e+07	34578000	1.19816
sp|P04899|GNAI2_HUMAN;sp|P63096|GNAI1_HUMAN;sp|P11488|GNAT1_HUMAN;sp|P19087|GNAT2_HUMAN;sp|A8MTJ3|GNAT3_HUMAN;sp|P09471|GNAO_HUMAN;sp|P38405|GNAL_HUMAN	40.45	40.142	22657000	3.45357e+07	1.52428
sp|P62899|RL31_HUMAN	14.463	47.331	1.11187e+08	3.44753e+07	0.310067
sp|Q15021|CND1_HUMAN;REV__sp|Q02790|FKBP4_HUMAN	157.18	90.35	8.88663e+06	3.42487e+07	3.85395
sp|Q9Y6M9|NDUB9_HUMAN	21.831	34.999	5.79033e+06	3.42393e+07	5.91319
sp|Q9NVI7|ATD3A_HUMAN	71.368	57.377	12043000	3.41807e+07	2.83822
sp|Q14525|KT33B_HUMAN;CON__Q14525	46.213	16.765	0	3.39857e+07	#DIV/0!
sp|P60981|DEST_HUMAN	18.506	56.467	3.80673e+07	3.38213e+07	0.888461
sp|P08708|RS17_HUMAN	15.55	176.08	29129000	3.32727e+07	1.14225
sp|Q14980|NUMA1_HUMAN	238.26	110.93	3.16133e+07	3.27563e+07	1.03616
sp|P28288|ABCD3_HUMAN	75.475	58.391	2.05817e+07	3.26413e+07	1.58594
sp|P13647|K2C5_HUMAN;CON__P13647	62.378	92.117	9.07023e+07	3.24953e+07	0.358263
sp|Q13547|HDAC1_HUMAN;sp|O15379|HDAC3_HUMAN	55.102	54.833	21586000	3.22733e+07	1.4951
sp|Q96G23|CERS2_HUMAN	44.876	25.049	8.80543e+07	32178000	0.365433
sp|Q14103|HNRPD_HUMAN	38.434	21.006	25016000	31966000	1.27782
sp|Q96QK1|VPS35_HUMAN	91.706	99.515	2.42033e+07	31942000	1.31974
sp|Q92598|HS105_HUMAN	96.864	114.49	2.05687e+07	31927000	1.55222
sp|P60033|CD81_HUMAN	25.809	134.74	31787000	31703000	0.997357
sp|Q16719|KYNU_HUMAN	52.351	106.44	3.11233e+07	31378000	1.00818
sp|P23246|SFPQ_HUMAN	76.149	39.982	2.62337e+07	3.12747e+07	1.19216
sp|Q92621|NU205_HUMAN	227.92	89.289	36811000	31226000	0.848279
sp|Q9UMS4|PRP19_HUMAN	55.18	79.795	33776000	3.10143e+07	0.918236
sp|P07910|HNRPC_HUMAN;sp|P0DMR1|HNRC4_HUMAN;sp|O60812|HNRC1_HUMAN;sp|B7ZW38|HNRC3_HUMAN;sp|B2RXH8|HNRC2_HUMAN	33.67	52.584	14644000	3.10103e+07	2.11761
sp|P35998|PRS7_HUMAN	48.633	125.56	17566000	3.09593e+07	1.76246
sp|Q96IX5|USMG5_HUMAN	6.4575	116.23	1.09567e+07	3.09033e+07	2.82051
sp|P51659|DHB4_HUMAN	79.685	92.34	1.51553e+07	3.06787e+07	2.02428
sp|P22102|PUR2_HUMAN	107.77	84.839	2.28593e+07	3.06143e+07	1.33925
sp|P05198|IF2A_HUMAN	36.112	65.315	21577000	30581000	1.4173
sp|P31930|QCR1_HUMAN	52.645	73.335	2.87727e+07	30558000	1.06205
sp|P42126|ECI1_HUMAN	32.816	42.226	8810800	3.05183e+07	3.46374
sp|P12004|PCNA_HUMAN	28.768	193.96	33273000	3.04253e+07	0.914415
sp|P23921|RIR1_HUMAN;sp|P32984|RIR1_VAR67	90.069	58.762	22581000	3.02777e+07	1.34085
sp|P43304|GPDM_HUMAN	80.852	77.706	0	3.01347e+07	#DIV/0!
sp|P18031|PTN1_HUMAN	49.966	94.598	6.69183e+06	2.99077e+07	4.46928
sp|P09429|HMGB1_HUMAN;sp|B2RPK0|HGB1A_HUMAN;sp|P23497|SP100_HUMAN	24.893	38.398	28971000	2.97707e+07	1.0276
sp|Q99613|EIF3C_HUMAN;sp|B5ME19|EIFCL_HUMAN	105.34	108.65	2.35663e+07	2.97577e+07	1.26272
sp|P47895|AL1A3_HUMAN;sp|O94788|AL1A2_HUMAN;sp|P05091|ALDH2_HUMAN	56.108	63.19	0	29733000	#DIV/0!
sp|P16152|CBR1_HUMAN	30.375	149.24	22424000	2.97107e+07	1.32495
sp|P33992|MCM5_HUMAN	82.285	58.541	1.81423e+07	29570000	1.62989
sp|P63000|RAC1_HUMAN;sp|P60763|RAC3_HUMAN	21.45	38.641	2.27867e+07	2.94093e+07	1.29064
sp|P42167|LAP2B_HUMAN	50.67	33.905	0	2.93673e+07	#DIV/0!
sp|P33991|MCM4_HUMAN	96.557	59.342	1.68034e+07	2.92673e+07	1.74175
sp|P18077|RL35A_HUMAN	12.538	8.2848	2.11427e+07	2.91333e+07	1.37794
sp|Q8N2U0|TM256_HUMAN	11.741	27.099	77727000	2.87083e+07	0.369348
sp|P06493|CDK1_HUMAN;sp|Q00526|CDK3_HUMAN;sp|P11802|CDK4_HUMAN;sp|P50750|CDK9_HUMAN;sp|Q96Q40|CDK15_HUMAN;sp|O94921|CDK14_HUMAN;sp|Q07002|CDK18_HUMAN;sp|Q00536|CDK16_HUMAN;sp|Q00537|CDK17_HUMAN;sp|Q9NYV4|CDK12_HUMAN;sp|Q14004|CDK13_HUMAN	34.095	64.447	1.83397e+07	2.85403e+07	1.55621
sp|Q96S97|MYADM_HUMAN	35.273	40.812	2.30593e+07	28266000	1.22579
sp|Q15084|PDIA6_HUMAN	48.121	62.481	2.58443e+07	2.81523e+07	1.0893
sp|P30101|PDIA3_HUMAN	56.782	60.666	26861000	2.80747e+07	1.04518
sp|O94906|PRP6_HUMAN	106.92	94.947	1.71173e+07	2.78133e+07	1.62486
sp|Q15005|SPCS2_HUMAN	25.003	76.453	0	2.76437e+07	#DIV/0!
sp|Q9H0A0|NAT10_HUMAN	115.73	49.12	8.10687e+06	2.74677e+07	3.3882
sp|O43795|MYO1B_HUMAN	131.98	59.683	6.47873e+06	2.74333e+07	4.23437
sp|P51149|RAB7A_HUMAN	23.489	171.56	1.94327e+07	27379000	1.40892
sp|P08865|RSSA_HUMAN	32.854	123.37	1.96523e+07	2.70723e+07	1.37756
sp|Q9HBI6|CP4FB_HUMAN;sp|Q9HCS2|CP4FC_HUMAN	60.145	59.688	7677600	2.68457e+07	3.49662
sp|P61160|ARP2_HUMAN	44.76	71.803	23222000	26816000	1.15477
sp|P47897|SYQ_HUMAN	87.798	112.41	22363000	2.68007e+07	1.19844
sp|P60891|PRPS1_HUMAN	34.834	36.092	2.16157e+07	26642000	1.23253
sp|P15924|DESP_HUMAN	331.77	105.18	3.57287e+07	26537000	0.742737
sp|P49736|MCM2_HUMAN	101.89	79.52	11857000	2.65257e+07	2.23713
sp|P28074|PSB5_HUMAN	28.48	65.902	2.01473e+07	2.61047e+07	1.29569
sp|Q14566|MCM6_HUMAN	92.888	53.787	20485000	2.58727e+07	1.26301
sp|P35606|COPB2_HUMAN	102.49	66.848	2.49133e+07	25811000	1.03603
sp|P62851|RS25_HUMAN	13.742	18.508	20656000	25791000	1.2486
sp|O95831|AIFM1_HUMAN	66.9	77.361	0	2.57847e+07	#DIV/0!
sp|Q13151|ROA0_HUMAN	30.84	19.979	1.84527e+07	2.57523e+07	1.39559
sp|P08574|CY1_HUMAN	35.422	80.828	6.73517e+06	2.54617e+07	3.78041
sp|P07954|FUMH_HUMAN	54.636	57.259	1.89657e+07	2.54403e+07	1.34139
sp|P62873|GBB1_HUMAN;sp|P16520|GBB3_HUMAN	37.377	38.4	16327000	25413000	1.5565
sp|P14923|PLAK_HUMAN	81.744	52.41	2.26947e+07	25238000	1.11207
sp|Q96GQ7|DDX27_HUMAN	89.834	43.47	1.16988e+07	25090000	2.14466
sp|P16435|NCPR_HUMAN	76.689	46.588	17205000	2.50717e+07	1.45723
sp|O43143|DHX15_HUMAN	90.932	41.065	18775000	2.49727e+07	1.3301
sp|P08621|RU17_HUMAN	51.556	52.036	5.67557e+07	24703000	0.435252
sp|P49721|PSB2_HUMAN	22.836	51.902	15746000	2.45167e+07	1.55701
sp|P84077|ARF1_HUMAN;sp|P61204|ARF3_HUMAN	20.697	13.497	17337000	24442000	1.40982
sp|P50454|SERPH_HUMAN	46.44	59.493	1.69473e+07	24374000	1.43822
sp|P78417|GSTO1_HUMAN	27.566	38.969	3.66217e+07	2.42587e+07	0.662413
sp|P25205|MCM3_HUMAN	90.98	75.985	1.03068e+07	24065000	2.33486
sp|Q14914|PTGR1_HUMAN	35.869	60.443	2.17797e+07	2.39227e+07	1.09839
sp|Q29RF7|PDS5A_HUMAN	150.83	75.735	1.313e+07	2.38047e+07	1.81299
sp|Q8TBX8|PI42C_HUMAN	47.299	60.409	0	2.36957e+07	#DIV/0!
sp|O94776|MTA2_HUMAN;sp|Q13330|MTA1_HUMAN	75.022	75.109	10335800	2.36917e+07	2.29219
sp|P48507|GSH0_HUMAN	30.727	106.95	2.48903e+07	2.35507e+07	0.946177
sp|Q53H12|AGK_HUMAN	47.137	53.099	3198200	2.35483e+07	7.363
sp|P67775|PP2AA_HUMAN;sp|P62714|PP2AB_HUMAN	35.594	139.55	2.11613e+07	2.35117e+07	1.11107
sp|Q02978|M2OM_HUMAN	34.061	44.823	8.50743e+06	2.33977e+07	2.75026
sp|Q4ZIN3|MBRL_HUMAN	67.888	57.294	48658000	2.33573e+07	0.480031
sp|Q8WUY1|THEM6_HUMAN	23.865	32.604	2.51517e+07	23203000	0.922523
sp|P28482|MK01_HUMAN;sp|P31152|MK04_HUMAN;sp|Q16659|MK06_HUMAN	41.389	55.967	1.42897e+07	2.31723e+07	1.62161
sp|Q6NUQ4|TM214_HUMAN	77.15	46.999	1.10689e+07	2.31557e+07	2.09195
sp|Q9UKV5|AMFR_HUMAN	72.995	79.72	8.74307e+06	2.29997e+07	2.63062
sp|O60610|DIAP1_HUMAN	141.35	65.12	13383000	2.25323e+07	1.68365
sp|O75694|NU155_HUMAN	155.2	85.473	1.84033e+07	2.25217e+07	1.22378
sp|P14324|FPPS_HUMAN	48.275	23.172	1.20907e+07	22381000	1.8511
sp|P47914|RL29_HUMAN	17.752	8.2635	4.06587e+07	2.23577e+07	0.549887
sp|Q9H0X9|OSBL5_HUMAN	98.615	41.456	0	2.23197e+07	#DIV/0!
sp|P42766|RL35_HUMAN	14.551	49.185	9.21567e+07	22259000	0.241534
sp|Q16850|CP51A_HUMAN	56.805	65.391	0	2.20097e+07	#DIV/0!
sp|P34896|GLYC_HUMAN	53.082	51.796	0	2.19863e+07	#DIV/0!
sp|Q8IWA5|CTL2_HUMAN	80.123	37.842	12888000	2.19413e+07	1.70246
sp|P11387|TOP1_HUMAN;sp|Q969P6|TOP1M_HUMAN	90.725	54.311	1.05762e+07	21881000	2.0689
sp|Q9Y320|TMX2_HUMAN	34.037	42.106	7927000	21755000	2.74442
sp|O00154|BACH_HUMAN	41.796	26.723	2.11063e+07	21746000	1.03031
sp|P59998|ARPC4_HUMAN	19.667	31.626	1.74257e+07	2.16873e+07	1.24456
sp|O60313|OPA1_HUMAN	111.63	66.067	25807000	2.16733e+07	0.839824
sp|O60264|SMCA5_HUMAN;sp|P28370|SMCA1_HUMAN	121.9	65.713	6475600	2.16693e+07	3.34631
sp|P47756|CAPZB_HUMAN	31.35	52.672	1.63677e+07	2.16007e+07	1.31972
sp|Q14019|COTL1_HUMAN	15.945	30.672	5.51033e+06	2.15677e+07	3.91404
sp|P46379|BAG6_HUMAN	119.41	323.31	2.08987e+09	2.15227e+07	0.0102986
sp|Q15046|SYK_HUMAN	68.047	59.284	12475000	2.14957e+07	1.7231
sp|O95373|IPO7_HUMAN	119.52	90.629	2.71933e+06	21245000	7.81258
sp|P38606|VATA_HUMAN	68.303	43.519	6.12737e+06	2.11983e+07	3.45962
sp|P61158|ARP3_HUMAN;sp|Q9P1U1|ARP3B_HUMAN	47.371	47.359	15375000	2.11917e+07	1.37832
sp|O94901|SUN1_HUMAN	90.063	47.112	2.08307e+06	2.11743e+07	10.165
sp|O60488|ACSL4_HUMAN	79.187	51.848	1.65483e+07	21164000	1.27892
sp|O95782|AP2A1_HUMAN	107.54	81.6	12236800	2.10087e+07	1.71684
sp|P24539|AT5F1_HUMAN	28.908	42.488	1.05004e+07	20953000	1.99545
sp|Q9BTV4|TMM43_HUMAN	44.875	45.47	0	2.09097e+07	#DIV/0!
sp|P25789|PSA4_HUMAN	29.483	27.914	1.71503e+07	2.08887e+07	1.21797
sp|Q9Y3F4|STRAP_HUMAN	38.438	56.165	18571000	2.07983e+07	1.11994
sp|P30536|TSPO_HUMAN	18.828	20.542	0	20689000	#DIV/0!
sp|Q96KA5|CLP1L_HUMAN	62.228	40.149	8.61867e+06	2.06837e+07	2.39987
sp|Q9P2B2|FPRP_HUMAN	98.555	58.828	4.78087e+06	2.06277e+07	4.31463
sp|Q9H4M9|EHD1_HUMAN;sp|Q9NZN3|EHD3_HUMAN;sp|Q9NZN4|EHD2_HUMAN	60.626	91.766	7.21217e+06	2.03923e+07	2.82749
sp|Q8WUH6|TM263_HUMAN	11.748	27.616	8.94733e+07	20263000	0.22647
sp|Q8N2K0|ABD12_HUMAN	45.096	39.092	5032500	2.02563e+07	4.0251
sp|P49915|GUAA_HUMAN	76.715	58.166	1.49647e+07	2.02363e+07	1.35227
sp|P23634|AT2B4_HUMAN;sp|P20020|AT2B1_HUMAN;sp|Q16720|AT2B3_HUMAN;sp|Q01814|AT2B2_HUMAN	137.92	72.789	10432200	20236000	1.93976
sp|Q8TB61|S35B2_HUMAN	47.514	36.637	1.51227e+07	20208000	1.33627
sp|Q9H3K2|GHITM_HUMAN	37.205	28.591	0	2.01703e+07	#DIV/0!
sp|Q5BJD5|TM41B_HUMAN	32.513	9.4518	3.11097e+06	20117000	6.46648
sp|P11021|BIP_HUMAN	72.332	101.49	20216000	2.00223e+07	0.99042
sp|Q7L576|CYFP1_HUMAN	145.18	66.83	10060700	19909000	1.97889
sp|O96008|TOM40_HUMAN	37.893	24.855	8596000	1.97477e+07	2.29731
sp|O00567|NOP56_HUMAN	66.049	47.434	1.13637e+07	1.96983e+07	1.73345
sp|P60900|PSA6_HUMAN	27.399	32.088	1.81677e+07	1.96623e+07	1.08227
sp|Q15393|SF3B3_HUMAN	135.58	72.808	19029000	1.95407e+07	1.02689
sp|Q8TCJ2|STT3B_HUMAN	93.673	33.444	9.89117e+06	19515000	1.97297
sp|Q9H845|ACAD9_HUMAN	68.76	60.106	0	1.94763e+07	#DIV/0!
sp|Q9BZE4|NOG1_HUMAN	73.964	52.712	1.13353e+07	19412000	1.71252
sp|P17174|AATC_HUMAN	46.247	113.1	54760000	19400000	0.354273
sp|P04632|CPNS1_HUMAN;sp|Q96L46|CPNS2_HUMAN	28.315	32.058	1.89133e+07	1.93387e+07	1.02249
sp|Q96HV5|TM41A_HUMAN	29.665	18.373	1.57897e+07	1.93103e+07	1.22297
sp|Q07065|CKAP4_HUMAN	66.022	73.283	1.95523e+07	1.90163e+07	0.972586
sp|Q16795|NDUA9_HUMAN	42.509	42.94	2.57533e+07	1.89163e+07	0.73452
sp|Q96P70|IPO9_HUMAN	115.96	64.91	2142200	18915000	8.82971
sp|Q9UGP8|SEC63_HUMAN	87.996	58.668	0	18873000	#DIV/0!
sp|Q9UHD8|SEPT9_HUMAN	65.401	36.584	1.41783e+07	18817000	1.32717
sp|P49792|RBP2_HUMAN;sp|Q99666|RGPD5_HUMAN;sp|O14715|RGPD8_HUMAN;sp|P0DJD0|RGPD1_HUMAN;sp|P0DJD1|RGPD2_HUMAN	358.2	100.53	7161000	1.88077e+07	2.6264
sp|Q9BY44|EIF2A_HUMAN	64.989	42.657	1.59863e+07	18727000	1.17144
sp|P61981|1433G_HUMAN	28.302	136.48	2.07113e+07	1.86113e+07	0.898606
sp|Q9NUJ1|ABHDA_HUMAN	33.932	34.103	0	1.86037e+07	#DIV/0!
sp|Q96DG6|CMBL_HUMAN	28.048	25.289	8.14013e+06	1.85167e+07	2.27474
sp|Q8WWI5|CTL1_HUMAN	73.301	21.65	7884000	1.84003e+07	2.33388
sp|P20073|ANXA7_HUMAN	52.739	58.67	13451000	1.83853e+07	1.36684
sp|P19525|E2AK2_HUMAN	62.094	44.809	5.89567e+06	18317000	3.10686
sp|O15371|EIF3D_HUMAN	63.972	46.641	9.28333e+06	1.82953e+07	1.97077
sp|O00231|PSD11_HUMAN	47.463	58.957	4.94433e+06	1.81923e+07	3.67943
sp|Q9Y2X3|NOP58_HUMAN	59.578	66.778	7.09297e+06	1.80727e+07	2.54797
sp|Q16543|CDC37_HUMAN	44.468	38.138	2.77393e+07	1.80587e+07	0.651013
sp|P11216|PYGB_HUMAN;sp|P11217|PYGM_HUMAN;sp|P06737|PYGL_HUMAN	96.695	60.087	1.62257e+07	18044000	1.11207
sp|P61803|DAD1_HUMAN	12.497	26.023	1.14463e+07	1.78873e+07	1.56271
sp|Q15008|PSMD6_HUMAN	45.531	45.834	2.52523e+07	1.77973e+07	0.70478
sp|Q15041|AR6P1_HUMAN	23.362	15.203	7654000	1.77963e+07	2.3251
sp|P62495|ERF1_HUMAN	49.03	52.964	15067000	1.77123e+07	1.17557
sp|P51812|KS6A3_HUMAN;sp|Q15418|KS6A1_HUMAN;sp|Q15349|KS6A2_HUMAN;sp|Q9UK32|KS6A6_HUMAN;sp|Q96GX5|GWL_HUMAN;sp|O60307|MAST3_HUMAN;sp|Q9Y2H9|MAST1_HUMAN;sp|Q6P0Q8|MAST2_HUMAN;sp|O15021|MAST4_HUMAN	83.735	56.739	14129000	17702000	1.25288
sp|Q9Y2A7|NCKP1_HUMAN	128.79	75.037	7.85587e+06	1.76587e+07	2.24783
sp|Q15019|SEPT2_HUMAN	41.487	36.16	9723900	1.76413e+07	1.81422
sp|Q8TC12|RDH11_HUMAN	35.386	70.384	0	17612000	#DIV/0!
sp|Q9NVP1|DDX18_HUMAN	75.406	52.978	1.19768e+07	1.75323e+07	1.46385
sp|Q15645|PCH2_HUMAN	48.55	50.795	2.77153e+06	1.75217e+07	6.32201
sp|O43776|SYNC_HUMAN	62.942	34.253	6679200	1.75087e+07	2.62137
sp|Q9Y265|RUVB1_HUMAN	50.227	61.764	1.53953e+07	1.75003e+07	1.13673
sp|Q9HAV4|XPO5_HUMAN	136.31	50.216	5.24853e+06	1.74763e+07	3.32976
sp|Q08722|CD47_HUMAN	35.213	7.7324	0	17412000	#DIV/0!
sp|P61221|ABCE1_HUMAN	67.314	47.957	13262000	17199000	1.29686
sp|Q9UBX3|DIC_HUMAN	31.282	29.262	1.38713e+07	1.71213e+07	1.2343
sp|Q9Y2Q3|GSTK1_HUMAN	25.497	65.202	1.39113e+07	1.70237e+07	1.22373
sp|P62333|PRS10_HUMAN	44.172	37.866	6259500	17007000	2.71699
sp|Q9UG63|ABCF2_HUMAN	71.289	34.363	9.66023e+06	1.69113e+07	1.75061
sp|Q99460|PSMD1_HUMAN	105.84	70.89	0	1.67627e+07	#DIV/0!
sp|Q8TEX9|IPO4_HUMAN	118.71	39.528	0	1.67293e+07	#DIV/0!
sp|Q9ULV4|COR1C_HUMAN	53.248	36.311	14229000	16708000	1.17422
sp|P11388|TOP2A_HUMAN	174.38	24.965	6398000	1.66873e+07	2.60821
sp|O14936|CSKP_HUMAN	105.12	3.7793	0	1.66167e+07	#DIV/0!
sp|Q13509|TBB3_HUMAN	50.432	22.255	15814000	1.66153e+07	1.05067
sp|P26368|U2AF2_HUMAN	53.5	27.568	1.56063e+07	16588000	1.0629
sp|O43390|HNRPR_HUMAN	70.942	24.644	0	1.65657e+07	#DIV/0!
sp|Q13616|CUL1_HUMAN	89.677	48.499	11288000	1.65483e+07	1.46601
sp|Q9NY33|DPP3_HUMAN	82.588	46.063	1.76177e+07	1.65263e+07	0.938055
sp|Q13162|PRDX4_HUMAN	30.54	32.098	1.75357e+07	16435000	0.937233
sp|O43399|TPD54_HUMAN	22.237	48.481	0	1.63697e+07	#DIV/0!
sp|Q9H936|GHC1_HUMAN;sp|Q9H1K4|GHC2_HUMAN	34.47	74.091	2.09017e+07	16326000	0.781086
sp|O00232|PSD12_HUMAN	52.904	67.332	1.01415e+07	1.62963e+07	1.60689
sp|Q9Y5B9|SP16H_HUMAN	119.91	35.721	0	16239000	#DIV/0!
sp|P53007|TXTP_HUMAN	34.012	24.845	8.52453e+06	1.62103e+07	1.90161
sp|P63241|IF5A1_HUMAN;sp|Q6IS14|IF5AL_HUMAN;sp|Q9GZV4|IF5A2_HUMAN	16.832	45.724	2.24453e+07	16200000	0.721754
sp|P20618|PSB1_HUMAN	26.489	46.122	4.53867e+06	1.61867e+07	3.56639
sp|Q13813|SPTN1_HUMAN	284.54	72.325	1.79013e+07	16164000	0.90295
sp|O60684|IMA7_HUMAN;sp|O15131|IMA6_HUMAN	60.029	86.619	9.43787e+06	16157000	1.71193
sp|Q9Y230|RUVB2_HUMAN	51.156	40.851	1.42837e+07	1.61487e+07	1.13057
sp|Q9NR31|SAR1A_HUMAN	22.367	40.182	1.38013e+07	15986000	1.15829
sp|P13489|RINI_HUMAN	49.973	35.249	20560000	15885000	0.772617
sp|Q9BR76|COR1B_HUMAN;sp|A9Z1Z3|FR1L4_HUMAN	54.234	45.632	1.65403e+07	1.57627e+07	0.952984
sp|Q13155|AIMP2_HUMAN	35.348	43.484	7870000	1.57107e+07	1.99627
sp|Q5T4S7|UBR4_HUMAN	573.83	69.764	0	15697000	#DIV/0!
sp|P32119|PRDX2_HUMAN	21.892	22.075	16635000	1.55603e+07	0.935397
sp|Q9P0L0|VAPA_HUMAN	27.893	38.133	3308500	1.55213e+07	4.69135
sp|Q9Y3I0|RTCB_HUMAN	55.21	52.973	13159000	15518000	1.17927
sp|Q9Y512|SAM50_HUMAN	51.976	45.276	18390000	1.54857e+07	0.84207
sp|P31153|METK2_HUMAN;sp|Q00266|METK1_HUMAN	43.66	23.126	13617000	15471000	1.13615
sp|P06576|ATPB_HUMAN	56.559	35.029	1.76267e+07	15444000	0.876172
sp|O43747|AP1G1_HUMAN	91.35	34.23	1.06703e+07	1.54357e+07	1.4466
sp|P37231|PPARG_HUMAN	57.62	30.109	0	1.53933e+07	#DIV/0!
sp|Q9HCC0|MCCB_HUMAN	61.332	37.283	1.43053e+07	1.53097e+07	1.07021
sp|O15143|ARC1B_HUMAN	40.949	34.365	8068000	1.52987e+07	1.89622
sp|P56134|ATPK_HUMAN	10.918	22.21	7.11533e+06	1.52583e+07	2.14443
sp|Q9NX47|MARH5_HUMAN	31.231	30.237	0	1.52367e+07	#DIV/0!
sp|O75131|CPNE3_HUMAN;sp|Q96FN4|CPNE2_HUMAN;sp|Q8IYJ1|CPNE9_HUMAN;sp|Q96A23|CPNE4_HUMAN;sp|O95741|CPNE6_HUMAN;sp|Q86YQ8|CPNE8_HUMAN;sp|Q9HCH3|CPNE5_HUMAN;sp|Q9UBL6|CPNE7_HUMAN	60.13	36.191	1.51657e+07	15187000	1.00141
sp|P14735|IDE_HUMAN	117.97	37.123	6.65233e+06	1.50687e+07	2.26517
sp|A5YKK6|CNOT1_HUMAN	266.94	77.307	1.60297e+06	1.50273e+07	9.3747
sp|Q9BXJ9|NAA15_HUMAN;sp|Q6N069|NAA16_HUMAN	101.27	53.819	1.28067e+07	1.49743e+07	1.16926
sp|P78344|IF4G2_HUMAN	102.36	35.262	4762800	14893000	3.12694
sp|Q96RP9|EFGM_HUMAN	83.471	37.335	1.0342e+07	1.48127e+07	1.43229
sp|Q08477|CP4F3_HUMAN	59.846	41.81	0	1.47773e+07	#DIV/0!
sp|P15531|NDKA_HUMAN	17.149	16.028	1.09413e+07	1.47093e+07	1.34438
sp|P36542|ATPG_HUMAN	32.996	31.199	5.72667e+06	1.46873e+07	2.56473
sp|P21912|SDHB_HUMAN	31.629	37.943	0	1.46513e+07	#DIV/0!
sp|P36507|MP2K2_HUMAN	44.424	26.962	2912600	1.45743e+07	5.00389
sp|P67812|SC11A_HUMAN	20.625	20.997	2122900	1.45683e+07	6.86247
sp|Q92499|DDX1_HUMAN	82.431	37.74	6.35447e+06	1.44963e+07	2.28128
sp|P50570|DYN2_HUMAN;sp|Q05193|DYN1_HUMAN;sp|Q9UQ16|DYN3_HUMAN	98.063	32.445	6955800	14485000	2.08243
sp|Q15717|ELAV1_HUMAN	36.091	25.245	1.27397e+07	1.44657e+07	1.13548
sp|O75367|H2AY_HUMAN;sp|Q9P0M6|H2AW_HUMAN	39.617	22.648	1.16077e+07	1.44227e+07	1.24251
sp|Q99536|VAT1_HUMAN	41.92	25.054	2.85607e+06	1.43187e+07	5.01342
sp|Q9BVP2|GNL3_HUMAN	61.992	104.07	7.69933e+06	1.43107e+07	1.85869
sp|Q96PK6|RBM14_HUMAN	69.491	37.268	3.75067e+06	1.42913e+07	3.81034
sp|Q9NZL4|HPBP1_HUMAN	39.474	31.709	1.18337e+07	1.42873e+07	1.20735
sp|P62879|GBB2_HUMAN;sp|Q9HAV0|GBB4_HUMAN	37.331	22.826	11899000	14258000	1.19825
sp|P30838|AL3A1_HUMAN;sp|P48448|AL3B2_HUMAN;sp|P43353|AL3B1_HUMAN	50.394	50.772	1.01711e+07	1.42297e+07	1.39903
sp|Q9UHB9|SRP68_HUMAN	70.729	47.591	1625100	1.42243e+07	8.7529
sp|Q01650|LAT1_HUMAN;sp|Q9UM01|YLAT1_HUMAN	55.01	17.223	0	1.41297e+07	#DIV/0!
sp|P55263|ADK_HUMAN	40.545	23.593	9.78527e+06	1.40223e+07	1.433
sp|P25786|PSA1_HUMAN	29.555	24.072	14242000	1.39623e+07	0.980363
sp|Q02790|FKBP4_HUMAN	51.804	39.21	4.79017e+06	13933000	2.90867
sp|Q9H6S3|ES8L2_HUMAN	80.62	29.082	0	1.38287e+07	#DIV/0!
sp|Q9P0S9|TM14C_HUMAN	11.564	7.5556	0	1.38103e+07	#DIV/0!
sp|Q9H3U1|UN45A_HUMAN	103.08	58.092	3.86347e+06	13780000	3.56674
sp|O14744|ANM5_HUMAN	72.683	32.943	4.66433e+06	1.37237e+07	2.94226
sp|Q9HAB3|S52A2_HUMAN;sp|Q9NWF4|S52A1_HUMAN	45.777	11.159	0	13685000	#DIV/0!
sp|Q9UM00|TMCO1_HUMAN	21.175	54.959	10484000	1.36627e+07	1.30319
sp|Q9UIA9|XPO7_HUMAN	123.91	78.845	0	1.36177e+07	#DIV/0!
sp|O95299|NDUAA_HUMAN	40.75	102.13	9.49687e+06	1.35757e+07	1.42949
sp|Q5VYK3|ECM29_HUMAN	204.29	62.004	1.23163e+06	1.35353e+07	10.9897
sp|O14818|PSA7_HUMAN;sp|Q8TAA3|PSMA8_HUMAN	27.887	41.184	1.47717e+07	1.34987e+07	0.913822
sp|Q9UM54|MYO6_HUMAN	149.69	40.604	0	1.34817e+07	#DIV/0!
sp|P62191|PRS4_HUMAN	49.184	47.182	6014900	1.33643e+07	2.22187
sp|Q15181|IPYR_HUMAN	32.66	44.807	14232000	13356000	0.938449
sp|O75396|SC22B_HUMAN	24.593	56.846	0	1.33473e+07	#DIV/0!
sp|Q969E2|SCAM4_HUMAN	25.728	16.301	0	1.33433e+07	#DIV/0!
sp|Q5K651|SAMD9_HUMAN;sp|Q8IVG5|SAM9L_HUMAN	184.28	37.699	0	1.32897e+07	#DIV/0!
sp|Q07666|KHDR1_HUMAN	48.227	24.492	5.33123e+06	1.32863e+07	2.49217
sp|P55265|DSRAD_HUMAN	136.06	58.485	5.61703e+06	1.31133e+07	2.33457
sp|Q9Y490|TLN1_HUMAN;sp|Q9Y4G6|TLN2_HUMAN	269.76	114.23	7.86237e+06	1.31043e+07	1.66672
sp|P12081|SYHC_HUMAN	57.41	38.633	20908000	13020000	0.622728
sp|P33121|ACSL1_HUMAN;sp|Q9ULC5|ACSL5_HUMAN	77.942	30.254	0	13015000	#DIV/0!
sp|Q8NF91|SYNE1_HUMAN	1011.1	6.7688	0	13010000	#DIV/0!
sp|P50995|ANX11_HUMAN;sp|P27216|ANX13_HUMAN	54.389	43.425	0	1.29397e+07	#DIV/0!
sp|P26196|DDX6_HUMAN	54.416	24.334	3.40733e+06	1.29157e+07	3.79055
sp|Q9P258|RCC2_HUMAN	56.084	43.769	1.0595e+07	1.29113e+07	1.21862
sp|P30044|PRDX5_HUMAN	22.086	16.55	1.45017e+07	1.27993e+07	0.882611
sp|O00429|DNM1L_HUMAN	81.876	40.693	10409400	1.27517e+07	1.22501
sp|P54577|SYYC_HUMAN	59.143	31.425	3.76467e+06	1.26673e+07	3.3648
sp|P16403|H12_HUMAN;sp|P10412|H14_HUMAN;sp|P16402|H13_HUMAN;sp|P22492|H1T_HUMAN;sp|Q02539|H11_HUMAN	21.364	14.775	1.66943e+07	1.26657e+07	0.758681
sp|P42224|STAT1_HUMAN	87.334	53.533	0	1.26383e+07	#DIV/0!
sp|Q16576|RBBP7_HUMAN	47.82	19.752	1.54863e+07	1.25553e+07	0.810736
sp|O94826|TOM70_HUMAN	67.454	47.002	4742500	1.25153e+07	2.63897
sp|Q92945|FUBP2_HUMAN	73.114	37.985	8.85697e+06	12503000	1.41166
sp|Q9NTK5|OLA1_HUMAN	44.743	42.268	0	1.24987e+07	#DIV/0!
sp|Q96AE4|FUBP1_HUMAN	67.56	35.267	8.80047e+06	1.24863e+07	1.41883
sp|Q15392|DHC24_HUMAN	60.101	28.344	8.76377e+06	1.24113e+07	1.41621
sp|P49755|TMEDA_HUMAN	24.976	24.751	3.30903e+06	1.24027e+07	3.74812
sp|P05026|AT1B1_HUMAN	35.061	24.032	1.95597e+06	1.23837e+07	6.33123
sp|P00966|ASSY_HUMAN	46.53	46.783	2.62873e+06	1.23833e+07	4.71076
sp|P30084|ECHM_HUMAN	31.387	52.4	2275400	12352000	5.4285
sp|Q99959|PKP2_HUMAN	97.414	45.997	3160600	1.23343e+07	3.90253
sp|P30086|PEBP1_HUMAN	21.057	24.396	15111000	1.23177e+07	0.815146
sp|Q9H0U3|MAGT1_HUMAN	38.036	26.926	2.96283e+06	1.23173e+07	4.15728
sp|P38117|ETFB_HUMAN	27.843	26.133	2.24523e+06	1.23013e+07	5.47887
sp|Q9Y289|SC5A6_HUMAN	68.641	30.428	1.06174e+07	1.22977e+07	1.15825
sp|Q7L5L3|GDPD3_HUMAN	36.596	22.804	0	1.22887e+07	#DIV/0!
sp|Q9NVV5|AIG1_HUMAN	28.222	9.6072	0	1.22507e+07	#DIV/0!
sp|O96019|ACL6A_HUMAN	47.46	44.011	6633600	12248000	1.84636
sp|O43242|PSMD3_HUMAN	60.977	53.319	8.26187e+06	1.22183e+07	1.47888
sp|P62273|RS29_HUMAN	6.6767	18.928	9858100	12196000	1.23716
sp|O00264|PGRC1_HUMAN	21.671	25.338	2.22523e+06	1.21627e+07	5.46579
sp|P51148|RAB5C_HUMAN;sp|P61020|RAB5B_HUMAN;sp|P20339|RAB5A_HUMAN	23.482	21.073	2.85557e+06	1.21583e+07	4.25777
sp|P19338|NUCL_HUMAN	76.613	20.074	1.30697e+07	12152000	0.929787
sp|O60716|CTND1_HUMAN	108.17	69.074	2315100	12132000	5.24038
sp|Q9H3N1|TMX1_HUMAN	31.791	31.307	0	12057000	#DIV/0!
sp|P07858|CATB_HUMAN	37.821	17.346	0	12039000	#DIV/0!
sp|Q14247|SRC8_HUMAN	61.585	35.167	5.49793e+06	11995000	2.18173
sp|P61513|RL37A_HUMAN	10.275	13.158	2.82377e+06	1.1988e+07	4.24541
sp|Q6UWP7|LCLT1_HUMAN	48.92	35.348	2.36007e+06	11972000	5.07274
sp|P11172|UMPS_HUMAN	52.221	37.411	0	1.19623e+07	#DIV/0!
sp|P29692|EF1D_HUMAN	31.121	46.997	1.41357e+07	11925000	0.843611
sp|Q15631|TSN_HUMAN	26.183	23.58	9.75497e+06	1.19073e+07	1.22064
sp|P08758|ANXA5_HUMAN	35.936	49.39	4922000	1.18957e+07	2.41684
sp|O14929|HAT1_HUMAN	49.512	35.54	8.61753e+06	11846000	1.37464
sp|Q6P1Q0|LTMD1_HUMAN	41.79	41.23	8.91953e+06	11808000	1.32384
sp|Q9UL46|PSME2_HUMAN	27.401	31.662	1.0357e+07	11737000	1.13325
sp|P09622|DLDH_HUMAN	54.177	39.115	6.06857e+06	11689000	1.92615
sp|Q9H583|HEAT1_HUMAN	242.37	43.103	1231500	1.16573e+07	9.46596
sp|Q5SSJ5|HP1B3_HUMAN	61.206	23.65	0	1.16517e+07	#DIV/0!
sp|Q6NUM9|RETST_HUMAN	66.819	29.681	0	1.16327e+07	#DIV/0!
sp|P63167|DYL1_HUMAN;sp|Q96FJ2|DYL2_HUMAN	10.366	17.818	1.04463e+07	11566000	1.10718
sp|Q5JRX3|PREP_HUMAN	117.41	32.238	5.60573e+06	1.15634e+07	2.06279
sp|P52701|MSH6_HUMAN	152.78	38.201	2204400	1.15457e+07	5.23756
sp|P52895|AK1C2_HUMAN	36.735	12.056	3183700	11536000	3.62346
sp|P13073|COX41_HUMAN	19.576	16.99	0	11505000	#DIV/0!
sp|Q15758|AAAT_HUMAN	56.598	20.117	0	1.14997e+07	#DIV/0!
sp|Q02218|ODO1_HUMAN;sp|Q9ULD0|OGDHL_HUMAN	115.93	44.069	6.94373e+06	11483000	1.65372
sp|P07237|PDIA1_HUMAN	57.116	45.86	1.35703e+07	1.14087e+07	0.840706
sp|Q9P003|CNIH4_HUMAN	16.093	11.548	0	11408000	#DIV/0!
sp|P30419|NMT1_HUMAN;sp|O60551|NMT2_HUMAN	56.806	31.538	1.05661e+07	1.13127e+07	1.07065
sp|P27708|PYR1_HUMAN	242.98	56.845	12248000	1.12873e+07	0.921565
sp|P56378|68MP_HUMAN	6.662	4.887	17804000	1.12323e+07	0.630888
sp|Q9NRG9|AAAS_HUMAN	59.573	24.923	6099300	1.10747e+07	1.81573
sp|Q9UNM6|PSD13_HUMAN	42.945	33.058	2.45573e+06	11074300	4.50957
sp|P28062|PSB8_HUMAN	30.354	23.014	0	11063000	#DIV/0!
sp|Q9UNQ0|ABCG2_HUMAN	72.313	23.116	5485400	1.10597e+07	2.0162
sp|P33176|KINH_HUMAN	109.68	52.303	2.17897e+06	1.09491e+07	5.02492
sp|Q96I99|SUCB2_HUMAN	46.51	45.771	0	1.08847e+07	#DIV/0!
sp|P48444|COPD_HUMAN	57.21	37.683	8.22097e+06	1.08832e+07	1.32383
sp|P49588|SYAC_HUMAN	106.81	44.842	4563000	1.08257e+07	2.37249
sp|Q9HC07|TM165_HUMAN	34.905	19.139	0	1.07763e+07	#DIV/0!
sp|Q96KG9|SCYL1_HUMAN	89.63	29.5	0	1.07707e+07	#DIV/0!
sp|P23284|PPIB_HUMAN	23.742	15.714	4.95453e+06	10746000	2.16892
sp|P55795|HNRH2_HUMAN	49.263	18.076	0	10742000	#DIV/0!
sp|Q15386|UBE3C_HUMAN	123.92	31.997	0	10704000	#DIV/0!
sp|P78347|GTF2I_HUMAN;sp|Q86UP8|GTD2A_HUMAN;sp|Q6EKJ0|GTD2B_HUMAN	112.42	39.22	0	1.06681e+07	#DIV/0!
sp|O15269|SPTC1_HUMAN	52.743	48.435	6572700	1.05481e+07	1.60483
sp|Q13620|CUL4B_HUMAN;sp|Q13619|CUL4A_HUMAN	103.98	33.356	0	1.04647e+07	#DIV/0!
sp|P30520|PURA2_HUMAN	50.097	23.986	6016800	1.04517e+07	1.73708
sp|P18754|RCC1_HUMAN	44.969	17.863	2.64983e+06	1.04357e+07	3.93824
sp|Q99798|ACON_HUMAN	85.424	26.4	1.03479e+07	1.04173e+07	1.00671
sp|Q9NZI8|IF2B1_HUMAN	63.48	31.176	9.41343e+06	10405300	1.10537
sp|Q16778|H2B2E_HUMAN;sp|P33778|H2B1B_HUMAN;sp|P23527|H2B1O_HUMAN;sp|P06899|H2B1J_HUMAN;sp|Q8N257|H2B3B_HUMAN;sp|Q6DRA6|H2B2D_HUMAN;sp|Q6DN03|H2B2C_HUMAN	13.92	6.4217	20013000	1.03943e+07	0.519379
sp|Q9Y6A9|SPCS1_HUMAN	11.805	11.563	3.65233e+06	10393000	2.84558
sp|P22087|FBRL_HUMAN;sp|A6NHQ2|FBLL1_HUMAN	33.784	26.612	1.12063e+07	10350600	0.923638
sp|Q13618|CUL3_HUMAN	88.929	38.951	1.60463e+06	1.03118e+07	6.42629
sp|P49902|5NTC_HUMAN	64.969	18.793	2.62927e+06	10307600	3.92033
sp|Q99685|MGLL_HUMAN	33.261	11.204	0	1.02739e+07	#DIV/0!
sp|O95674|CDS2_HUMAN	51.417	9.6523	0	1.02518e+07	#DIV/0!
sp|Q13045|FLII_HUMAN	144.75	43.161	6011200	1.02277e+07	1.70145
sp|Q7L5N7|PCAT2_HUMAN	60.207	26.919	4552500	1.01857e+07	2.23739
sp|P62195|PRS8_HUMAN;sp|Q8NB90|SPAT5_HUMAN	45.626	40.033	4494800	10144200	2.25687
sp|Q86YZ3|HORN_HUMAN;CON__Q86YZ3	282.39	31.058	3.85293e+07	1.01423e+07	0.263235
sp|Q96K37|S35E1_HUMAN	44.772	41.217	10004700	1.01337e+07	1.0129
sp|Q9BTX1|NDC1_HUMAN	76.304	30.837	2.31717e+06	1.01313e+07	4.37226
sp|Q8TDN6|BRX1_HUMAN	41.401	27.886	1.02593e+07	1.0091e+07	0.983595
sp|Q6P1A2|MBOA5_HUMAN	56.034	22.753	8.51533e+06	1.00317e+07	1.17808
sp|P13667|PDIA4_HUMAN	72.932	54.609	1945700	1.00122e+07	5.14583
sp|Q14008|CKAP5_HUMAN	225.49	31.801	0	10008500	#DIV/0!
sp|P63092|GNAS2_HUMAN;sp|Q5JWF2|GNAS1_HUMAN	45.664	36.627	7.55797e+06	1.00069e+07	1.32402
sp|P52907|CAZA1_HUMAN	32.922	16.611	9.41867e+06	1.00049e+07	1.06224
sp|Q9H0S4|DDX47_HUMAN	50.646	27.549	5.30407e+06	9.99563e+06	1.88452
sp|P35610|SOAT1_HUMAN	64.734	34.856	8404800	9.94777e+06	1.18358
sp|O95169|NDUB8_HUMAN	21.766	32.785	3.81867e+06	9.89867e+06	2.59218
sp|O14828|SCAM3_HUMAN	38.287	20.407	2.41063e+06	9.89097e+06	4.10306
sp|P61254|RL26_HUMAN	17.258	14.619	3264800	9.88753e+06	3.02853
sp|Q96CW1|AP2M1_HUMAN	49.654	20.1	4.98957e+06	9886300	1.98139
sp|Q7L0Y3|TM10C_HUMAN	47.346	45.734	2509700	9.86663e+06	3.9314
sp|P43034|LIS1_HUMAN	46.637	33.367	2632300	9.82277e+06	3.73163
sp|O00303|EIF3F_HUMAN	37.563	31.263	9291500	9.80887e+06	1.05568
sp|P50897|PPT1_HUMAN	34.193	24.496	0	9.78783e+06	#DIV/0!
sp|O76024|WFS1_HUMAN	100.29	29.48	2.06013e+06	9.69607e+06	4.70652
sp|Q96C36|P5CR2_HUMAN;sp|P32322|P5CR1_HUMAN	33.637	34.428	11744000	9.67853e+06	0.824126
sp|O75534|CSDE1_HUMAN	88.884	32.341	10683000	9662900	0.904512
sp|P46063|RECQ1_HUMAN	73.457	15.358	0	9.66203e+06	#DIV/0!
sp|P48735|IDHP_HUMAN	50.909	23.49	9.40697e+06	9.64487e+06	1.02529
sp|Q12797|ASPH_HUMAN	85.862	15.881	0	9641700	#DIV/0!
sp|P53992|SC24C_HUMAN	118.32	21.079	4345600	9.59183e+06	2.20725
sp|P61586|RHOA_HUMAN	21.768	18.623	1.96217e+06	9540000	4.86197
sp|P08754|GNAI3_HUMAN	40.532	10.577	1.71777e+06	9.51333e+06	5.5382
sp|Q9Y5M8|SRPRB_HUMAN	29.702	19.767	2.56507e+06	9510800	3.70782
sp|Q7Z434|MAVS_HUMAN	56.527	22.517	0	9.49033e+06	#DIV/0!
sp|Q14839|CHD4_HUMAN;sp|Q8TDI0|CHD5_HUMAN;sp|Q12873|CHD3_HUMAN	218	49.136	4.08313e+06	9470000	2.3193
sp|P13693|TCTP_HUMAN;sp|Q56UQ5|TPT1L_HUMAN	19.595	5.3428	4831400	9.43843e+06	1.95356
sp|P20042|IF2B_HUMAN	38.388	54.873	0	9437000	#DIV/0!
sp|P61353|RL27_HUMAN	15.798	14.363	8.39187e+06	9.43567e+06	1.12438
sp|P52292|IMA1_HUMAN	57.861	25.364	10333600	9429400	0.912499
sp|Q15437|SC23B_HUMAN	86.478	31.763	0	9386200	#DIV/0!
sp|O15145|ARPC3_HUMAN	20.546	10.134	4.87483e+06	9352000	1.91842
sp|Q7L2E3|DHX30_HUMAN	133.94	30.899	6.55577e+06	9.34793e+06	1.42591
sp|O43684|BUB3_HUMAN	37.154	22.014	3.89653e+06	9.33983e+06	2.39696
sp|O43615|TIM44_HUMAN	51.355	16.275	0	9.32383e+06	#DIV/0!
sp|Q14738|2A5D_HUMAN	69.991	21.714	0	9.32203e+06	#DIV/0!
sp|Q9BWM7|SFXN3_HUMAN	35.503	10.121	0	9.26507e+06	#DIV/0!
sp|Q13310|PABP4_HUMAN;sp|P0CB38|PAB4L_HUMAN	70.782	22.54	6.82827e+06	9.26163e+06	1.35637
sp|O95202|LETM1_HUMAN	83.353	21.612	0	9251200	#DIV/0!
sp|P53004|BIEA_HUMAN	33.428	18.993	0	9.21717e+06	#DIV/0!
sp|Q99442|SEC62_HUMAN	45.861	12.047	0	9213900	#DIV/0!
sp|Q9Y3T9|NOC2L_HUMAN	84.918	22.691	0	9.16203e+06	#DIV/0!
sp|Q8IZ83|A16A1_HUMAN	85.126	19.267	4356400	9154600	2.10141
sp|Q96FQ6|S10AG_HUMAN	11.801	20.401	0	9.10977e+06	#DIV/0!
sp|P36957|ODO2_HUMAN	48.755	20.61	1.32287e+07	9.09083e+06	0.687207
sp|Q03518|TAP1_HUMAN	87.217	60.846	4.48967e+06	8991400	2.00269
sp|Q9Y2A9|B3GN3_HUMAN	42.534	10.628	0	8.98353e+06	#DIV/0!
sp|Q9Y2U8|MAN1_HUMAN	99.996	37.486	0	8.92527e+06	#DIV/0!
sp|Q13586|STIM1_HUMAN	77.422	28.732	0	8910900	#DIV/0!
sp|P68036|UB2L3_HUMAN;sp|A0A1B0GUS4|UB2L5_HUMAN	17.861	8.618	9.21507e+06	8908900	0.966775
sp|O15127|SCAM2_HUMAN	36.648	23.774	0	8.90027e+06	#DIV/0!
sp|Q6IAN0|DRS7B_HUMAN	35.119	37.251	0	8.86863e+06	#DIV/0!
sp|P36952|SPB5_HUMAN	42.1	21.52	0	8.85837e+06	#DIV/0!
sp|Q15629|TRAM1_HUMAN	43.071	16.763	0	8.66643e+06	#DIV/0!
sp|P62140|PP1B_HUMAN	37.186	21.055	8293900	8.66047e+06	1.0442
sp|Q6NUK1|SCMC1_HUMAN	53.354	28.945	5.47347e+06	8.65083e+06	1.5805
sp|P07339|CATD_HUMAN	44.552	24.764	0	8599500	#DIV/0!
sp|Q9NUU7|DD19A_HUMAN;sp|Q9UMR2|DD19B_HUMAN	53.974	25.984	1.87733e+06	8.55467e+06	4.55682
sp|Q9HBH5|RDH14_HUMAN	36.864	23.524	0	8549200	#DIV/0!
sp|Q9NUQ9|FA49B_HUMAN;sp|Q9H0Q0|FA49A_HUMAN	36.748	25.828	0	8.53657e+06	#DIV/0!
sp|O60841|IF2P_HUMAN	138.83	27.357	0	8535200	#DIV/0!
sp|Q16181|SEPT7_HUMAN;sp|Q6ZU15|SEP14_HUMAN	50.679	26.361	0	8530200	#DIV/0!
sp|Q9Y5L0|TNPO3_HUMAN	104.2	22.637	1.04727e+06	8.52077e+06	8.1362
sp|P48729|KC1A_HUMAN;sp|Q8N752|KC1AL_HUMAN	38.914	29.584	0	8506500	#DIV/0!
sp|O43837|IDH3B_HUMAN	42.183	29.009	2151500	8449000	3.92703
sp|P09488|GSTM1_HUMAN	25.712	22.677	3297100	8.39473e+06	2.5461
sp|O95336|6PGL_HUMAN	27.547	27.122	0	8.38473e+06	#DIV/0!
sp|Q9Y394|DHRS7_HUMAN	38.298	11.225	0	8.35767e+06	#DIV/0!
sp|O95858|TSN15_HUMAN	33.165	18.003	0	8.28697e+06	#DIV/0!
sp|P62277|RS13_HUMAN	17.222	18.309	7.18473e+06	8.25873e+06	1.14948
sp|Q9Y6Q5|AP1M2_HUMAN;sp|Q9BXS5|AP1M1_HUMAN	48.108	24.755	0	8.21893e+06	#DIV/0!
sp|P17980|PRS6A_HUMAN	49.203	31.833	8.30977e+06	8.21877e+06	0.989049
sp|P00403|COX2_HUMAN	25.565	17.527	0	8.21167e+06	#DIV/0!
sp|P12235|ADT1_HUMAN	33.064	10.69	0	8.14643e+06	#DIV/0!
sp|Q00341|VIGLN_HUMAN	141.45	35.269	4810800	8.08583e+06	1.68077
sp|O00400|ACATN_HUMAN	60.908	23.885	0	8.06677e+06	#DIV/0!
sp|P00352|AL1A1_HUMAN	54.861	17.722	0	8036900	#DIV/0!
sp|Q7L1Q6|BZW1_HUMAN	48.043	11.265	1780900	8.03147e+06	4.50978
sp|Q9BUJ2|HNRL1_HUMAN	95.737	39.039	3.61633e+06	8005300	2.21365
sp|P61224|RAP1B_HUMAN;sp|A6NIZ1|RP1BL_HUMAN	20.825	13.227	0	7.96847e+06	#DIV/0!
sp|Q14534|ERG1_HUMAN	63.922	14.944	0	7.94527e+06	#DIV/0!
sp|P62750|RL23A_HUMAN	17.695	12.067	0	7.93283e+06	#DIV/0!
sp|O75880|SCO1_HUMAN	33.814	8.528	0	7.84937e+06	#DIV/0!
sp|P15170|ERF3A_HUMAN	55.755	27.011	0	7.83597e+06	#DIV/0!
sp|P35222|CTNB1_HUMAN	85.496	33.989	3.80447e+06	7.80757e+06	2.05221
sp|P00367|DHE3_HUMAN;sp|P49448|DHE4_HUMAN	61.397	22.635	0	7.75213e+06	#DIV/0!
sp|Q07960|RHG01_HUMAN	50.435	14.47	1.68167e+06	7.67523e+06	4.56406
sp|P49189|AL9A1_HUMAN	53.801	35.442	2.14997e+06	7.65467e+06	3.56037
sp|Q9NS86|LANC2_HUMAN	50.854	24.964	7.18667e+06	7.63847e+06	1.06287
sp|Q9Y6N5|SQOR_HUMAN	49.96	46.971	0	7597100	#DIV/0!
sp|P00492|HPRT_HUMAN;sp|Q9NRG1|PRDC1_HUMAN	24.579	26.617	0	7.55077e+06	#DIV/0!
sp|Q96G03|PGM2_HUMAN	68.283	26.148	0	7.54527e+06	#DIV/0!
sp|P55061|BI1_HUMAN	26.537	9.5221	0	7447800	#DIV/0!
sp|Q9GZM5|YIPF3_HUMAN	38.247	39.188	3.27087e+07	7.42797e+06	0.227095
sp|P11766|ADHX_HUMAN	39.724	24.62	7.19507e+06	7.37793e+06	1.02542
sp|Q9Y570|PPME1_HUMAN	42.315	18.752	0	7.37193e+06	#DIV/0!
sp|O43808|PM34_HUMAN	34.566	19.106	0	7.34183e+06	#DIV/0!
sp|P51153|RAB13_HUMAN;sp|Q92930|RAB8B_HUMAN;sp|P61006|RAB8A_HUMAN;sp|P20337|RAB3B_HUMAN;sp|O95716|RAB3D_HUMAN;sp|P20336|RAB3A_HUMAN;sp|Q96E17|RAB3C_HUMAN	22.774	10.057	0	7.33497e+06	#DIV/0!
sp|P21291|CSRP1_HUMAN	20.567	10.484	8.35827e+06	7.33257e+06	0.877283
sp|O00425|IF2B3_HUMAN;sp|Q9Y6M1|IF2B2_HUMAN	63.704	24.643	0	7310000	#DIV/0!
sp|P61970|NTF2_HUMAN	14.478	9.993	2.04833e+06	7219800	3.52472
sp|O15144|ARPC2_HUMAN	34.333	17.459	1.76993e+06	7200900	4.06846
sp|B1ANS9|WDR64_HUMAN	123.63	3.8352	0	7.19213e+06	#DIV/0!
sp|Q15819|UB2V2_HUMAN;sp|Q13404|UB2V1_HUMAN	16.363	12.422	0	7.17863e+06	#DIV/0!
sp|P28072|PSB6_HUMAN	25.357	11.8	5.68273e+06	7.17283e+06	1.26222
sp|P27797|CALR_HUMAN	48.141	21.558	2.46317e+06	7160200	2.90691
sp|Q93009|UBP7_HUMAN	128.3	36.096	0	7.14137e+06	#DIV/0!
sp|P35250|RFC2_HUMAN	39.157	24.352	1.70147e+06	7.09203e+06	4.16819
sp|O60725|ICMT_HUMAN	31.938	6.0111	0	7.08757e+06	#DIV/0!
sp|Q9BW60|ELOV1_HUMAN	32.662	19.39	0	7051600	#DIV/0!
sp|O94919|ENDD1_HUMAN	55.016	26.771	6.89247e+06	7.05033e+06	1.0229
sp|Q13501|SQSTM_HUMAN	47.687	119.91	6.94663e+06	7.04123e+06	1.01362
sp|Q7L2H7|EIF3M_HUMAN	42.502	13.162	0	6.94763e+06	#DIV/0!
sp|Q8NBJ5|GT251_HUMAN	71.635	16.374	0	6.92753e+06	#DIV/0!
sp|P33897|ABCD1_HUMAN;sp|Q9UBJ2|ABCD2_HUMAN	82.936	31.137	0	6.90273e+06	#DIV/0!
sp|P17612|KAPCA_HUMAN;sp|P22694|KAPCB_HUMAN	40.589	18.875	0	6896600	#DIV/0!
sp|Q96FW1|OTUB1_HUMAN	31.284	18.334	4.62147e+06	6893400	1.4916
sp|O95793|STAU1_HUMAN	63.182	18.766	0	6.86097e+06	#DIV/0!
sp|P55769|NH2L1_HUMAN	14.173	37.701	0	6.83793e+06	#DIV/0!
sp|P49419|AL7A1_HUMAN	58.486	12.696	0	6.70383e+06	#DIV/0!
sp|P84085|ARF5_HUMAN	20.529	17.594	2172100	6.69647e+06	3.08295
sp|P60660|MYL6_HUMAN;sp|P14649|MYL6B_HUMAN	16.93	12.348	6.79173e+06	6648400	0.978896
sp|Q15029|U5S1_HUMAN	109.43	17.922	5.98257e+06	6.63467e+06	1.109
sp|Q687X5|STEA4_HUMAN	51.981	12.622	0	6586300	#DIV/0!
sp|Q13247|SRSF6_HUMAN;sp|Q08170|SRSF4_HUMAN;sp|Q13243|SRSF5_HUMAN	39.586	6.6328	0	6582000	#DIV/0!
sp|P08779|K1C16_HUMAN;CON__P08779;CON__Q9Z2K1;CON__Q3ZAW8;CON__A2A4G1;sp|Q99456|K1C12_HUMAN;CON__Q99456;CON__A2AB72;sp|Q7Z3Y9|K1C26_HUMAN;CON__Q7Z3Y9	51.267	54.559	2.46923e+07	6.58153e+06	0.266542
sp|P30519|HMOX2_HUMAN	36.032	16.375	0	6568700	#DIV/0!
sp|P48047|ATPO_HUMAN	23.277	16.067	1.82843e+06	6.55763e+06	3.58648
sp|P04181|OAT_HUMAN	48.534	20.77	0	6555000	#DIV/0!
sp|Q9BTZ2|DHRS4_HUMAN;sp|P0CG22|DR4L1_HUMAN	29.537	11.295	0	6532600	#DIV/0!
sp|Q9BZE1|RM37_HUMAN	48.117	10.448	0	6.53237e+06	#DIV/0!
sp|O75027|ABCB7_HUMAN	82.64	23.668	0	6516000	#DIV/0!
sp|P36871|PGM1_HUMAN	61.448	24.852	3.57673e+06	6511400	1.82049
sp|P22304|IDS_HUMAN	61.872	10.073	0	6503100	#DIV/0!
sp|P09936|UCHL1_HUMAN	24.824	17.114	6.36953e+06	6.47127e+06	1.01597
sp|P30043|BLVRB_HUMAN	22.119	15.319	0	6.45783e+06	#DIV/0!
sp|Q13445|TMED1_HUMAN	25.206	21.471	0	6437400	#DIV/0!
sp|Q8NF37|PCAT1_HUMAN	59.151	27.582	4.69087e+06	6430800	1.37092
sp|O75821|EIF3G_HUMAN	35.611	25.525	1.68363e+06	6.42843e+06	3.81819
sp|P60468|SC61B_HUMAN	9.9743	10.418	0	6406800	#DIV/0!
sp|Q8IZP2|ST134_HUMAN;sp|P50502|F10A1_HUMAN;sp|Q8NFI4|F10A5_HUMAN	27.406	19.708	4284400	6.36807e+06	1.48634
sp|Q9Y6E2|BZW2_HUMAN	48.162	13.936	1.97353e+06	6364700	3.22503
sp|Q06323|PSME1_HUMAN	28.723	14.344	7.29753e+06	6.34153e+06	0.868997
sp|Q96CS3|FAF2_HUMAN	52.623	9.276	0	6.32963e+06	#DIV/0!
sp|Q15067|ACOX1_HUMAN	74.423	9.9707	0	6310300	#DIV/0!
sp|Q08380|LG3BP_HUMAN	65.33	25.53	0	6304000	#DIV/0!
sp|Q9BYT5|KRA22_HUMAN;sp|Q9BYU5|KRA21_HUMAN;sp|Q9BYR9|KRA24_HUMAN;sp|P0C7H8|KRA23_HUMAN;CON__Q9BYR9	12.957	9.3661	0	6.26903e+06	#DIV/0!
sp|Q9UDW1|QCR9_HUMAN	7.3084	8.77	1.48033e+07	6.25097e+06	0.422268
sp|P46926|GNPI1_HUMAN;sp|Q8TDQ7|GNPI2_HUMAN	32.668	13.629	0	6.24737e+06	#DIV/0!
sp|Q13555|KCC2G_HUMAN;sp|Q13554|KCC2B_HUMAN;sp|Q13557|KCC2D_HUMAN;sp|Q9UQM7|KCC2A_HUMAN	62.606	20.876	4414500	6246900	1.41509
sp|Q14435|GALT3_HUMAN;sp|Q8NCL4|GALT6_HUMAN	72.609	64.535	0	6217100	#DIV/0!
sp|P08559|ODPA_HUMAN;sp|P29803|ODPAT_HUMAN	43.295	25.993	3239700	6.20343e+06	1.91482
sp|Q9Y285|SYFA_HUMAN	57.563	17.956	0	6193600	#DIV/0!
sp|Q9NTJ5|SAC1_HUMAN	66.966	27.899	2.14063e+06	6.15463e+06	2.87515
sp|P46087|NOP2_HUMAN	89.301	17.417	0	6.15293e+06	#DIV/0!
sp|Q04760|LGUL_HUMAN	20.777	18.063	0	6.15263e+06	#DIV/0!
sp|P43246|MSH2_HUMAN	104.74	20.889	3.34393e+06	6130800	1.83341
sp|Q56VL3|OCAD2_HUMAN	16.953	20.573	0	6127400	#DIV/0!
sp|Q6PKG0|LARP1_HUMAN;sp|Q659C4|LAR1B_HUMAN	123.51	27.495	0	6.11657e+06	#DIV/0!
sp|Q8WWY3|PRP31_HUMAN	55.455	12.346	0	6.10823e+06	#DIV/0!
sp|P78329|CP4F2_HUMAN;sp|P98187|CP4F8_HUMAN	59.853	20.21	0	6.10227e+06	#DIV/0!
sp|O15438|MRP3_HUMAN	169.34	24.574	0	6101300	#DIV/0!
sp|Q9BRJ2|RM45_HUMAN	35.351	9.2363	0	6.00097e+06	#DIV/0!
sp|Q9NXE4|NSMA3_HUMAN	97.809	12.342	0	5.97427e+06	#DIV/0!
sp|Q92890|UFD1_HUMAN	34.5	14.424	0	5.95727e+06	#DIV/0!
sp|Q14258|TRI25_HUMAN	70.973	13.261	2755000	5.88723e+06	2.13693
sp|O14617|AP3D1_HUMAN	130.16	22.634	0	5.87067e+06	#DIV/0!
sp|Q96TA1|NIBL1_HUMAN	84.137	20.04	0	5770000	#DIV/0!
sp|O00483|NDUA4_HUMAN	9.3697	20.3	0	5.74677e+06	#DIV/0!
sp|O75746|CMC1_HUMAN	74.761	22.775	4770800	5629900	1.18007
sp|P63173|RL38_HUMAN	8.2178	7.5647	0	5.61743e+06	#DIV/0!
sp|O95347|SMC2_HUMAN	135.65	24.033	0	5.60937e+06	#DIV/0!
sp|Q99729|ROAA_HUMAN	36.224	21.132	4.14057e+06	5.57787e+06	1.34713
sp|Q02750|MP2K1_HUMAN	43.439	14.881	1.61457e+06	5577100	3.45424
sp|O00203|AP3B1_HUMAN	121.32	16.742	0	5567300	#DIV/0!
sp|P39748|FEN1_HUMAN	42.592	11.173	0	5.51213e+06	#DIV/0!
sp|Q3ZCQ8|TIM50_HUMAN	39.646	24.531	0	5.49313e+06	#DIV/0!
sp|Q92887|MRP2_HUMAN	174.21	21.073	0	5.48983e+06	#DIV/0!
sp|P62269|RS18_HUMAN	17.718	9.5536	4.66817e+06	5.41987e+06	1.16103
sp|P07741|APT_HUMAN	19.608	35.328	6536700	5.41803e+06	0.828864
sp|Q8IY81|SPB1_HUMAN	96.557	21.622	2.61907e+06	5.39743e+06	2.06082
sp|Q5T9A4|ATD3B_HUMAN	72.572	13.715	0	5.36857e+06	#DIV/0!
sp|P61163|ACTZ_HUMAN;sp|P42025|ACTY_HUMAN	42.613	24.308	0	5.35653e+06	#DIV/0!
sp|P60953|CDC42_HUMAN;sp|P17081|RHOQ_HUMAN;sp|Q9H4E5|RHOJ_HUMAN	21.258	5.7716	2548900	5.32597e+06	2.08952
sp|P53597|SUCA_HUMAN	36.249	16.814	3691000	5.28663e+06	1.4323
sp|P62820|RAB1A_HUMAN;sp|P59190|RAB15_HUMAN	22.677	64.76	0	5.25863e+06	#DIV/0!
sp|O95758|PTBP3_HUMAN	59.689	12.255	0	5249100	#DIV/0!
sp|Q6YN16|HSDL2_HUMAN	45.394	23.358	0	5.24003e+06	#DIV/0!
sp|P20700|LMNB1_HUMAN	66.408	16.128	2557300	5.23233e+06	2.04604
sp|Q92769|HDAC2_HUMAN	55.364	10.642	1.48377e+06	5.22107e+06	3.51879
sp|Q00796|DHSO_HUMAN	38.324	20.187	0	5.19423e+06	#DIV/0!
sp|Q9UBU6|FA8A1_HUMAN	44.123	6.7651	0	5190100	#DIV/0!
sp|Q6ZRV2|FA83H_HUMAN	127.12	26.949	0	5.17127e+06	#DIV/0!
sp|P48147|PPCE_HUMAN	80.699	20.835	0	5.16543e+06	#DIV/0!
sp|O00487|PSDE_HUMAN	34.577	7.8157	0	5.16337e+06	#DIV/0!
sp|Q9Y4W2|LAS1L_HUMAN	83.064	16.009	0	5.13567e+06	#DIV/0!
sp|Q8N163|CCAR2_HUMAN	102.9	17.403	0	5.13127e+06	#DIV/0!
sp|Q9Y617|SERC_HUMAN	40.422	19.308	0	5112000	#DIV/0!
sp|P41440|S19A1_HUMAN	64.868	4.544	0	5.06957e+06	#DIV/0!
sp|Q15800|MSMO1_HUMAN	35.215	54.546	0	5.01857e+06	#DIV/0!
sp|Q15691|MARE1_HUMAN	29.999	7.9001	0	4.96553e+06	#DIV/0!
sp|Q7Z6Z7|HUWE1_HUMAN	481.89	27.846	0	4954800	#DIV/0!
sp|O43681|ASNA_HUMAN	38.792	8.0511	5.49323e+06	4944900	0.90018
sp|Q16555|DPYL2_HUMAN;sp|Q14194|DPYL1_HUMAN	62.293	11.238	0	4.93397e+06	#DIV/0!
sp|Q04917|1433F_HUMAN	28.218	33.729	2.79873e+06	4.90563e+06	1.7528
sp|Q9BPX3|CND3_HUMAN	114.33	17.679	0	4.87947e+06	#DIV/0!
sp|Q96I24|FUBP3_HUMAN	61.64	16.201	0	4.87653e+06	#DIV/0!
sp|Q9BUN8|DERL1_HUMAN	28.8	15.524	0	4.86913e+06	#DIV/0!
sp|Q9H773|DCTP1_HUMAN	18.681	11.582	0	4.84717e+06	#DIV/0!
sp|P49720|PSB3_HUMAN	22.949	16.207	2.62873e+06	4.84377e+06	1.84262
sp|P22059|OSBP1_HUMAN;sp|Q969R2|OSBP2_HUMAN	89.42	16.293	0	4842300	#DIV/0!
sp|P60602|ROMO1_HUMAN	8.1828	4.492	0	4.81653e+06	#DIV/0!
sp|Q01581|HMCS1_HUMAN;sp|P54868|HMCS2_HUMAN	57.293	23.36	2.21457e+06	4.78537e+06	2.16086
sp|P61421|VA0D1_HUMAN	40.329	14.874	0	4.77107e+06	#DIV/0!
sp|Q8N766|EMC1_HUMAN	111.76	14.763	0	4.76997e+06	#DIV/0!
sp|Q16851|UGPA_HUMAN	56.94	20.062	0	4.72683e+06	#DIV/0!
sp|Q9UHX1|PUF60_HUMAN	59.875	13.187	0	4.70537e+06	#DIV/0!
sp|Q9Y2L1|RRP44_HUMAN	109	24.271	0	4.65493e+06	#DIV/0!
sp|P35251|RFC1_HUMAN	128.25	25.849	0	4637800	#DIV/0!
sp|P09525|ANXA4_HUMAN	35.882	20.271	0	4.63327e+06	#DIV/0!
sp|Q9ULC4|MCTS1_HUMAN	20.555	11.145	0	4617600	#DIV/0!
sp|O75569|PRKRA_HUMAN	34.404	17.229	0	4606700	#DIV/0!
sp|Q9NVA1|UQCC1_HUMAN	34.6	11.445	0	4604800	#DIV/0!
sp|Q16698|DECR_HUMAN	36.067	13.966	0	4.59877e+06	#DIV/0!
sp|P52788|SPSY_HUMAN	41.268	11.151	4834400	4579200	0.947212
sp|P43686|PRS6B_HUMAN	47.366	18.302	1.43243e+06	4569200	3.18982
sp|P09960|LKHA4_HUMAN	69.284	24.154	0	4.56203e+06	#DIV/0!
sp|O15347|HMGB3_HUMAN	22.98	6.0915	0	4.54687e+06	#DIV/0!
sp|Q15070|OXA1L_HUMAN	48.547	16.561	0	4.53457e+06	#DIV/0!
sp|P49841|GSK3B_HUMAN	46.744	14.644	2708700	4.51367e+06	1.66636
sp|Q9H4G0|E41L1_HUMAN	98.502	20.094	2.45343e+06	4512300	1.83918
sp|Q8WWC4|MAIP1_HUMAN	32.544	6.8634	0	4.50577e+06	#DIV/0!
sp|P04637|P53_HUMAN	43.653	14.343	0	4481700	#DIV/0!
sp|O43847|NRDC_HUMAN	131.57	23.241	2.65243e+06	4474800	1.68705
sp|Q15185|TEBP_HUMAN	18.697	16.361	2.33733e+06	4.46387e+06	1.90981
sp|P12429|ANXA3_HUMAN	36.375	28.319	0	4.46367e+06	#DIV/0!
sp|P30085|KCY_HUMAN	22.222	14.304	4.58993e+06	4438100	0.96692
sp|P23919|KTHY_HUMAN	23.819	14.089	0	4.40747e+06	#DIV/0!
sp|O60763|USO1_HUMAN	107.89	19.287	0	4.40673e+06	#DIV/0!
sp|Q92520|FAM3C_HUMAN	24.68	19.314	0	4.39093e+06	#DIV/0!
sp|O14979|HNRDL_HUMAN	46.437	5.629	0	4.38273e+06	#DIV/0!
sp|Q9Y2Z4|SYYM_HUMAN	53.198	19.227	0	4.37267e+06	#DIV/0!
sp|Q9H5Q4|TFB2M_HUMAN	45.348	18.616	4477700	4.36893e+06	0.975709
sp|Q03701|CEBPZ_HUMAN	120.97	18.591	0	4.36613e+06	#DIV/0!
sp|Q8WVM8|SCFD1_HUMAN	72.379	25.759	0	4.34937e+06	#DIV/0!
sp|P13804|ETFA_HUMAN	35.079	28.157	1.14807e+06	4.32627e+06	3.76831
sp|Q9Y446|PKP3_HUMAN	87.081	22.167	0	4.32323e+06	#DIV/0!
sp|P21283|VATC1_HUMAN;sp|Q8NEY4|VATC2_HUMAN	43.941	5.4523	0	4.31317e+06	#DIV/0!
sp|Q16629|SRSF7_HUMAN	27.366	21.691	0	4.28043e+06	#DIV/0!
sp|Q12874|SF3A3_HUMAN	58.848	12.283	0	4.27833e+06	#DIV/0!
sp|Q8NEW0|ZNT7_HUMAN	41.625	19.968	0	4272200	#DIV/0!
sp|P26583|HMGB2_HUMAN	24.033	6.0165	1.19547e+06	4265800	3.56831
sp|Q9NTJ3|SMC4_HUMAN	147.18	30.65	2.29247e+06	4.26153e+06	1.85893
sp|Q9BRF8|CPPED_HUMAN	35.548	13.927	2.27413e+06	4.25843e+06	1.87255
sp|Q15125|EBP_HUMAN	26.352	11.261	0	4244500	#DIV/0!
sp|Q92688|AN32B_HUMAN	28.787	82.253	0	4.22507e+06	#DIV/0!
sp|Q9NP58|ABCB6_HUMAN	93.884	18.984	0	4.19567e+06	#DIV/0!
sp|O94979|SC31A_HUMAN	133.01	21.296	0	4.18867e+06	#DIV/0!
sp|P30566|PUR8_HUMAN	54.889	3.5662	0	4.16953e+06	#DIV/0!
sp|Q6UX07|DHR13_HUMAN	40.848	14.505	0	4.15233e+06	#DIV/0!
sp|P46459|NSF_HUMAN	82.593	20.862	0	4148700	#DIV/0!
sp|O00178|GTPB1_HUMAN	72.453	11.554	0	4.14807e+06	#DIV/0!
sp|O60664|PLIN3_HUMAN	47.074	22.651	1.80687e+06	4.12893e+06	2.28513
sp|Q5VV42|CDKAL_HUMAN	65.111	14.838	0	4.12707e+06	#DIV/0!
sp|Q9BWF3|RBM4_HUMAN;sp|Q9BQ04|RBM4B_HUMAN	40.313	24.751	0	4.06467e+06	#DIV/0!
sp|Q9H490|PIGU_HUMAN	50.051	9.6695	0	4.02793e+06	#DIV/0!
sp|P08240|SRPRA_HUMAN	69.81	17.12	0	4015000	#DIV/0!
sp|Q9H0D6|XRN2_HUMAN	108.58	19.436	0	4008900	#DIV/0!
sp|P45974|UBP5_HUMAN	95.785	21.239	0	4.00797e+06	#DIV/0!
sp|Q9BTW9|TBCD_HUMAN	132.6	19.349	0	4001300	#DIV/0!
sp|P49591|SYSC_HUMAN	58.777	20.896	0	4.00047e+06	#DIV/0!
sp|Q9NP79|VTA1_HUMAN	33.879	18.541	0	3.96603e+06	#DIV/0!
sp|Q6IBS0|TWF2_HUMAN	39.548	12.134	0	3963100	#DIV/0!
sp|O00148|DX39A_HUMAN	49.129	12.842	0	3920400	#DIV/0!
sp|P04183|KITH_HUMAN	25.468	10.861	0	3.90837e+06	#DIV/0!
sp|P52565|GDIR1_HUMAN	23.207	8.6224	0	3896200	#DIV/0!
sp|Q9H2D1|MFTC_HUMAN	35.407	13.376	0	3.88307e+06	#DIV/0!
sp|Q9BZZ5|API5_HUMAN	59.004	13.081	1.63337e+06	3.86537e+06	2.3665
sp|Q9HC38|GLOD4_HUMAN	34.793	17.478	6.47157e+06	3.86207e+06	0.596775
sp|P19784|CSK22_HUMAN	41.213	19.878	1.59563e+06	3.82207e+06	2.39533
sp|P63162|RSMN_HUMAN;sp|P14678|RSMB_HUMAN	24.614	6.4983	0	3813800	#DIV/0!
sp|P35659|DEK_HUMAN	42.674	17.293	0	3.74353e+06	#DIV/0!
sp|P10599|THIO_HUMAN	11.737	13.72	9.82433e+06	3.73667e+06	0.380348
sp|P47985|UCRI_HUMAN;sp|P0C7P4|UCRIL_HUMAN	29.668	20.308	0	3.72107e+06	#DIV/0!
sp|P53634|CATC_HUMAN	51.853	6.3216	0	3.71593e+06	#DIV/0!
sp|Q9Y2K7|KDM2A_HUMAN	132.79	10.424	0	3.68333e+06	#DIV/0!
sp|O95139|NDUB6_HUMAN	15.489	9.0942	0	3.68053e+06	#DIV/0!
sp|Q969X5|ERGI1_HUMAN	32.592	7.7145	0	3.66627e+06	#DIV/0!
sp|P61026|RAB10_HUMAN	22.541	7.2259	0	3655100	#DIV/0!
sp|Q13148|TADBP_HUMAN	44.739	34.443	0	3.65267e+06	#DIV/0!
sp|Q9UH99|SUN2_HUMAN	80.31	8.0659	0	3648700	#DIV/0!
sp|P63279|UBC9_HUMAN	18.007	7.2762	0	3.63217e+06	#DIV/0!
sp|O14734|ACOT8_HUMAN	35.914	8.7837	8.12103e+06	3.62653e+06	0.446561
sp|Q9H2M9|RBGPR_HUMAN	155.98	15.43	0	3.61933e+06	#DIV/0!
sp|Q96KR1|ZFR_HUMAN	117.01	10.409	0	3586900	#DIV/0!
sp|Q8N3U4|STAG2_HUMAN	141.32	16.911	0	3.54493e+06	#DIV/0!
sp|Q8NC56|LEMD2_HUMAN	56.974	8.7868	0	3532200	#DIV/0!
sp|P35637|FUS_HUMAN;sp|Q92804|RBP56_HUMAN	53.425	11.724	0	3.52413e+06	#DIV/0!
sp|O60832|DKC1_HUMAN	57.673	33.724	0	3.51973e+06	#DIV/0!
sp|Q8TDX7|NEK7_HUMAN;sp|Q9HC98|NEK6_HUMAN	34.551	17.383	0	3516900	#DIV/0!
sp|O75323|NIPS2_HUMAN	33.742	5.2448	0	3473700	#DIV/0!
sp|P31689|DNJA1_HUMAN	44.868	10.103	5.56927e+06	3470500	0.623152
sp|Q9BYT8|NEUL_HUMAN	80.651	14.359	0	3.45973e+06	#DIV/0!
sp|P48509|CD151_HUMAN	28.295	8.0029	5.32933e+06	3.44767e+06	0.646923
sp|Q99714|HCD2_HUMAN	26.923	18.748	1368800	3447200	2.51841
sp|Q9P2R7|SUCB1_HUMAN	50.317	18.55	0	3419700	#DIV/0!
sp|Q969Z0|FAKD4_HUMAN	70.737	10.673	0	3.41733e+06	#DIV/0!
sp|P49821|NDUV1_HUMAN	50.817	14.071	0	3399500	#DIV/0!
sp|P51843|NR0B1_HUMAN	51.717	22.518	0	3.39497e+06	#DIV/0!
sp|Q9NX61|T161A_HUMAN	53.601	9.0276	0	3382000	#DIV/0!
sp|Q9Y305|ACOT9_HUMAN	49.901	17.092	1.80193e+06	3.38107e+06	1.87636
sp|P41250|GARS_HUMAN	83.165	21.623	0	3.37443e+06	#DIV/0!
sp|Q13492|PICAL_HUMAN	70.754	9.3178	0	3.36087e+06	#DIV/0!
sp|Q9H2V7|SPNS1_HUMAN	56.629	5.5573	0	3.29603e+06	#DIV/0!
sp|Q92900|RENT1_HUMAN	124.34	14.116	2.83173e+06	3.29317e+06	1.16295
sp|Q8IVT2|MISP_HUMAN	75.356	10.109	0	3.27587e+06	#DIV/0!
sp|P62491|RB11A_HUMAN;sp|Q15907|RB11B_HUMAN	24.393	11.002	6.41847e+06	3.25647e+06	0.507359
sp|P11279|LAMP1_HUMAN	44.882	19.607	0	3.24383e+06	#DIV/0!
sp|O75691|UTP20_HUMAN	318.38	13.856	0	3.23263e+06	#DIV/0!
sp|A0AV96|RBM47_HUMAN	64.098	17.52	0	3.17883e+06	#DIV/0!
sp|Q8NE71|ABCF1_HUMAN	95.925	8.5664	0	3.17027e+06	#DIV/0!
sp|P00167|CYB5_HUMAN	15.33	16.728	0	3118200	#DIV/0!
sp|P36639|8ODP_HUMAN	22.519	11.595	0	3.11313e+06	#DIV/0!
sp|Q8IWS0|PHF6_HUMAN	41.29	7.419	0	3.09507e+06	#DIV/0!
sp|P30876|RPB2_HUMAN	133.9	21.465	0	3071700	#DIV/0!
sp|P11166|GTR1_HUMAN	54.083	6.6321	0	3.06727e+06	#DIV/0!
sp|O75915|PRAF3_HUMAN	21.614	13.487	0	3.06673e+06	#DIV/0!
sp|Q9UGI8|TES_HUMAN	47.996	10.271	1051400	3.05023e+06	2.90112
sp|P52789|HXK2_HUMAN	102.38	20.212	0	3.03397e+06	#DIV/0!
sp|P51610|HCFC1_HUMAN	208.73	11.26	0	3030600	#DIV/0!
sp|P48651|PTSS1_HUMAN	55.527	14.329	0	2.96627e+06	#DIV/0!
sp|Q9BRA2|TXD17_HUMAN	13.941	8	2753700	2932000	1.06475
sp|P48163|MAOX_HUMAN	64.149	18.446	2.94773e+06	2910800	0.987471
sp|O76094|SRP72_HUMAN	74.605	15.775	0	2.90713e+06	#DIV/0!
sp|Q13098|CSN1_HUMAN	55.536	14.78	1.49327e+06	2.90543e+06	1.94569
sp|Q9Y4W6|AFG32_HUMAN;sp|Q01484|ANK2_HUMAN	88.583	8.2355	0	2.89707e+06	#DIV/0!
sp|P17931|LEG3_HUMAN	26.152	10.757	8120200	2.83807e+06	0.349507
sp|Q9Y5S2|MRCKB_HUMAN;sp|Q5VT25|MRCKA_HUMAN	194.31	14.234	0	2.83217e+06	#DIV/0!
sp|Q6PJG6|BRAT1_HUMAN	88.118	13.856	0	2.80547e+06	#DIV/0!
sp|Q9BZG1|RAB34_HUMAN	29.044	11.578	0	2.79683e+06	#DIV/0!
sp|Q9BQA1|MEP50_HUMAN	36.724	14.523	1.64827e+06	2793100	1.69457
sp|Q6KB66|K2C80_HUMAN;CON__Q6KB66-1	50.525	9.7655	0	2.76007e+06	#DIV/0!
sp|P33947|ERD22_HUMAN;sp|P24390|ERD21_HUMAN	24.422	3.5589	0	2.75893e+06	#DIV/0!
sp|P25815|S100P_HUMAN	10.4	7.7916	1.50453e+06	2.74333e+06	1.82338
sp|Q14318|FKBP8_HUMAN	44.561	10.935	0	2731300	#DIV/0!
sp|Q99575|POP1_HUMAN	114.71	6.6008	0	2699000	#DIV/0!
sp|Q9NTI5|PDS5B_HUMAN	164.67	16.261	0	2688300	#DIV/0!
sp|P40938|RFC3_HUMAN	40.556	17.058	1.28343e+06	2.63177e+06	2.05057
sp|O15397|IPO8_HUMAN	119.94	8.4591	0	2626400	#DIV/0!
sp|Q8N726|ARF_HUMAN	13.903	8.2358	0	2.61367e+06	#DIV/0!
sp|A1L0T0|ILVBL_HUMAN	67.867	34.027	0	2.58353e+06	#DIV/0!
sp|O14976|GAK_HUMAN	143.19	6.8005	0	2.57613e+06	#DIV/0!
sp|P55735|SEC13_HUMAN	35.54	8.5059	0	2.55833e+06	#DIV/0!
sp|P61966|AP1S1_HUMAN	18.733	22.872	930933	2.54407e+06	2.73281
sp|Q9Y282|ERGI3_HUMAN	43.222	7.9595	0	2539800	#DIV/0!
sp|Q8WUY8|NAT14_HUMAN	21.65	12.06	0	2.53967e+06	#DIV/0!
sp|O96000|NDUBA_HUMAN	20.776	14.793	0	2533600	#DIV/0!
sp|Q96AA3|RFT1_HUMAN	60.335	7.1966	0	2.51463e+06	#DIV/0!
sp|Q9GZR7|DDX24_HUMAN	96.331	8.071	0	2.51163e+06	#DIV/0!
sp|Q8NBN7|RDH13_HUMAN	35.932	10.441	0	2488800	#DIV/0!
sp|P27361|MK03_HUMAN	43.135	8.8932	0	2.47997e+06	#DIV/0!
sp|Q9BRQ8|AIFM2_HUMAN	40.526	7.33	0	2.47467e+06	#DIV/0!
sp|Q12792|TWF1_HUMAN	40.282	13.21	0	2.46837e+06	#DIV/0!
sp|Q96HS1|PGAM5_HUMAN	32.004	30.978	1.27497e+07	2.44633e+06	0.191874
sp|P11177|ODPB_HUMAN	39.233	7.4303	0	2.39987e+06	#DIV/0!
sp|P54578|UBP14_HUMAN	56.068	9.6667	0	2.39113e+06	#DIV/0!
sp|Q12929|EPS8_HUMAN	91.88	9.7576	0	2.39083e+06	#DIV/0!
sp|Q13564|ULA1_HUMAN	60.246	10.495	0	2.38447e+06	#DIV/0!
sp|Q9NYL2|M3K20_HUMAN	91.154	17.396	0	2.35433e+06	#DIV/0!
sp|Q5SRE5|NU188_HUMAN	196.04	12.192	0	2.35003e+06	#DIV/0!
sp|Q8NBM4|UBAC2_HUMAN	38.963	13.91	0	2.33083e+06	#DIV/0!
sp|Q9P289|STK26_HUMAN;sp|O00506|STK25_HUMAN;sp|Q9Y6E0|STK24_HUMAN	46.528	4.2833	0	2296500	#DIV/0!
sp|Q5GLZ8|HERC4_HUMAN	118.56	16.42	0	2.28467e+06	#DIV/0!
sp|O43865|SAHH2_HUMAN;sp|Q96HN2|SAHH3_HUMAN	58.951	6.9784	0	2276300	#DIV/0!
sp|Q7Z2W4|ZCCHV_HUMAN	101.43	16.744	0	2265300	#DIV/0!
sp|Q9P2X0|DPM3_HUMAN	10.094	7.2069	0	2242900	#DIV/0!
sp|Q14126|DSG2_HUMAN	122.29	7.8366	0	2.21747e+06	#DIV/0!
sp|Q6UB35|C1TM_HUMAN	105.79	12.468	928633	2.21617e+06	2.38648
sp|P54920|SNAA_HUMAN;sp|Q9H115|SNAB_HUMAN	33.232	17.803	0	2.16223e+06	#DIV/0!
sp|P22307|NLTP_HUMAN	58.993	9.2795	0	2.14157e+06	#DIV/0!
sp|Q9NRF8|PYRG2_HUMAN	65.677	13.589	0	2.11493e+06	#DIV/0!
sp|P23381|SYWC_HUMAN	53.165	22.072	0	2.11327e+06	#DIV/0!
sp|P17152|TMM11_HUMAN	21.541	4.3184	0	2.08567e+06	#DIV/0!
sp|Q93008|USP9X_HUMAN;sp|O00507|USP9Y_HUMAN	292.28	15.017	0	2.07987e+06	#DIV/0!
sp|Q9NRH3|TBG2_HUMAN;sp|P23258|TBG1_HUMAN	51.091	12.28	0	2039400	#DIV/0!
sp|Q02880|TOP2B_HUMAN	183.26	7.3926	330233	2.03657e+06	6.16705
sp|Q86UE4|LYRIC_HUMAN	63.836	26.144	0	2027500	#DIV/0!
sp|P06730|IF4E_HUMAN	25.097	9.5575	0	1987900	#DIV/0!
sp|O60884|DNJA2_HUMAN	45.745	11.364	2.27723e+06	1951700	0.857049
sp|O00443|P3C2A_HUMAN	190.68	12.908	0	1.92513e+06	#DIV/0!
sp|Q14728|MFS10_HUMAN	48.339	11.752	0	1.90257e+06	#DIV/0!
sp|O00763|ACACB_HUMAN	276.54	42.613	2.69967e+07	1.90253e+06	0.0704729
sp|P61088|UBE2N_HUMAN;sp|Q5JXB2|UE2NL_HUMAN	17.138	6.9223	0	1.90117e+06	#DIV/0!
sp|Q8IY95|TM192_HUMAN	30.922	7.1322	0	1888600	#DIV/0!
sp|P29992|GNA11_HUMAN	42.123	5.9744	0	1840300	#DIV/0!
sp|Q9H2P0|ADNP_HUMAN	123.56	16.067	0	1.80573e+06	#DIV/0!
sp|O60636|TSN2_HUMAN	24.147	9.2854	0	1.80483e+06	#DIV/0!
sp|O15533|TPSN_HUMAN	47.625	10.513	0	1.80023e+06	#DIV/0!
sp|O43670|ZN207_HUMAN	50.75	15.706	0	1.78353e+06	#DIV/0!
sp|Q6P1L8|RM14_HUMAN	15.947	5.6273	0	1.76883e+06	#DIV/0!
sp|Q03519|TAP2_HUMAN	75.663	13.693	0	1734200	#DIV/0!
sp|Q9Y3E5|PTH2_HUMAN	19.193	4.9837	0	1.72493e+06	#DIV/0!
sp|Q8NBS9|TXND5_HUMAN	47.628	10.735	0	1.68433e+06	#DIV/0!
sp|Q13617|CUL2_HUMAN	86.982	8.7319	0	1664200	#DIV/0!
sp|Q9NVE7|PANK4_HUMAN	85.99	9.7244	0	1.64423e+06	#DIV/0!
sp|P51636|CAV2_HUMAN	18.291	8.4195	0	1.64007e+06	#DIV/0!
sp|Q9BUB7|TMM70_HUMAN	28.969	7.0076	0	1.62033e+06	#DIV/0!
sp|O15042|SR140_HUMAN	118.29	10.321	0	1.59897e+06	#DIV/0!
sp|Q6UXN9|WDR82_HUMAN	35.079	5.7914	0	1.57377e+06	#DIV/0!
sp|Q9BS26|ERP44_HUMAN	46.971	5.8957	0	1.55997e+06	#DIV/0!
sp|Q03169|TNAP2_HUMAN	72.66	6.9706	0	1556700	#DIV/0!
sp|Q9NW13|RBM28_HUMAN	85.737	10.809	0	1.51053e+06	#DIV/0!
sp|Q6JQN1|ACD10_HUMAN	118.83	10.4	0	1.48787e+06	#DIV/0!
sp|Q9NQR4|NIT2_HUMAN	30.608	7.2777	0	1399500	#DIV/0!
sp|Q8WYP5|ELYS_HUMAN	252.5	9.5102	0	1398300	#DIV/0!
sp|Q96BI1|S22AI_HUMAN	44.845	6.7889	0	1.39177e+06	#DIV/0!
sp|Q92797|SYMPK_HUMAN	141.15	9.097	0	1.35167e+06	#DIV/0!
sp|P36915|GNL1_HUMAN	68.66	10.706	666800	1.32047e+06	1.9803
sp|P82930|RT34_HUMAN	25.65	6.051	0	1.31537e+06	#DIV/0!
sp|O00151|PDLI1_HUMAN	36.071	9.5614	3091400	1.23727e+06	0.400229
sp|P05090|APOD_HUMAN	21.275	7.1507	0	1.18437e+06	#DIV/0!
sp|O95232|LC7L3_HUMAN	51.466	11.171	0	1.17047e+06	#DIV/0!
sp|Q5VIR6|VPS53_HUMAN	79.652	7.9855	0	1092000	#DIV/0!
sp|Q8WTT2|NOC3L_HUMAN	92.547	7.9373	0	1.06663e+06	#DIV/0!
sp|Q5TFE4|NT5D1_HUMAN	51.844	7.3634	0	1.02833e+06	#DIV/0!
sp|P45983|MK08_HUMAN;sp|P53779|MK10_HUMAN;sp|P45984|MK09_HUMAN	48.295	8.7115	0	1.00097e+06	#DIV/0!
sp|Q92974|ARHG2_HUMAN	111.54	7.1233	0	953967	#DIV/0!
sp|Q15155|NOMO1_HUMAN;sp|P69849|NOMO3_HUMAN;sp|Q5JPE7|NOMO2_HUMAN	134.32	7.0514	0	844767	#DIV/0!
sp|Q13443|ADAM9_HUMAN	90.555	9.4844	0	840200	#DIV/0!
sp|Q9HCS7|SYF1_HUMAN	100.01	4.2142	0	813700	#DIV/0!
sp|Q9Y295|DRG1_HUMAN	40.542	8.8566	0	793967	#DIV/0!
sp|Q5H9R7|PP6R3_HUMAN	97.668	5.4136	0	512840	#DIV/0!
sp|Q9UQB8|BAIP2_HUMAN	60.867	155.35	1.94553e+08	0	0
sp|Q9NZE8|RM35_HUMAN	21.514	7.2452	9509800	0	0
sp|Q9H2U2|IPYR2_HUMAN	37.92	15.587	4460600	0	0
sp|Q9BVG9|PTSS2_HUMAN	56.252	7.8834	1.16763e+07	0	0
sp|Q9BV10|ALG12_HUMAN	54.654	33.474	69908000	0	0
sp|Q8IZL8|PELP1_HUMAN	119.7	25.923	19454000	0	0
sp|Q8IUR0|TPPC5_HUMAN	20.783	5.7448	6.73493e+06	0	0
sp|Q7L5D6|GET4_HUMAN	36.504	18.64	2.31827e+07	0	0
sp|Q5VTL8|PR38B_HUMAN	64.467	7.4195	5520400	0	0
sp|Q14847|LASP1_HUMAN	29.717	16.845	6191400	0	0
sp|Q05519|SRS11_HUMAN	53.542	16.316	20842000	0	0
sp|P81605|DCD_HUMAN	11.284	11.519	1.16743e+07	0	0
sp|P49590|SYHM_HUMAN	56.888	10.739	6.79407e+06	0	0
sp|P46060|RAGP1_HUMAN	63.541	19.142	2896400	0	0
sp|P31949|S10AB_HUMAN	11.74	6.2186	4897900	0	0
sp|P31947|1433S_HUMAN	27.774	11.248	1.10893e+07	0	0
sp|P11441|UBL4A_HUMAN	17.776	9.8602	5.49023e+06	0	0
sp|P09382|LEG1_HUMAN	14.716	13.11	7.66933e+06	0	0
sp|P05109|S10A8_HUMAN	10.834	13.944	3811100	0	0
sp|O60513|B4GT4_HUMAN	40.041	5.4652	4.09833e+06	0	0

## Sheet: Table S7
Protein hits identified by pull-down/LC-MS/MS with E3/(E3+1 × Erlotinib) (10μM) from H3255 cells. LFQ means label free quantification.
#DIV/0! means infinite; There are 471 target proteins with LFQ ratio> 1
Protein IDs	Mol. weight [kDa]	Score	LFQ intensity-(E3+1 × Erlotinib)	LFQ intensity-E3	LFQ ratio (E3/E3+1 × Erlotinib)
sp|P00533|EGFR_HUMAN;sp|Q15303|ERBB4_HUMAN;sp|P04626|ERBB2_HUMAN	134.28	323.31	2.02593e+08	578220000	2.85409
sp|O60218|AK1BA_HUMAN	36.019	323.31	7.61007e+09	7.93913e+09	1.04324
sp|P63261|ACTG_HUMAN	41.792	323.31	3.92347e+09	3.26347e+09	0.831781
sp|Q13085|ACACA_HUMAN	265.55	323.31	3482300000	3.11347e+09	0.894083
sp|Q96RQ3|MCCA_HUMAN	80.472	323.31	3.29583e+09	2.99043e+09	0.907338
sp|Q01813|PFKAP_HUMAN	85.595	323.31	1808200000	1.86817e+09	1.03316
sp|P68104|EF1A1_HUMAN;sp|Q5VTE0|EF1A3_HUMAN	50.14	323.31	1.85377e+09	1.82087e+09	0.982252
sp|P11498|PYC_HUMAN	129.63	323.31	1.89213e+09	1.81167e+09	0.957473
sp|P68363|TBA1B_HUMAN;sp|Q9H853|TBA4B_HUMAN	50.151	323.31	1.86613e+09	1.78753e+09	0.957881
sp|P04406|G3P_HUMAN;sp|O14556|G3PT_HUMAN	36.053	323.31	1.75157e+09	1553400000	0.886863
sp|P68371|TBB4B_HUMAN;sp|P04350|TBB4A_HUMAN	49.83	323.31	1550500000	1.51727e+09	0.978566
sp|P62805|H4_HUMAN	11.367	180.16	1.65173e+09	1.30247e+09	0.788545
sp|P08195|4F2_HUMAN	67.993	323.31	7.12673e+08	1.23417e+09	1.73174
sp|P62910|RL32_HUMAN	15.86	323.31	1364200000	1.18943e+09	0.871891
sp|P14618|KPYM_HUMAN;sp|P30613|KPYR_HUMAN	57.936	323.31	1.12327e+09	1176400000	1.0473
sp|P05787|K2C8_HUMAN;CON__P05787;CON__H-INV:HIT000292931;CON__Q9H552;CON__H-INV:HIT000016045;sp|P08670|VIME_HUMAN;CON__REFSEQ:XP_092267;sp|P41219|PERI_HUMAN;sp|P17661|DESM_HUMAN	53.704	323.31	997410000	1.03153e+09	1.03421
sp|P00338|LDHA_HUMAN;sp|Q6ZMR3|LDH6A_HUMAN	36.688	323.31	1.01028e+09	9.80157e+08	0.970186
sp|P07900|HS90A_HUMAN;sp|Q58FG0|HS905_HUMAN;sp|Q14568|HS902_HUMAN;sp|Q58FG1|HS904_HUMAN	84.659	323.31	992580000	9.71263e+08	0.978524
sp|P15121|ALDR_HUMAN	35.853	151.66	8.09097e+08	9.63873e+08	1.1913
sp|P04264|K2C1_HUMAN;CON__P04264	66.038	323.31	8.74813e+08	9.33477e+08	1.06706
sp|P05141|ADT2_HUMAN;sp|Q9H0C2|ADT4_HUMAN	32.852	154.09	846450000	8.59627e+08	1.01557
sp|P13645|K1C10_HUMAN;CON__P13645;sp|Q7Z3Y7|K1C28_HUMAN;CON__Q7Z3Y7;CON__Q148H6;sp|Q7Z3Z0|K1C25_HUMAN;CON__Q7Z3Z0;sp|Q7Z3Y8|K1C27_HUMAN;CON__Q7Z3Y8	58.826	323.31	8.38733e+08	8.39957e+08	1.00146
sp|O60701|UGDH_HUMAN	55.023	323.31	8.23647e+08	8.21003e+08	0.996791
sp|P49327|FAS_HUMAN	273.42	323.31	7.41113e+08	7.63213e+08	1.02982
sp|P11413|G6PD_HUMAN	59.256	323.31	7.89483e+08	760800000	0.963668
sp|P35908|K22E_HUMAN;CON__P35908;CON__Q9R0H5;sp|Q7Z794|K2C1B_HUMAN;CON__Q7Z794	65.432	323.31	862050000	754700000	0.875471
sp|P35579|MYH9_HUMAN;REV__sp|Q9UKV3|ACINU_HUMAN;sp|P12883|MYH7_HUMAN;sp|P13535|MYH8_HUMAN;sp|Q9UKX3|MYH13_HUMAN;sp|Q9Y623|MYH4_HUMAN;sp|P13533|MYH6_HUMAN;sp|P12882|MYH1_HUMAN;sp|P11055|MYH3_HUMAN;sp|A7E2Y1|MYH7B_HUMAN	226.53	323.31	7.15027e+08	7.00653e+08	0.979898
sp|Q8TDD1|DDX54_HUMAN	98.594	21.791	2.62743e+08	6.43917e+08	2.45074
sp|P36578|RL4_HUMAN	47.697	238.35	6.06697e+08	5.97097e+08	0.984177
sp|P21796|VDAC1_HUMAN	30.772	285.22	572100000	5.85207e+08	1.02291
sp|P05165|PCCA_HUMAN	80.058	323.31	585730000	5.84027e+08	0.997092
sp|P04075|ALDOA_HUMAN;sp|P05062|ALDOB_HUMAN	39.42	323.31	6.07983e+08	5.59157e+08	0.919691
sp|Q07020|RL18_HUMAN	21.634	227.92	570140000	5.50097e+08	0.964845
sp|P07355|ANXA2_HUMAN;sp|A6NMY6|AXA2L_HUMAN	38.604	323.31	5.79657e+08	527270000	0.909625
sp|P09211|GSTP1_HUMAN	23.356	323.31	5.47653e+08	4.97507e+08	0.908434
sp|P07099|HYEP_HUMAN	52.948	268.68	4.41113e+08	4.85143e+08	1.09982
sp|Q06830|PRDX1_HUMAN	22.11	122.69	456660000	482790000	1.05722
sp|P35527|K1C9_HUMAN;CON__P35527	62.064	323.31	4.01393e+08	4.70117e+08	1.17121
sp|P78386|KRT85_HUMAN;CON__P78386	55.802	164.64	0	459790000	#DIV/0!
sp|P40939|ECHA_HUMAN	82.999	323.31	472470000	4.40923e+08	0.93323
sp|Q14204|DYHC1_HUMAN	532.4	323.31	4.44687e+08	438820000	0.986807
sp|Q02878|RL6_HUMAN	32.728	202.02	4.43657e+08	4.29803e+08	0.968775
sp|P21333|FLNA_HUMAN	280.74	323.31	4.79773e+08	4.23403e+08	0.882507
sp|P13639|EF2_HUMAN	95.337	323.31	405680000	408050000	1.00584
sp|Q00839|HNRPU_HUMAN	90.583	222.9	3.75737e+08	4.01907e+08	1.06965
sp|P16615|AT2A2_HUMAN;sp|O14983|AT2A1_HUMAN;sp|Q93084|AT2A3_HUMAN	114.76	323.31	434130000	3.93887e+08	0.907301
sp|Q04828|AK1C1_HUMAN;sp|P17516|AK1C4_HUMAN	36.788	226.27	3.91823e+08	3.85693e+08	0.984355
sp|Q00325|MPCP_HUMAN	40.094	235.37	4.13893e+08	3.73737e+08	0.902978
sp|Q00610|CLH1_HUMAN;sp|P53675|CLH2_HUMAN	191.61	323.31	3.93403e+08	3.70867e+08	0.942714
sp|P45880|VDAC2_HUMAN	31.566	323.31	386950000	3.69227e+08	0.954197
sp|P11142|HSP7C_HUMAN;sp|P54652|HSP72_HUMAN	70.897	309.64	381670000	367420000	0.962664
sp|P46940|IQGA1_HUMAN;sp|Q86VI3|IQGA3_HUMAN	189.25	323.31	3.31927e+08	3.52443e+08	1.06181
sp|Q9Y6C9|MTCH2_HUMAN	33.331	323.31	3.53673e+08	3.39297e+08	0.95935
sp|P08238|HS90B_HUMAN;sp|Q58FF7|H90B3_HUMAN	83.263	323.31	3.29447e+08	327650000	0.994546
sp|P00558|PGK1_HUMAN;sp|P07205|PGK2_HUMAN	44.614	276.47	294220000	3.22803e+08	1.09715
sp|P07437|TBB5_HUMAN;sp|A6NNZ2|TBB8L_HUMAN;sp|Q9H4B7|TBB1_HUMAN;CON__ENSEMBL:ENSBTAP00000025008	49.67	254.39	3.31077e+08	3.10567e+08	0.938051
sp|P05783|K1C18_HUMAN;CON__H-INV:HIT000015463	48.057	323.31	3.13673e+08	303370000	0.967153
sp|P06733|ENOA_HUMAN	47.168	323.31	3.12533e+08	302960000	0.969369
sp|P23396|RS3_HUMAN	26.688	205.03	2.96147e+08	3.02237e+08	1.02056
sp|P68032|ACTC_HUMAN;sp|P63267|ACTH_HUMAN;sp|P62736|ACTA_HUMAN;sp|P68133|ACTS_HUMAN	42.019	49.056	335840000	3.00257e+08	0.894047
sp|Q9NQC3|RTN4_HUMAN	129.93	174.13	3.32523e+08	2.97617e+08	0.895025
sp|P07737|PROF1_HUMAN	15.054	102.89	264790000	2.88003e+08	1.08767
sp|P0DMV9|HS71B_HUMAN;sp|P0DMV8|HS71A_HUMAN	70.051	323.31	3.25267e+08	2.84633e+08	0.875077
sp|P46781|RS9_HUMAN	22.591	112.42	2.98083e+08	279080000	0.936248
sp|P15880|RS2_HUMAN	31.324	164.3	2.49877e+08	2.73047e+08	1.09273
sp|P78527|PRKDC_HUMAN	469.08	323.31	318540000	2.69613e+08	0.846403
sp|Q71DI3|H32_HUMAN;sp|Q16695|H31T_HUMAN;sp|P84243|H33_HUMAN;sp|P68431|H31_HUMAN;sp|Q6NXT2|H3C_HUMAN	15.388	13.445	2.37363e+08	265100000	1.11685
sp|P33527|MRP1_HUMAN	171.59	323.31	1.11323e+08	263360000	2.36572
sp|P05023|AT1A1_HUMAN;sp|P13637|AT1A3_HUMAN;sp|P50993|AT1A2_HUMAN;sp|Q13733|AT1A4_HUMAN;sp|P20648|ATP4A_HUMAN;sp|P54707|AT12A_HUMAN	112.89	323.31	2.72297e+08	2.61127e+08	0.958979
sp|Q96N66|MBOA7_HUMAN	52.764	323.31	253740000	2.59823e+08	1.02397
sp|Q12996|CSTF3_HUMAN	82.921	323.31	7.08817e+08	2.50717e+08	0.353712
sp|P42704|LPPRC_HUMAN;sp|Q9NP80|PLPL8_HUMAN	157.9	323.31	2.52327e+08	248090000	0.98321
sp|P63244|RACK1_HUMAN	35.076	200.04	2.46187e+08	2.48077e+08	1.00768
sp|P60842|IF4A1_HUMAN;sp|Q14240|IF4A2_HUMAN	46.153	323.31	2.47833e+08	240510000	0.970451
sp|O43707|ACTN4_HUMAN	104.85	323.31	2.71523e+08	2.40337e+08	0.885142
sp|P62701|RS4X_HUMAN;sp|Q8TD47|RS4Y2_HUMAN;sp|P22090|RS4Y1_HUMAN	29.597	171.24	2.01487e+08	2.37337e+08	1.17793
sp|P26373|RL13_HUMAN	24.261	165.76	2.36193e+08	235800000	0.998335
sp|O75369|FLNB_HUMAN	278.16	323.31	252670000	2.31943e+08	0.917969
sp|P39023|RL3_HUMAN;sp|Q92901|RL3L_HUMAN	46.108	183.84	219070000	2.28473e+08	1.04292
sp|P62241|RS8_HUMAN	24.205	206.73	213130000	2.27403e+08	1.06697
sp|P62826|RAN_HUMAN	24.423	113.87	212310000	2.26593e+08	1.06728
sp|P04083|ANXA1_HUMAN	38.714	323.31	2.63203e+08	2.22493e+08	0.845329
sp|O95573|ACSL3_HUMAN	80.419	273.5	2.28233e+08	2.16417e+08	0.948226
sp|Q02543|RL18A_HUMAN	20.762	59.252	1.74617e+08	2.14357e+08	1.22758
sp|Q14974|IMB1_HUMAN	97.169	323.31	227930000	213890000	0.938402
sp|P17858|PFKAL_HUMAN	85.018	283.67	196640000	2.07507e+08	1.05526
sp|P58107|EPIPL_HUMAN	555.65	323.31	202340000	2.06613e+08	1.02112
sp|Q86VP6|CAND1_HUMAN;sp|O75155|CAND2_HUMAN	136.37	284.4	213500000	2.04867e+08	0.959563
sp|P60174|TPIS_HUMAN	30.791	309.55	179990000	2.03287e+08	1.12943
sp|P23526|SAHH_HUMAN	47.716	287.33	189640000	2.01873e+08	1.06451
sp|Q9BRX8|F213A_HUMAN	25.764	95.011	185400000	2.00447e+08	1.08116
sp|P62258|1433E_HUMAN	29.174	92.904	2.17333e+08	1.99637e+08	0.918574
sp|P43490|NAMPT_HUMAN	55.52	231.48	1.97287e+08	1.98393e+08	1.00561
sp|P61247|RS3A_HUMAN	29.945	114.58	1.67783e+08	1.96053e+08	1.16849
sp|P27635|RL10_HUMAN;sp|Q96L21|RL10L_HUMAN	24.604	181.7	1.77067e+08	1.90773e+08	1.07741
sp|P26641|EF1G_HUMAN	50.118	295.46	172830000	1.90283e+08	1.10099
sp|P62753|RS6_HUMAN	28.68	96.194	165010000	1.88043e+08	1.13959
sp|O15440|MRP5_HUMAN;sp|Q96J65|MRP9_HUMAN;sp|Q96J66|ABCCB_HUMAN	160.66	249.09	101990000	1.86023e+08	1.82394
sp|P10620|MGST1_HUMAN	17.598	109.44	1.88177e+08	1.80547e+08	0.959453
sp|Q08211|DHX9_HUMAN	140.96	323.31	1.85693e+08	1.79383e+08	0.966019
sp|P62280|RS11_HUMAN	18.431	76.137	1.56983e+08	178050000	1.1342
sp|P62424|RL7A_HUMAN	29.995	127.24	1.59947e+08	1.76473e+08	1.10333
sp|P36551|HEM6_HUMAN	50.151	111.4	1.25627e+08	175670000	1.39835
sp|P18124|RL7_HUMAN	29.225	69.967	162480000	167990000	1.03391
sp|P46777|RL5_HUMAN	34.362	194.66	1.79943e+08	1.67423e+08	0.930423
sp|P55060|XPO2_HUMAN	110.42	323.31	1.65387e+08	1.67143e+08	1.01062
sp|Q14166|TTL12_HUMAN	74.403	249.23	1.54863e+08	166590000	1.07572
sp|P40429|RL13A_HUMAN;sp|Q6NVV1|R13P3_HUMAN	23.577	101.49	164480000	1.63797e+08	0.995845
sp|P23528|COF1_HUMAN;sp|Q9Y281|COF2_HUMAN	18.502	263.55	1.44583e+08	1.60523e+08	1.11025
sp|P31939|PUR9_HUMAN	64.615	323.31	166150000	159600000	0.960578
sp|P29401|TKT_HUMAN	67.877	158.62	165410000	1.58763e+08	0.959817
sp|P10809|CH60_HUMAN	61.054	164.99	1.57017e+08	155800000	0.992251
sp|P40926|MDHM_HUMAN	35.503	270.63	1.49803e+08	1.54987e+08	1.0346
sp|Q9HDC9|APMAP_HUMAN	46.48	109.11	152940000	1.54933e+08	1.01303
sp|P07195|LDHB_HUMAN	36.638	124.26	1.49813e+08	1.52363e+08	1.01702
sp|P78385|KRT83_HUMAN;CON__Q6NT21;CON__P78385	54.195	48.152	0	1.50553e+08	#DIV/0!
sp|P49368|TCPG_HUMAN	60.533	222.33	139770000	1.49593e+08	1.07028
sp|P51572|BAP31_HUMAN	27.991	155.81	151890000	1.48827e+08	0.979832
sp|P17987|TCPA_HUMAN	60.343	251.08	1.39757e+08	147260000	1.05369
sp|P26599|PTBP1_HUMAN	57.221	142.65	156520000	1.46413e+08	0.935429
sp|P07814|SYEP_HUMAN	170.59	269.1	1.51303e+08	1.46217e+08	0.966381
sp|P40227|TCPZ_HUMAN	58.024	187.52	1.50573e+08	141270000	0.938214
sp|Q9NZM1|MYOF_HUMAN;sp|O75923|DYSF_HUMAN	234.71	323.31	1.31837e+08	1.36087e+08	1.03224
sp|Q92841|DDX17_HUMAN	80.272	225.06	129590000	1.34717e+08	1.03956
sp|P02786|TFR1_HUMAN	84.87	297.81	1.15377e+08	1.34237e+08	1.16346
sp|Q15323|K1H1_HUMAN;CON__Q9UE12;CON__Q15323	47.237	99.8	0	1.34197e+08	#DIV/0!
sp|O00116|ADAS_HUMAN	72.911	297.48	1.41567e+08	1.33963e+08	0.946291
sp|P32969|RL9_HUMAN	21.863	95.41	1.13377e+08	1.31953e+08	1.16385
sp|P62979|RS27A_HUMAN;sp|P62987|RL40_HUMAN;sp|P0CG47|UBB_HUMAN;sp|P0CG48|UBC_HUMAN	17.965	108.53	1.13354e+08	131150000	1.157
sp|P35232|PHB_HUMAN	29.804	181	1.13903e+08	1.29513e+08	1.13705
sp|P53621|COPA_HUMAN	138.34	195.52	1.25907e+08	1.28693e+08	1.02213
sp|P25705|ATPA_HUMAN	59.75	194.43	1.11903e+08	1.28087e+08	1.14462
sp|O14980|XPO1_HUMAN	123.38	203.41	1.24487e+08	127800000	1.02662
sp|P63104|1433Z_HUMAN	27.745	323.31	1.55037e+08	1.27213e+08	0.820537
sp|P50991|TCPD_HUMAN	57.924	189.65	1.27133e+08	1.26953e+08	0.998584
sp|P62249|RS16_HUMAN	16.445	86.112	110250000	1.25037e+08	1.13412
sp|P38646|GRP75_HUMAN	73.68	289.08	130820000	1.24187e+08	0.949294
sp|P26640|SYVC_HUMAN	140.47	199.15	1.12697e+08	1.23003e+08	1.09145
sp|Q92616|GCN1_HUMAN	292.75	242.09	1.12047e+08	1.20207e+08	1.07283
sp|P61313|RL15_HUMAN	24.146	75.071	123800000	1.19783e+08	0.967555
sp|P12956|XRCC6_HUMAN	69.842	161.44	1.13957e+08	1.19227e+08	1.04625
sp|Q05639|EF1A2_HUMAN	50.47	134.87	1.31897e+08	119210000	0.903814
sp|P62913|RL11_HUMAN	20.252	40.451	127860000	1.18977e+08	0.930523
sp|P62937|PPIA_HUMAN;sp|Q9Y536|PAL4A_HUMAN;sp|P0DN26|PAL4F_HUMAN;sp|F5H284|PAL4D_HUMAN;sp|A0A0B4J2A2|PAL4C_HUMAN;sp|A0A075B759|PAL4E_HUMAN;sp|P0DN37|PAL4G_HUMAN	18.012	80.011	1.30067e+08	118890000	0.91407
sp|P46776|RL27A_HUMAN	16.561	43.711	1.01445e+08	118770000	1.17079
sp|P50990|TCPQ_HUMAN	59.62	152.76	1.35433e+08	116190000	0.857913
sp|Q99880|H2B1L_HUMAN;sp|Q99879|H2B1M_HUMAN;sp|Q99877|H2B1N_HUMAN;sp|Q93079|H2B1H_HUMAN;sp|Q5QNW6|H2B2F_HUMAN;sp|P62807|H2B1C_HUMAN;sp|P58876|H2B1D_HUMAN;sp|P57053|H2BFS_HUMAN;sp|O60814|H2B1K_HUMAN;sp|Q96A08|H2B1A_HUMAN	13.952	169.52	1.31877e+08	1.16147e+08	0.880722
sp|Q16658|FSCN1_HUMAN	54.529	270.18	1.06887e+08	1.14487e+08	1.0711
sp|Q09666|AHNK_HUMAN	629.09	244.58	9.66507e+07	1.1319e+08	1.17112
sp|P04843|RPN1_HUMAN	68.569	120.17	116020000	112360000	0.968454
sp|Q6PIU2|NCEH1_HUMAN	45.807	134.1	1.17133e+08	1.11693e+08	0.953557
sp|Q53GQ0|DHB12_HUMAN	34.324	89.643	1.04335e+08	1.11143e+08	1.06526
sp|Q99832|TCPH_HUMAN	59.366	140.15	116880000	109120000	0.933607
sp|P48643|TCPE_HUMAN	59.67	187.8	1.03217e+08	1.08753e+08	1.05364
sp|P62829|RL23_HUMAN	14.865	58.116	1.04286e+08	108120000	1.03677
sp|O95197|RTN3_HUMAN	112.61	37.477	9.55793e+07	107470000	1.12441
sp|P22626|ROA2_HUMAN	37.429	55.117	1.03873e+08	106300000	1.02336
sp|P51648|AL3A2_HUMAN	54.847	85.576	1.04097e+08	1.06237e+08	1.02056
sp|Q15366|PCBP2_HUMAN;sp|P57721|PCBP3_HUMAN	38.58	127.68	1.13777e+08	1.06163e+08	0.933085
sp|Q96LJ7|DHRS1_HUMAN	33.909	106.86	1.08353e+08	1.06053e+08	0.978773
sp|Q96AG4|LRC59_HUMAN	34.93	92.873	109450000	1.05387e+08	0.962875
sp|P52272|HNRPM_HUMAN	77.515	201.65	1.08697e+08	1.05267e+08	0.968444
sp|P13797|PLST_HUMAN;sp|P13796|PLSL_HUMAN	70.81	267.46	9.57723e+07	105170000	1.09813
sp|P62244|RS15A_HUMAN	14.839	55.981	93504000	1.05147e+08	1.12452
sp|Q14697|GANAB_HUMAN	106.87	147.29	1.01267e+08	1.04413e+08	1.03107
sp|O43175|SERA_HUMAN	56.65	90.135	1.05783e+08	103621000	0.979559
sp|P04792|HSPB1_HUMAN	22.782	168.77	9.61853e+07	1.03423e+08	1.07525
sp|P50416|CPT1A_HUMAN	88.367	98.805	1.05333e+08	1.02194e+08	0.970193
sp|Q9Y3U8|RL36_HUMAN	12.254	50.448	1.06837e+08	1.01938e+08	0.954145
sp|O14949|QCR8_HUMAN	9.9062	75.856	1.03269e+08	1.01437e+08	0.982254
sp|P49411|EFTU_HUMAN	49.541	111.01	1.02084e+08	1.01273e+08	0.992049
sp|P00390|GSHR_HUMAN	56.256	171.06	102040000	101199000	0.991758
sp|Q12906|ILF3_HUMAN	95.337	125.71	104800000	1.00584e+08	0.959768
sp|P15559|NQO1_HUMAN	30.867	150.23	1.00606e+08	1.00302e+08	0.996978
sp|P27824|CALX_HUMAN	67.567	134.54	1.01715e+08	9.89123e+07	0.972449
sp|Q9NRV9|HEBP1_HUMAN	21.097	162.58	6.58757e+07	9.85377e+07	1.49581
sp|Q99623|PHB2_HUMAN	33.296	129.49	1.12437e+08	9.75797e+07	0.867863
sp|Q8WWV3|RT4I1_HUMAN	43.589	74.631	8.92793e+07	96608000	1.08209
sp|P62888|RL30_HUMAN	12.784	44.672	62585000	9.65623e+07	1.5429
sp|O75844|FACE1_HUMAN	54.812	122.54	1.02957e+08	94502000	0.917881
sp|P13010|XRCC5_HUMAN	82.704	165.81	96730000	9.37313e+07	0.969
sp|O00299|CLIC1_HUMAN	26.922	155.73	9.30937e+07	93413000	1.00343
sp|Q9NR30|DDX21_HUMAN	87.343	164.64	8.41973e+07	9.21063e+07	1.09393
sp|P62917|RL8_HUMAN	28.024	67.842	1.02491e+08	92088000	0.898495
sp|P42330|AK1C3_HUMAN	36.853	53.834	77984000	9.11147e+07	1.16838
sp|P14866|HNRPL_HUMAN	64.132	140.24	9.40347e+07	91107000	0.968866
sp|P61978|HNRPK_HUMAN	50.976	131.9	98237000	9.00457e+07	0.916617
sp|P06748|NPM_HUMAN	32.575	83.949	9.65343e+07	9.00287e+07	0.932608
sp|Q9BZF1|OSBL8_HUMAN	101.19	124.77	62804000	87543000	1.39391
sp|P62266|RS23_HUMAN	15.807	40.585	7.41183e+07	87462000	1.18003
sp|O95563|MPC2_HUMAN	14.279	34.968	84781000	8.74427e+07	1.03139
sp|P14625|ENPL_HUMAN;sp|Q58FF3|ENPLL_HUMAN	92.468	115.85	8.62977e+07	8.59167e+07	0.995585
sp|P11586|C1TC_HUMAN	101.56	137.57	8.66387e+07	85793000	0.990239
sp|P13928|ANXA8_HUMAN	36.881	124.77	97039000	8.57187e+07	0.883342
sp|P22314|UBA1_HUMAN	117.85	197.66	9.72113e+07	8.53713e+07	0.878204
sp|P50395|GDIB_HUMAN	50.663	169.14	8.15193e+07	85034000	1.04311
sp|Q9BUP3|HTAI2_HUMAN	27.049	100.42	7.57593e+07	84785000	1.11914
sp|P53396|ACLY_HUMAN	120.84	133.69	9.01907e+07	8.41657e+07	0.933197
sp|Q9NZ01|TECR_HUMAN	36.034	68.633	8.21107e+07	8.41587e+07	1.02494
sp|Q8WUM4|PDC6I_HUMAN	96.022	249.51	8.58317e+07	83370000	0.97132
sp|P08237|PFKAM_HUMAN	85.182	146.87	70092000	82070000	1.17089
sp|O75533|SF3B1_HUMAN	145.83	135.12	7.53667e+07	8.15667e+07	1.08226
sp|P22392|NDKB_HUMAN;sp|O60361|NDK8_HUMAN	17.298	45.706	71222000	8.15637e+07	1.1452
sp|P18669|PGAM1_HUMAN;sp|P15259|PGAM2_HUMAN;sp|Q8N0Y7|PGAM4_HUMAN	28.804	85.012	7.59107e+07	79982000	1.05363
sp|P07384|CAN1_HUMAN	81.889	81.756	85447000	7.95353e+07	0.930815
sp|P06744|G6PI_HUMAN	63.146	220.31	82350000	7.73587e+07	0.939389
sp|P41091|IF2G_HUMAN;sp|Q2VIR3|IF2GL_HUMAN	51.109	105.45	8.32113e+07	7.72633e+07	0.928519
sp|P42677|RS27_HUMAN	9.461	35.464	65658000	77224000	1.17616
sp|P62136|PP1A_HUMAN	37.512	166.78	7.83297e+07	7.71617e+07	0.985089
sp|P62263|RS14_HUMAN	16.273	59.576	6.58053e+07	7.67587e+07	1.16645
sp|Q16881|TRXR1_HUMAN;sp|Q9NNW7|TRXR2_HUMAN	70.905	100.65	71032000	76554000	1.07774
sp|P19367|HXK1_HUMAN;sp|Q2TB90|HKDC1_HUMAN;sp|P52790|HXK3_HUMAN	102.48	146.03	7.46947e+07	7.59717e+07	1.0171
sp|P46779|RL28_HUMAN	15.747	69.883	9.41317e+07	7.57503e+07	0.804727
sp|O75643|U520_HUMAN	244.5	245.53	7.72363e+07	75569000	0.978413
sp|P34932|HSP74_HUMAN;sp|O95757|HS74L_HUMAN	94.33	210.18	7.60667e+07	7.50747e+07	0.986959
sp|Q9NX02|NALP2_HUMAN;sp|Q8WX94|NALP7_HUMAN	120.51	113.22	7.23213e+07	7.50053e+07	1.03711
sp|P03915|NU5M_HUMAN	67.026	246.81	7.30027e+07	74807000	1.02472
sp|P05166|PCCB_HUMAN	58.215	215.24	9.31087e+07	7.47593e+07	0.802926
sp|Q14152|EIF3A_HUMAN	166.57	148.63	67256000	74140000	1.10236
sp|P53985|MOT1_HUMAN	53.944	70.162	5.05633e+07	7.21323e+07	1.42657
sp|P15311|EZRI_HUMAN	69.412	93.151	6.47257e+07	7.19387e+07	1.11144
sp|Q9UPY5|XCT_HUMAN	55.422	56.476	39923000	7.18433e+07	1.79955
sp|P14174|MIF_HUMAN	12.476	50.119	7.20343e+07	7.09853e+07	0.985437
sp|P17655|CAN2_HUMAN	79.994	139.28	7.89743e+07	70898000	0.897735
sp|P26639|SYTC_HUMAN	83.434	119.53	7.91523e+07	7.08247e+07	0.894789
sp|P57088|TMM33_HUMAN	27.978	68.591	7.48737e+07	70591000	0.942801
sp|Q01082|SPTB2_HUMAN	274.61	175.57	69096000	6.99697e+07	1.01264
sp|Q9NX40|OCAD1_HUMAN	27.626	54.759	74801000	6.97957e+07	0.933085
sp|P55072|TERA_HUMAN	89.321	147.5	7.14303e+07	6.95367e+07	0.973489
sp|P23786|CPT2_HUMAN	73.776	106.65	69149000	69511000	1.00524
sp|O14684|PTGES_HUMAN	17.102	46.386	5.61753e+07	69174000	1.23139
sp|O00571|DDX3X_HUMAN;sp|O15523|DDX3Y_HUMAN;sp|Q9NQI0|DDX4_HUMAN	73.243	89.604	5.89247e+07	68682000	1.16559
sp|Q8N0U8|VKORL_HUMAN	19.835	17.988	82756000	6.85893e+07	0.828814
sp|Q96A26|F162A_HUMAN	17.342	123.94	5.57927e+07	68555000	1.22875
sp|P21266|GSTM3_HUMAN	26.559	85.932	69358000	68466000	0.987139
sp|Q6P2Q9|PRP8_HUMAN	273.6	201.47	6.68597e+07	6.82267e+07	1.02045
sp|O75390|CISY_HUMAN	51.712	80.981	6.97133e+07	6.77557e+07	0.971918
sp|P49748|ACADV_HUMAN	70.389	190.63	69942000	6.77497e+07	0.968655
sp|Q8NFJ5|RAI3_HUMAN	40.251	79.411	72552000	6.76623e+07	0.932605
sp|P46778|RL21_HUMAN	18.565	79.626	7.44153e+07	6.74753e+07	0.90674
sp|Q9UHG3|PCYOX_HUMAN	56.639	64.772	76052000	6.70003e+07	0.880981
sp|Q9Y678|COPG1_HUMAN;sp|Q9UBF2|COPG2_HUMAN	97.717	119.22	6.83017e+07	6.66907e+07	0.976413
sp|P09651|ROA1_HUMAN;sp|Q32P51|RA1L2_HUMAN	38.746	48.657	66115000	6.61003e+07	0.999778
sp|P50914|RL14_HUMAN	23.432	25.892	5.67233e+07	6.57387e+07	1.15894
sp|P84098|RL19_HUMAN	23.466	37.527	6.30913e+07	6.55193e+07	1.03848
sp|Q06203|PUR1_HUMAN	57.398	90.288	56881000	6.53817e+07	1.14945
sp|Q8IV08|PLD3_HUMAN	54.705	58.797	5.80797e+07	6.50247e+07	1.11958
sp|P30153|2AAA_HUMAN;sp|P30154|2AAB_HUMAN	65.308	143.17	76774000	6.42953e+07	0.837462
sp|P30041|PRDX6_HUMAN	25.035	67.739	59906000	6.40707e+07	1.06952
sp|Q9NZB2|F120A_HUMAN;sp|Q9NX05|F120C_HUMAN;sp|Q5T035|CI129_HUMAN	121.89	127.13	5.90043e+07	6.38317e+07	1.08181
sp|O60506|HNRPQ_HUMAN	69.602	117.98	66236000	6.33837e+07	0.956937
sp|Q99873|ANM1_HUMAN;sp|Q9NR22|ANM8_HUMAN	42.461	75.44	6.22083e+07	6.28083e+07	1.00965
sp|P05388|RLA0_HUMAN;sp|Q8NHW5|RLA0L_HUMAN	34.273	69.31	6.53153e+07	61917000	0.94797
sp|P17812|PYRG1_HUMAN	66.69	161.26	54118000	61833000	1.14256
sp|P52597|HNRPF_HUMAN	45.671	94.289	75463000	61308000	0.812425
sp|P52209|6PGD_HUMAN	53.139	124.32	6.15747e+07	6.12127e+07	0.994121
sp|P55884|EIF3B_HUMAN	92.48	120.95	54486000	6.07087e+07	1.11421
sp|Q13838|DX39B_HUMAN	48.991	67.984	5.92163e+07	60666000	1.02448
sp|Q10567|AP1B1_HUMAN	104.64	163.35	5.47953e+07	6.00673e+07	1.09621
sp|P22234|PUR6_HUMAN	47.079	115.32	6.04747e+07	5.96567e+07	0.986474
sp|P17844|DDX5_HUMAN	69.147	115.29	5.43987e+07	5.96283e+07	1.09614
sp|P27348|1433T_HUMAN	27.764	144.16	65359000	59408000	0.908949
sp|Q08J23|NSUN2_HUMAN	86.47	125.06	5.07507e+07	5.91563e+07	1.16563
sp|P55786|PSA_HUMAN;sp|A6NEC2|PSAL_HUMAN	103.28	136.12	5.93623e+07	5.87563e+07	0.989792
sp|Q1KMD3|HNRL2_HUMAN	85.104	84.487	5.16557e+07	5.86963e+07	1.1363
sp|Q9BT22|ALG1_HUMAN;sp|Q6GMV1|ALG1L_HUMAN	52.518	93.262	6.30623e+07	5.85907e+07	0.929091
sp|P83731|RL24_HUMAN	17.779	40.35	4.80823e+07	5.83583e+07	1.21372
sp|P22830|HEMH_HUMAN	47.862	95.604	2.99917e+07	5.83097e+07	1.9442
sp|P51991|ROA3_HUMAN	39.594	104.34	6.09323e+07	5.82417e+07	0.955842
sp|Q9H0U4|RAB1B_HUMAN;sp|Q92928|RAB1C_HUMAN	22.171	102.08	59492000	5.80843e+07	0.976339
sp|O00159|MYO1C_HUMAN	121.68	107.16	59085000	5.75943e+07	0.974771
sp|Q9BQG0|MBB1A_HUMAN	148.85	161.85	5.29563e+07	57404000	1.08399
sp|Q15149|PLEC_HUMAN	531.78	190.09	6.38067e+07	5.73087e+07	0.898161
sp|P49207|RL34_HUMAN	13.293	13.371	48022000	5.68323e+07	1.18346
sp|Q12931|TRAP1_HUMAN	80.109	159.84	57192000	5.67907e+07	0.992983
sp|P18621|RL17_HUMAN	21.397	58.71	56666000	5.64723e+07	0.996582
sp|P31943|HNRH1_HUMAN	49.229	155.51	53986000	5.63633e+07	1.04404
sp|P46782|RS5_HUMAN	22.876	143.04	4.99067e+07	56363000	1.12937
sp|Q04637|IF4G1_HUMAN;sp|O43432|IF4G3_HUMAN;REV__sp|Q8NEG2|CG057_HUMAN	175.49	97.145	57089000	5.62757e+07	0.985753
sp|Q99805|TM9S2_HUMAN	75.775	136.68	5.42147e+07	56023000	1.03336
sp|Q9UJS0|CMC2_HUMAN	74.175	106.61	5.66033e+07	5.58597e+07	0.986862
sp|P18206|VINC_HUMAN	123.8	128.6	5.90437e+07	5.58223e+07	0.945442
sp|Q9NZJ7|MTCH1_HUMAN	41.544	43.955	6.07403e+07	55641000	0.916047
sp|O95678|K2C75_HUMAN;CON__O95678	59.56	9.7528	0	5.54943e+07	#DIV/0!
sp|P54136|SYRC_HUMAN	75.378	120.61	6.12893e+07	55421000	0.904252
sp|Q9H4A4|AMPB_HUMAN	72.595	124.95	5.67497e+07	5.50953e+07	0.970849
sp|Q9Y6V7|DDX49_HUMAN	54.226	111.46	5.13737e+07	5.47743e+07	1.06619
sp|Q7Z406|MYH14_HUMAN	227.87	216.96	5.99753e+07	5.46587e+07	0.911352
sp|P40925|MDHC_HUMAN	36.426	104.57	5.36117e+07	54285000	1.01256
sp|P11940|PABP1_HUMAN;sp|Q9H361|PABP3_HUMAN;sp|Q4VXU2|PAP1L_HUMAN;sp|Q5JQF8|PAP1M_HUMAN;sp|Q96DU9|PABP5_HUMAN	70.67	198.03	5.35497e+07	5.41983e+07	1.01211
sp|P31040|SDHA_HUMAN	72.691	149.65	56542000	5.40017e+07	0.955072
sp|P21926|CD9_HUMAN	25.416	58.088	5.70047e+07	5.32843e+07	0.934736
sp|P33993|MCM7_HUMAN	81.307	186.45	5.03003e+07	5.31193e+07	1.05604
sp|P31946|1433B_HUMAN	28.082	74.144	53818000	5.29847e+07	0.984516
sp|P31948|STIP1_HUMAN	62.639	186.85	50628000	5.27507e+07	1.04193
sp|P34897|GLYM_HUMAN	55.992	154.27	5.82217e+07	5.25363e+07	0.90235
sp|P37837|TALDO_HUMAN	37.54	79.058	49348000	5.24707e+07	1.06328
sp|O00410|IPO5_HUMAN;sp|O60518|RNBP6_HUMAN	123.63	134.38	5.96983e+07	5.21427e+07	0.873436
sp|Q6UW68|TM205_HUMAN	21.198	54.528	5.51963e+07	52025000	0.942544
sp|O95433|AHSA1_HUMAN	38.274	129.2	44759000	5.18277e+07	1.15793
sp|P30050|RL12_HUMAN	17.818	68.485	5.27057e+07	5.12213e+07	0.971837
sp|P22695|QCR2_HUMAN	48.442	142.69	4.72957e+07	5.11207e+07	1.08087
sp|P12236|ADT3_HUMAN	32.866	72.669	4.74797e+07	50709000	1.06802
sp|O95470|SGPL1_HUMAN	63.523	54.076	52837000	5.06947e+07	0.959454
sp|P43243|MATR3_HUMAN	94.622	207.57	5.27013e+07	5.06533e+07	0.96114
sp|Q13200|PSMD2_HUMAN	100.2	122.65	4.66953e+07	5.02173e+07	1.07543
sp|P09972|ALDOC_HUMAN	39.455	43.351	5.86347e+07	4.99347e+07	0.851624
sp|P00505|AATM_HUMAN	47.517	77.415	5.08557e+07	49650000	0.976292
sp|P04844|RPN2_HUMAN	69.283	75.619	52304000	4.94987e+07	0.946365
sp|O75153|CLU_HUMAN;sp|Q9Y5I4|PCDC2_HUMAN	146.67	122.74	5.73743e+07	4.94493e+07	0.861872
sp|P14868|SYDC_HUMAN	57.136	85.069	5.05447e+07	49220000	0.973792
sp|Q8TCT9|HM13_HUMAN	41.488	73.569	5.89913e+07	4.80583e+07	0.814668
sp|P78371|TCPB_HUMAN	57.488	175.77	5.48917e+07	4.78757e+07	0.872185
sp|Q99878|H2A1J_HUMAN;sp|Q96KK5|H2A1H_HUMAN;sp|Q9BTM1|H2AJ_HUMAN;sp|Q16777|H2A2C_HUMAN;sp|Q93077|H2A1C_HUMAN;sp|Q7L7L0|H2A3_HUMAN;sp|Q6FI13|H2A2A_HUMAN;sp|P20671|H2A1D_HUMAN;sp|P0C0S8|H2A1_HUMAN;sp|P04908|H2A1B_HUMAN;sp|Q71UI9|H2AV_HUMAN;sp|P0C0S5|H2AZ_HUMAN;sp|Q96QV6|H2A1A_HUMAN;sp|P16104|H2AX_HUMAN;sp|Q8IUE6|H2A2B_HUMAN	13.936	26.282	7.86393e+07	47770000	0.607457
sp|O15258|RER1_HUMAN	22.958	55.172	45237000	4.77413e+07	1.05536
sp|Q9P035|HACD3_HUMAN	43.159	80.708	4.11083e+07	4.77263e+07	1.16099
sp|Q9HD45|TM9S3_HUMAN	67.887	48.002	4.73353e+07	4.75557e+07	1.00465
sp|Q15365|PCBP1_HUMAN;sp|P57723|PCBP4_HUMAN	37.497	49.875	4.82507e+07	4.75387e+07	0.985244
sp|P37268|FDFT_HUMAN	48.115	105.99	4.33297e+07	47223000	1.08985
sp|O75874|IDHC_HUMAN	46.659	119.6	5.70573e+07	46998000	0.823698
sp|Q92973|TNPO1_HUMAN;sp|O14787|TNPO2_HUMAN	102.35	105.42	4.59143e+07	4.66447e+07	1.01591
sp|O43772|MCAT_HUMAN	32.943	49.315	4.82803e+07	4.64473e+07	0.962034
sp|Q9UBM7|DHCR7_HUMAN	54.489	28.515	4.79947e+07	46168000	0.96194
sp|P46977|STT3A_HUMAN	80.529	35.651	4.55403e+07	4.61307e+07	1.01296
sp|Q06210|GFPT1_HUMAN;sp|O94808|GFPT2_HUMAN	78.806	139.23	44722000	4.61257e+07	1.03139
sp|Q9NSE4|SYIM_HUMAN	113.79	87.273	4.69123e+07	45816000	0.97663
sp|O14880|MGST3_HUMAN	16.516	64.289	59096000	45591000	0.771474
sp|O96005|CLPT1_HUMAN	76.096	75.837	5.04103e+07	4.49653e+07	0.891986
sp|P53618|COPB_HUMAN	107.14	106.1	4.96417e+07	4.49207e+07	0.904898
sp|P55084|ECHB_HUMAN	51.294	83.578	41350000	44764000	1.08256
sp|Q8NI60|COQ8A_HUMAN	71.949	54.566	4.62913e+07	4.42563e+07	0.956039
sp|Q9Y277|VDAC3_HUMAN	30.658	35.221	4.30237e+07	4.40303e+07	1.0234
sp|Q5JTH9|RRP12_HUMAN	143.7	96.027	3.86683e+07	43362000	1.12138
sp|P18085|ARF4_HUMAN	20.511	28.525	4.07247e+07	4.32913e+07	1.06302
sp|P02533|K1C14_HUMAN;CON__P02533;CON__Q6IFX2	51.561	123.07	45094000	4.32743e+07	0.959647
sp|P12814|ACTN1_HUMAN;sp|P35609|ACTN2_HUMAN;sp|Q08043|ACTN3_HUMAN	103.06	139.55	49854000	43190000	0.86633
sp|O95870|ABHGA_HUMAN	63.243	98.671	4.47477e+07	4.31303e+07	0.963857
sp|Q9NSD9|SYFB_HUMAN	66.115	67.227	42696000	42992000	1.00693
sp|O76021|RL1D1_HUMAN	54.972	55.98	3.70937e+07	42930000	1.15734
sp|P09874|PARP1_HUMAN	113.08	97.754	38877000	4.27587e+07	1.09984
sp|Q8N1F7|NUP93_HUMAN	93.487	125.69	3.95893e+07	4.26737e+07	1.07791
sp|Q13263|TIF1B_HUMAN	88.549	95.613	41101000	42410000	1.03185
sp|P68366|TBA4A_HUMAN	49.924	35.361	4.17143e+07	4.23913e+07	1.01623
sp|P62906|RL10A_HUMAN	24.831	32.386	4.21417e+07	42226000	1.002
sp|Q9BQE3|TBA1C_HUMAN	49.895	62.678	5.20607e+07	4.19397e+07	0.805592
sp|P37802|TAGL2_HUMAN;sp|Q9UI15|TAGL3_HUMAN	22.391	110.41	58685000	4.17363e+07	0.711193
sp|P25398|RS12_HUMAN	14.515	31.413	38945000	4.15753e+07	1.06754
sp|O15260|SURF4_HUMAN	30.394	88.076	41952000	41534000	0.990036
sp|P38919|IF4A3_HUMAN	46.871	86.116	38510000	4.15283e+07	1.07838
sp|Q14739|LBR_HUMAN	70.702	77.036	3.85563e+07	41491000	1.07611
sp|Q9H9B4|SFXN1_HUMAN	35.619	59.944	3.76163e+07	4.14153e+07	1.10099
sp|Q3ZCM7|TBB8_HUMAN	49.775	121.79	6.54277e+07	4.13993e+07	0.63275
sp|P56192|SYMC_HUMAN	101.11	149.8	3.85053e+07	41328000	1.07331
sp|P14550|AK1A1_HUMAN	36.573	24.42	5.78193e+07	41210000	0.712737
sp|P60228|EIF3E_HUMAN	52.22	53.231	42814000	41201000	0.962325
sp|P02545|LMNA_HUMAN;sp|Q03252|LMNB2_HUMAN	74.139	162.54	41130000	4.09697e+07	0.996102
sp|A0FGR8|ESYT2_HUMAN	102.36	105.96	43190000	4.06567e+07	0.941344
sp|Q12905|ILF2_HUMAN	43.062	38.952	4.06357e+07	40615000	0.999491
sp|Q7L014|DDX46_HUMAN	117.36	130.28	4.36873e+07	4.04853e+07	0.926706
sp|Q92544|TM9S4_HUMAN	74.518	51.238	4.52913e+07	40405000	0.892113
sp|P41252|SYIC_HUMAN	144.5	108.85	40332000	40225000	0.997347
sp|P61619|S61A1_HUMAN;sp|Q9H9S3|S61A2_HUMAN	52.264	16.881	3.64593e+07	3.98873e+07	1.09402
sp|Q15738|NSDHL_HUMAN	41.9	54.484	3.36993e+07	3.98807e+07	1.18343
sp|P60866|RS20_HUMAN	13.373	21.28	3.47617e+07	3.96427e+07	1.14041
sp|Q9Y262|EIF3L_HUMAN	66.726	89.658	3.72373e+07	38677000	1.03866
sp|P12268|IMDH2_HUMAN	55.804	93.652	41859000	38601000	0.922167
sp|P19224|UD16_HUMAN;sp|Q9HAW9|UD18_HUMAN;sp|Q9HAW8|UD110_HUMAN;sp|Q9HAW7|UD17_HUMAN;sp|O60656|UD19_HUMAN;sp|P22309|UD11_HUMAN;sp|P35504|UD15_HUMAN;sp|P35503|UD13_HUMAN;sp|P22310|UD14_HUMAN	60.75	61.337	3.90873e+07	38500000	0.984974
sp|Q16891|MIC60_HUMAN	83.677	102.92	3.99913e+07	3.81617e+07	0.954248
sp|Q15233|NONO_HUMAN	54.231	84.912	4.16093e+07	3.80663e+07	0.914851
sp|P13798|ACPH_HUMAN	81.224	48.584	1.51137e+07	38023000	2.5158
sp|Q9UQ80|PA2G4_HUMAN	43.786	66.67	3.79833e+07	3.76903e+07	0.992286
sp|Q4KMQ2|ANO6_HUMAN	106.16	65.369	3.86927e+07	37642000	0.972846
sp|P02538|K2C6A_HUMAN;CON__P02538	60.044	246	43645000	3.72983e+07	0.854584
sp|P62854|RS26_HUMAN;sp|Q5JNZ5|RS26L_HUMAN	13.015	12.46	4.80137e+07	36931000	0.769177
sp|Q6DD88|ATLA3_HUMAN	60.541	144.97	4.17067e+07	3.67787e+07	0.881841
sp|Q9P2J5|SYLC_HUMAN	134.46	85.22	3.59307e+07	3.67713e+07	1.0234
sp|Q00765|REEP5_HUMAN	21.493	37.274	32061000	3.64247e+07	1.13611
sp|Q7Z2K6|ERMP1_HUMAN	100.23	64.79	3.05087e+07	36414000	1.19356
sp|O00541|PESC_HUMAN	68.002	35.561	33239000	3.59123e+07	1.08043
sp|P54886|P5CS_HUMAN	87.301	80.994	33323000	3.56447e+07	1.06967
sp|O75083|WDR1_HUMAN	66.193	63.196	4.00017e+07	35340000	0.883463
sp|O15427|MOT4_HUMAN	49.469	26.561	2.25783e+07	35256000	1.5615
sp|Q9UQ35|SRRM2_HUMAN	299.61	323.31	28191000	3.51383e+07	1.24644
sp|Q9H330|TM245_HUMAN	97.356	97.08	3.08747e+07	35114000	1.13731
sp|Q13308|PTK7_HUMAN	118.39	106.62	36264000	3.50317e+07	0.966018
sp|Q7KZF4|SND1_HUMAN	102	133.65	4.65027e+07	3.49557e+07	0.751692
sp|Q01518|CAP1_HUMAN;sp|P40123|CAP2_HUMAN	51.901	100.71	3.15647e+07	34824000	1.10326
sp|Q16531|DDB1_HUMAN	126.97	91.605	3.45613e+07	34578000	1.00048
sp|P04899|GNAI2_HUMAN;sp|P63096|GNAI1_HUMAN;sp|P11488|GNAT1_HUMAN;sp|P19087|GNAT2_HUMAN;sp|A8MTJ3|GNAT3_HUMAN;sp|P09471|GNAO_HUMAN;sp|P38405|GNAL_HUMAN	40.45	40.142	3.22387e+07	3.45357e+07	1.07125
sp|P62899|RL31_HUMAN	14.463	47.331	44181000	3.44753e+07	0.78032
sp|Q15021|CND1_HUMAN;REV__sp|Q02790|FKBP4_HUMAN	157.18	90.35	3.32837e+07	3.42487e+07	1.02899
sp|Q9Y6M9|NDUB9_HUMAN	21.831	34.999	2.95647e+07	3.42393e+07	1.15812
sp|Q9NVI7|ATD3A_HUMAN	71.368	57.377	3.17727e+07	3.41807e+07	1.07579
sp|Q14525|KT33B_HUMAN;CON__Q14525	46.213	16.765	0	3.39857e+07	#DIV/0!
sp|P60981|DEST_HUMAN	18.506	56.467	2.85267e+07	3.38213e+07	1.1856
sp|P08708|RS17_HUMAN	15.55	176.08	33574000	3.32727e+07	0.991025
sp|Q14980|NUMA1_HUMAN	238.26	110.93	27057000	3.27563e+07	1.21064
sp|P28288|ABCD3_HUMAN	75.475	58.391	32722000	3.26413e+07	0.997535
sp|P13647|K2C5_HUMAN;CON__P13647	62.378	92.117	3.01347e+07	3.24953e+07	1.07834
sp|Q13547|HDAC1_HUMAN;sp|O15379|HDAC3_HUMAN	55.102	54.833	3.13523e+07	3.22733e+07	1.02938
sp|Q96G23|CERS2_HUMAN	44.876	25.049	2.57183e+07	32178000	1.25117
sp|Q14103|HNRPD_HUMAN	38.434	21.006	3.00337e+07	31966000	1.06434
sp|Q96QK1|VPS35_HUMAN	91.706	99.515	3.47433e+07	31942000	0.919371
sp|Q92598|HS105_HUMAN	96.864	114.49	2.83817e+07	31927000	1.12492
sp|P60033|CD81_HUMAN	25.809	134.74	32897000	31703000	0.963705
sp|Q16719|KYNU_HUMAN	52.351	106.44	3.49703e+07	31378000	0.897275
sp|P23246|SFPQ_HUMAN	76.149	39.982	3.20607e+07	3.12747e+07	0.975484
sp|Q92621|NU205_HUMAN	227.92	89.289	3.03587e+07	31226000	1.02857
sp|Q9UMS4|PRP19_HUMAN	55.18	79.795	38300000	3.10143e+07	0.809774
sp|P07910|HNRPC_HUMAN;sp|P0DMR1|HNRC4_HUMAN;sp|O60812|HNRC1_HUMAN;sp|B7ZW38|HNRC3_HUMAN;sp|B2RXH8|HNRC2_HUMAN	33.67	52.584	37112000	3.10103e+07	0.835588
sp|P35998|PRS7_HUMAN	48.633	125.56	29009000	3.09593e+07	1.06723
sp|Q96IX5|USMG5_HUMAN	6.4575	116.23	19601000	3.09033e+07	1.57662
sp|P51659|DHB4_HUMAN	79.685	92.34	2.86573e+07	3.06787e+07	1.07053
sp|P22102|PUR2_HUMAN	107.77	84.839	29307000	3.06143e+07	1.04461
sp|P05198|IF2A_HUMAN	36.112	65.315	31364000	30581000	0.975035
sp|P31930|QCR1_HUMAN	52.645	73.335	35792000	30558000	0.853766
sp|P42126|ECI1_HUMAN	32.816	42.226	30756000	3.05183e+07	0.992273
sp|P12004|PCNA_HUMAN	28.768	193.96	36673000	3.04253e+07	0.829639
sp|P23921|RIR1_HUMAN;sp|P32984|RIR1_VAR67	90.069	58.762	3.36317e+07	3.02777e+07	0.900273
sp|P43304|GPDM_HUMAN	80.852	77.706	3.30283e+07	3.01347e+07	0.912388
sp|P18031|PTN1_HUMAN	49.966	94.598	3.03863e+07	2.99077e+07	0.984247
sp|P09429|HMGB1_HUMAN;sp|B2RPK0|HGB1A_HUMAN;sp|P23497|SP100_HUMAN	24.893	38.398	3.32387e+07	2.97707e+07	0.895664
sp|Q99613|EIF3C_HUMAN;sp|B5ME19|EIFCL_HUMAN	105.34	108.65	27130000	2.97577e+07	1.09685
sp|P47895|AL1A3_HUMAN;sp|O94788|AL1A2_HUMAN;sp|P05091|ALDH2_HUMAN	56.108	63.19	2.02697e+07	29733000	1.46687
sp|P16152|CBR1_HUMAN	30.375	149.24	3.06327e+07	2.97107e+07	0.969901
sp|P33992|MCM5_HUMAN	82.285	58.541	26130000	29570000	1.13165
sp|P63000|RAC1_HUMAN;sp|P60763|RAC3_HUMAN	21.45	38.641	27838000	2.94093e+07	1.05645
sp|P42167|LAP2B_HUMAN	50.67	33.905	2.83183e+07	2.93673e+07	1.03704
sp|P33991|MCM4_HUMAN	96.557	59.342	2.63397e+07	2.92673e+07	1.11115
sp|P18077|RL35A_HUMAN	12.538	8.2848	25550000	2.91333e+07	1.14025
sp|Q8N2U0|TM256_HUMAN	11.741	27.099	2.43113e+07	2.87083e+07	1.18086
sp|P06493|CDK1_HUMAN;sp|Q00526|CDK3_HUMAN;sp|P11802|CDK4_HUMAN;sp|P50750|CDK9_HUMAN;sp|Q96Q40|CDK15_HUMAN;sp|O94921|CDK14_HUMAN;sp|Q07002|CDK18_HUMAN;sp|Q00536|CDK16_HUMAN;sp|Q00537|CDK17_HUMAN;sp|Q9NYV4|CDK12_HUMAN;sp|Q14004|CDK13_HUMAN	34.095	64.447	2.60087e+07	2.85403e+07	1.09734
sp|Q96S97|MYADM_HUMAN	35.273	40.812	3.25913e+07	28266000	0.867286
sp|Q15084|PDIA6_HUMAN	48.121	62.481	27787000	2.81523e+07	1.01315
sp|P30101|PDIA3_HUMAN	56.782	60.666	3.30147e+07	2.80747e+07	0.85037
sp|O94906|PRP6_HUMAN	106.92	94.947	2.17987e+07	2.78133e+07	1.27592
sp|Q15005|SPCS2_HUMAN	25.003	76.453	2.61363e+07	2.76437e+07	1.05767
sp|Q9H0A0|NAT10_HUMAN	115.73	49.12	26403000	2.74677e+07	1.04032
sp|O43795|MYO1B_HUMAN	131.98	59.683	2.50557e+07	2.74333e+07	1.0949
sp|P51149|RAB7A_HUMAN	23.489	171.56	2.77983e+07	27379000	0.984915
sp|P08865|RSSA_HUMAN	32.854	123.37	2.35293e+07	2.70723e+07	1.15058
sp|Q9HBI6|CP4FB_HUMAN;sp|Q9HCS2|CP4FC_HUMAN	60.145	59.688	2.97793e+07	2.68457e+07	0.901486
sp|P61160|ARP2_HUMAN	44.76	71.803	30845000	26816000	0.869379
sp|P47897|SYQ_HUMAN	87.798	112.41	2.66633e+07	2.68007e+07	1.00515
sp|P60891|PRPS1_HUMAN	34.834	36.092	26277000	26642000	1.01389
sp|P15924|DESP_HUMAN	331.77	105.18	27386000	26537000	0.968999
sp|P49736|MCM2_HUMAN	101.89	79.52	2.43603e+07	2.65257e+07	1.08889
sp|P28074|PSB5_HUMAN	28.48	65.902	2.87153e+07	2.61047e+07	0.909085
sp|Q14566|MCM6_HUMAN	92.888	53.787	2.66463e+07	2.58727e+07	0.970965
sp|P35606|COPB2_HUMAN	102.49	66.848	2.51493e+07	25811000	1.02631
sp|P62851|RS25_HUMAN	13.742	18.508	22360000	25791000	1.15344
sp|O95831|AIFM1_HUMAN	66.9	77.361	2.45383e+07	2.57847e+07	1.05079
sp|Q13151|ROA0_HUMAN	30.84	19.979	2.07887e+07	2.57523e+07	1.23877
sp|P08574|CY1_HUMAN	35.422	80.828	22954000	2.54617e+07	1.10925
sp|P07954|FUMH_HUMAN	54.636	57.259	23837000	2.54403e+07	1.06726
sp|P62873|GBB1_HUMAN;sp|P16520|GBB3_HUMAN	37.377	38.4	2.34943e+07	25413000	1.08167
sp|P14923|PLAK_HUMAN	81.744	52.41	25295000	25238000	0.997747
sp|Q96GQ7|DDX27_HUMAN	89.834	43.47	2.27737e+07	25090000	1.10171
sp|P16435|NCPR_HUMAN	76.689	46.588	25395000	2.50717e+07	0.987268
sp|O43143|DHX15_HUMAN	90.932	41.065	2.80973e+07	2.49727e+07	0.888791
sp|P08621|RU17_HUMAN	51.556	52.036	2.77937e+07	24703000	0.8888
sp|P49721|PSB2_HUMAN	22.836	51.902	2.62553e+07	2.45167e+07	0.933779
sp|P84077|ARF1_HUMAN;sp|P61204|ARF3_HUMAN	20.697	13.497	14819000	24442000	1.64937
sp|P50454|SERPH_HUMAN	46.44	59.493	26021000	24374000	0.936705
sp|P78417|GSTO1_HUMAN	27.566	38.969	26133000	2.42587e+07	0.928277
sp|P25205|MCM3_HUMAN	90.98	75.985	2.24193e+07	24065000	1.0734
sp|Q14914|PTGR1_HUMAN	35.869	60.443	3.30643e+07	2.39227e+07	0.723519
sp|Q29RF7|PDS5A_HUMAN	150.83	75.735	2.24553e+07	2.38047e+07	1.06009
sp|Q8TBX8|PI42C_HUMAN	47.299	60.409	2.77547e+06	2.36957e+07	8.53754
sp|O94776|MTA2_HUMAN;sp|Q13330|MTA1_HUMAN	75.022	75.109	2.39573e+07	2.36917e+07	0.988911
sp|P48507|GSH0_HUMAN	30.727	106.95	2.37917e+07	2.35507e+07	0.98987
sp|Q53H12|AGK_HUMAN	47.137	53.099	2.64787e+07	2.35483e+07	0.889332
sp|P67775|PP2AA_HUMAN;sp|P62714|PP2AB_HUMAN	35.594	139.55	2.47203e+07	2.35117e+07	0.951106
sp|Q02978|M2OM_HUMAN	34.061	44.823	2.20987e+07	2.33977e+07	1.05878
sp|Q4ZIN3|MBRL_HUMAN	67.888	57.294	2.62747e+07	2.33573e+07	0.888968
sp|Q8WUY1|THEM6_HUMAN	23.865	32.604	21262000	23203000	1.09129
sp|P28482|MK01_HUMAN;sp|P31152|MK04_HUMAN;sp|Q16659|MK06_HUMAN	41.389	55.967	23212000	2.31723e+07	0.998291
sp|Q6NUQ4|TM214_HUMAN	77.15	46.999	2.12447e+07	2.31557e+07	1.08995
sp|Q9UKV5|AMFR_HUMAN	72.995	79.72	22771000	2.29997e+07	1.01004
sp|O60610|DIAP1_HUMAN	141.35	65.12	2.41593e+07	2.25323e+07	0.932655
sp|O75694|NU155_HUMAN	155.2	85.473	2.47403e+07	2.25217e+07	0.910322
sp|P14324|FPPS_HUMAN	48.275	23.172	2.14187e+07	22381000	1.04493
sp|P47914|RL29_HUMAN	17.752	8.2635	2.02133e+07	2.23577e+07	1.10609
sp|Q9H0X9|OSBL5_HUMAN	98.615	41.456	7117300	2.23197e+07	3.13597
sp|P42766|RL35_HUMAN	14.551	49.185	1.17853e+07	22259000	1.8887
sp|Q16850|CP51A_HUMAN	56.805	65.391	2.37983e+07	2.20097e+07	0.924841
sp|P34896|GLYC_HUMAN	53.082	51.796	22158000	2.19863e+07	0.992253
sp|Q8IWA5|CTL2_HUMAN	80.123	37.842	21577000	2.19413e+07	1.01689
sp|P11387|TOP1_HUMAN;sp|Q969P6|TOP1M_HUMAN	90.725	54.311	20744000	21881000	1.05481
sp|Q9Y320|TMX2_HUMAN	34.037	42.106	2.24287e+07	21755000	0.969964
sp|O00154|BACH_HUMAN	41.796	26.723	2.26977e+07	21746000	0.958072
sp|P59998|ARPC4_HUMAN	19.667	31.626	2.23647e+07	2.16873e+07	0.969714
sp|O60313|OPA1_HUMAN	111.63	66.067	2.19817e+07	2.16733e+07	0.985973
sp|O60264|SMCA5_HUMAN;sp|P28370|SMCA1_HUMAN	121.9	65.713	1.86077e+07	2.16693e+07	1.16454
sp|P47756|CAPZB_HUMAN	31.35	52.672	23657000	2.16007e+07	0.913077
sp|Q14019|COTL1_HUMAN	15.945	30.672	19332000	2.15677e+07	1.11565
sp|P46379|BAG6_HUMAN	119.41	323.31	24438000	2.15227e+07	0.880705
sp|Q15046|SYK_HUMAN	68.047	59.284	2.26033e+07	2.14957e+07	0.950995
sp|O95373|IPO7_HUMAN	119.52	90.629	19112000	21245000	1.11161
sp|P38606|VATA_HUMAN	68.303	43.519	2.05453e+07	2.11983e+07	1.03178
sp|P61158|ARP3_HUMAN;sp|Q9P1U1|ARP3B_HUMAN	47.371	47.359	2.72607e+07	2.11917e+07	0.777372
sp|O94901|SUN1_HUMAN	90.063	47.112	1.96597e+07	2.11743e+07	1.07704
sp|O60488|ACSL4_HUMAN	79.187	51.848	19832000	21164000	1.06716
sp|O95782|AP2A1_HUMAN	107.54	81.6	2.23957e+07	2.10087e+07	0.938068
sp|P24539|AT5F1_HUMAN	28.908	42.488	2.21057e+07	20953000	0.947857
sp|Q9BTV4|TMM43_HUMAN	44.875	45.47	21313000	2.09097e+07	0.981076
sp|P25789|PSA4_HUMAN	29.483	27.914	20990000	2.08887e+07	0.995172
sp|Q9Y3F4|STRAP_HUMAN	38.438	56.165	2.21833e+07	2.07983e+07	0.937566
sp|P30536|TSPO_HUMAN	18.828	20.542	1.38207e+07	20689000	1.49696
sp|Q96KA5|CLP1L_HUMAN	62.228	40.149	19570000	2.06837e+07	1.05691
sp|Q9P2B2|FPRP_HUMAN	98.555	58.828	18197000	2.06277e+07	1.13358
sp|Q9H4M9|EHD1_HUMAN;sp|Q9NZN3|EHD3_HUMAN;sp|Q9NZN4|EHD2_HUMAN	60.626	91.766	19223000	2.03923e+07	1.06083
sp|Q8WUH6|TM263_HUMAN	11.748	27.616	2.11747e+07	20263000	0.956945
sp|Q8N2K0|ABD12_HUMAN	45.096	39.092	1.89053e+07	2.02563e+07	1.07146
sp|P49915|GUAA_HUMAN	76.715	58.166	21245000	2.02363e+07	0.952522
sp|P23634|AT2B4_HUMAN;sp|P20020|AT2B1_HUMAN;sp|Q16720|AT2B3_HUMAN;sp|Q01814|AT2B2_HUMAN	137.92	72.789	1.91207e+07	20236000	1.05833
sp|Q8TB61|S35B2_HUMAN	47.514	36.637	2.11147e+07	20208000	0.95706
sp|Q9H3K2|GHITM_HUMAN	37.205	28.591	2.11217e+07	2.01703e+07	0.954959
sp|Q5BJD5|TM41B_HUMAN	32.513	9.4518	2.48933e+07	20117000	0.808128
sp|P11021|BIP_HUMAN	72.332	101.49	2.45707e+07	2.00223e+07	0.814888
sp|Q7L576|CYFP1_HUMAN	145.18	66.83	1.89397e+07	19909000	1.05118
sp|O96008|TOM40_HUMAN	37.893	24.855	20293000	1.97477e+07	0.973127
sp|O00567|NOP56_HUMAN	66.049	47.434	17479000	1.96983e+07	1.12697
sp|P60900|PSA6_HUMAN	27.399	32.088	2.04483e+07	1.96623e+07	0.961562
sp|Q15393|SF3B3_HUMAN	135.58	72.808	2.04777e+07	1.95407e+07	0.954243
sp|Q8TCJ2|STT3B_HUMAN	93.673	33.444	1.92867e+07	19515000	1.01184
sp|Q9H845|ACAD9_HUMAN	68.76	60.106	16939000	1.94763e+07	1.14979
sp|Q9BZE4|NOG1_HUMAN	73.964	52.712	17136000	19412000	1.13282
sp|P17174|AATC_HUMAN	46.247	113.1	17622000	19400000	1.1009
sp|P04632|CPNS1_HUMAN;sp|Q96L46|CPNS2_HUMAN	28.315	32.058	20688000	1.93387e+07	0.934777
sp|Q96HV5|TM41A_HUMAN	29.665	18.373	16741000	1.93103e+07	1.15348
sp|Q07065|CKAP4_HUMAN	66.022	73.283	2.51617e+07	1.90163e+07	0.755766
sp|Q16795|NDUA9_HUMAN	42.509	42.94	1.86517e+07	1.89163e+07	1.01419
sp|Q96P70|IPO9_HUMAN	115.96	64.91	1.83907e+07	18915000	1.02851
sp|Q9UGP8|SEC63_HUMAN	87.996	58.668	1.84457e+07	18873000	1.02317
sp|Q9UHD8|SEPT9_HUMAN	65.401	36.584	1.70203e+07	18817000	1.10556
sp|P49792|RBP2_HUMAN;sp|Q99666|RGPD5_HUMAN;sp|O14715|RGPD8_HUMAN;sp|P0DJD0|RGPD1_HUMAN;sp|P0DJD1|RGPD2_HUMAN	358.2	100.53	21446000	1.88077e+07	0.876978
sp|Q9BY44|EIF2A_HUMAN	64.989	42.657	2.00413e+07	18727000	0.934419
sp|P61981|1433G_HUMAN	28.302	136.48	23541000	1.86113e+07	0.790592
sp|Q9NUJ1|ABHDA_HUMAN	33.932	34.103	1.87687e+07	1.86037e+07	0.991209
sp|Q96DG6|CMBL_HUMAN	28.048	25.289	1.39317e+07	1.85167e+07	1.32911
sp|Q8WWI5|CTL1_HUMAN	73.301	21.65	19411000	1.84003e+07	0.947933
sp|P20073|ANXA7_HUMAN	52.739	58.67	17967000	1.83853e+07	1.02328
sp|P19525|E2AK2_HUMAN	62.094	44.809	1.72377e+07	18317000	1.06261
sp|O15371|EIF3D_HUMAN	63.972	46.641	1.74913e+07	1.82953e+07	1.04597
sp|O00231|PSD11_HUMAN	47.463	58.957	16760000	1.81923e+07	1.08546
sp|Q9Y2X3|NOP58_HUMAN	59.578	66.778	16355000	1.80727e+07	1.10502
sp|Q16543|CDC37_HUMAN	44.468	38.138	1.72503e+07	1.80587e+07	1.04686
sp|P11216|PYGB_HUMAN;sp|P11217|PYGM_HUMAN;sp|P06737|PYGL_HUMAN	96.695	60.087	17334000	18044000	1.04096
sp|P61803|DAD1_HUMAN	12.497	26.023	18736000	1.78873e+07	0.954704
sp|Q15008|PSMD6_HUMAN	45.531	45.834	17094000	1.77973e+07	1.04115
sp|Q15041|AR6P1_HUMAN	23.362	15.203	18625000	1.77963e+07	0.955508
sp|P62495|ERF1_HUMAN	49.03	52.964	1.76413e+07	1.77123e+07	1.00402
sp|P51812|KS6A3_HUMAN;sp|Q15418|KS6A1_HUMAN;sp|Q15349|KS6A2_HUMAN;sp|Q9UK32|KS6A6_HUMAN;sp|Q96GX5|GWL_HUMAN;sp|O60307|MAST3_HUMAN;sp|Q9Y2H9|MAST1_HUMAN;sp|Q6P0Q8|MAST2_HUMAN;sp|O15021|MAST4_HUMAN	83.735	56.739	1.72593e+07	17702000	1.02565
sp|Q9Y2A7|NCKP1_HUMAN	128.79	75.037	18272000	1.76587e+07	0.966433
sp|Q15019|SEPT2_HUMAN	41.487	36.16	1.71837e+07	1.76413e+07	1.02663
sp|Q8TC12|RDH11_HUMAN	35.386	70.384	16624000	17612000	1.05943
sp|Q9NVP1|DDX18_HUMAN	75.406	52.978	1.77077e+07	1.75323e+07	0.990098
sp|Q15645|PCH2_HUMAN	48.55	50.795	1.68037e+07	1.75217e+07	1.04273
sp|O43776|SYNC_HUMAN	62.942	34.253	18450000	1.75087e+07	0.948979
sp|Q9Y265|RUVB1_HUMAN	50.227	61.764	20959000	1.75003e+07	0.834979
sp|Q9HAV4|XPO5_HUMAN	136.31	50.216	1.65987e+07	1.74763e+07	1.05288
sp|Q08722|CD47_HUMAN	35.213	7.7324	26565000	17412000	0.655449
sp|P61221|ABCE1_HUMAN	67.314	47.957	1.82173e+07	17199000	0.944101
sp|Q9UBX3|DIC_HUMAN	31.282	29.262	1.70257e+07	1.71213e+07	1.00562
sp|Q9Y2Q3|GSTK1_HUMAN	25.497	65.202	9.82367e+06	1.70237e+07	1.73292
sp|P62333|PRS10_HUMAN	44.172	37.866	1.82953e+07	17007000	0.929581
sp|Q9UG63|ABCF2_HUMAN	71.289	34.363	16620000	1.69113e+07	1.01753
sp|Q99460|PSMD1_HUMAN	105.84	70.89	1.88657e+07	1.67627e+07	0.888528
sp|Q8TEX9|IPO4_HUMAN	118.71	39.528	16362000	1.67293e+07	1.02245
sp|Q9ULV4|COR1C_HUMAN	53.248	36.311	1.79097e+07	16708000	0.932904
sp|P11388|TOP2A_HUMAN	174.38	24.965	1.67513e+07	1.66873e+07	0.996179
sp|O14936|CSKP_HUMAN	105.12	3.7793	0	1.66167e+07	#DIV/0!
sp|Q13509|TBB3_HUMAN	50.432	22.255	1.69343e+07	1.66153e+07	0.981163
sp|P26368|U2AF2_HUMAN	53.5	27.568	1.44793e+07	16588000	1.14563
sp|O43390|HNRPR_HUMAN	70.942	24.644	1.55133e+07	1.65657e+07	1.06783
sp|Q13616|CUL1_HUMAN	89.677	48.499	1.65567e+07	1.65483e+07	0.999497
sp|Q9NY33|DPP3_HUMAN	82.588	46.063	18328000	1.65263e+07	0.901699
sp|Q13162|PRDX4_HUMAN	30.54	32.098	16716000	16435000	0.98319
sp|O43399|TPD54_HUMAN	22.237	48.481	1.66633e+07	1.63697e+07	0.982376
sp|Q9H936|GHC1_HUMAN;sp|Q9H1K4|GHC2_HUMAN	34.47	74.091	1.70803e+07	16326000	0.955836
sp|O00232|PSD12_HUMAN	52.904	67.332	1.48223e+07	1.62963e+07	1.09944
sp|Q9Y5B9|SP16H_HUMAN	119.91	35.721	1.64893e+07	16239000	0.984818
sp|P53007|TXTP_HUMAN	34.012	24.845	16820000	1.62103e+07	0.963753
sp|P63241|IF5A1_HUMAN;sp|Q6IS14|IF5AL_HUMAN;sp|Q9GZV4|IF5A2_HUMAN	16.832	45.724	1.59767e+07	16200000	1.01398
sp|P20618|PSB1_HUMAN	26.489	46.122	16863000	1.61867e+07	0.959892
sp|Q13813|SPTN1_HUMAN	284.54	72.325	16818000	16164000	0.961113
sp|O60684|IMA7_HUMAN;sp|O15131|IMA6_HUMAN	60.029	86.619	1.35923e+07	16157000	1.18868
sp|Q9Y230|RUVB2_HUMAN	51.156	40.851	1.64523e+07	1.61487e+07	0.981543
sp|Q9NR31|SAR1A_HUMAN	22.367	40.182	1.39127e+07	15986000	1.14902
sp|P13489|RINI_HUMAN	49.973	35.249	1.93947e+07	15885000	0.81904
sp|Q9BR76|COR1B_HUMAN;sp|A9Z1Z3|FR1L4_HUMAN	54.234	45.632	1.59017e+07	1.57627e+07	0.991259
sp|Q13155|AIMP2_HUMAN	35.348	43.484	14721000	1.57107e+07	1.06723
sp|Q5T4S7|UBR4_HUMAN	573.83	69.764	1.52863e+07	15697000	1.02686
sp|P32119|PRDX2_HUMAN	21.892	22.075	1.92417e+07	1.55603e+07	0.808679
sp|Q9P0L0|VAPA_HUMAN	27.893	38.133	1.29187e+07	1.55213e+07	1.20147
sp|Q9Y3I0|RTCB_HUMAN	55.21	52.973	16793000	15518000	0.924076
sp|Q9Y512|SAM50_HUMAN	51.976	45.276	15819000	1.54857e+07	0.978928
sp|P31153|METK2_HUMAN;sp|Q00266|METK1_HUMAN	43.66	23.126	1.34883e+07	15471000	1.14699
sp|P06576|ATPB_HUMAN	56.559	35.029	1.32487e+07	15444000	1.1657
sp|O43747|AP1G1_HUMAN	91.35	34.23	1.51927e+07	1.54357e+07	1.01599
sp|P37231|PPARG_HUMAN	57.62	30.109	15498000	1.53933e+07	0.993246
sp|Q9HCC0|MCCB_HUMAN	61.332	37.283	15295000	1.53097e+07	1.00096
sp|O15143|ARC1B_HUMAN	40.949	34.365	16199000	1.52987e+07	0.94442
sp|P56134|ATPK_HUMAN	10.918	22.21	9.65367e+06	1.52583e+07	1.58057
sp|Q9NX47|MARH5_HUMAN	31.231	30.237	1.35543e+07	1.52367e+07	1.12412
sp|O75131|CPNE3_HUMAN;sp|Q96FN4|CPNE2_HUMAN;sp|Q8IYJ1|CPNE9_HUMAN;sp|Q96A23|CPNE4_HUMAN;sp|O95741|CPNE6_HUMAN;sp|Q86YQ8|CPNE8_HUMAN;sp|Q9HCH3|CPNE5_HUMAN;sp|Q9UBL6|CPNE7_HUMAN	60.13	36.191	18534000	15187000	0.819413
sp|P14735|IDE_HUMAN	117.97	37.123	1.37093e+07	1.50687e+07	1.09915
sp|A5YKK6|CNOT1_HUMAN	266.94	77.307	1.70043e+07	1.50273e+07	0.883736
sp|Q9BXJ9|NAA15_HUMAN;sp|Q6N069|NAA16_HUMAN	101.27	53.819	16466000	1.49743e+07	0.909409
sp|P78344|IF4G2_HUMAN	102.36	35.262	1.40433e+07	14893000	1.0605
sp|Q96RP9|EFGM_HUMAN	83.471	37.335	1.31267e+07	1.48127e+07	1.12844
sp|Q08477|CP4F3_HUMAN	59.846	41.81	1.84247e+07	1.47773e+07	0.802041
sp|P15531|NDKA_HUMAN	17.149	16.028	1.16917e+07	1.47093e+07	1.2581
sp|P36542|ATPG_HUMAN	32.996	31.199	14378000	1.46873e+07	1.02151
sp|P21912|SDHB_HUMAN	31.629	37.943	1.56773e+07	1.46513e+07	0.934555
sp|P36507|MP2K2_HUMAN	44.424	26.962	12062000	1.45743e+07	1.20828
sp|P67812|SC11A_HUMAN	20.625	20.997	1.34657e+07	1.45683e+07	1.08189
sp|Q92499|DDX1_HUMAN	82.431	37.74	1.67943e+07	1.44963e+07	0.863168
sp|P50570|DYN2_HUMAN;sp|Q05193|DYN1_HUMAN;sp|Q9UQ16|DYN3_HUMAN	98.063	32.445	1.22983e+07	14485000	1.1778
sp|Q15717|ELAV1_HUMAN	36.091	25.245	1.41647e+07	1.44657e+07	1.02125
sp|O75367|H2AY_HUMAN;sp|Q9P0M6|H2AW_HUMAN	39.617	22.648	1.67467e+07	1.44227e+07	0.861226
sp|Q99536|VAT1_HUMAN	41.92	25.054	1.26653e+07	1.43187e+07	1.13054
sp|Q9BVP2|GNL3_HUMAN	61.992	104.07	1.43347e+07	1.43107e+07	0.998326
sp|Q96PK6|RBM14_HUMAN	69.491	37.268	1.39047e+07	1.42913e+07	1.02781
sp|Q9NZL4|HPBP1_HUMAN	39.474	31.709	1.63083e+07	1.42873e+07	0.876076
sp|P62879|GBB2_HUMAN;sp|Q9HAV0|GBB4_HUMAN	37.331	22.826	15746000	14258000	0.9055
sp|P30838|AL3A1_HUMAN;sp|P48448|AL3B2_HUMAN;sp|P43353|AL3B1_HUMAN	50.394	50.772	1.38347e+07	1.42297e+07	1.02855
sp|Q9UHB9|SRP68_HUMAN	70.729	47.591	11089300	1.42243e+07	1.28271
sp|Q01650|LAT1_HUMAN;sp|Q9UM01|YLAT1_HUMAN	55.01	17.223	11016000	1.41297e+07	1.28265
sp|P55263|ADK_HUMAN	40.545	23.593	1.23043e+07	1.40223e+07	1.13963
sp|P25786|PSA1_HUMAN	29.555	24.072	1.46327e+07	1.39623e+07	0.954189
sp|Q02790|FKBP4_HUMAN	51.804	39.21	1.09236e+07	13933000	1.2755
sp|Q9H6S3|ES8L2_HUMAN	80.62	29.082	1.18797e+07	1.38287e+07	1.16406
sp|Q9P0S9|TM14C_HUMAN	11.564	7.5556	4.07533e+06	1.38103e+07	3.38876
sp|Q9H3U1|UN45A_HUMAN	103.08	58.092	15933000	13780000	0.864872
sp|O14744|ANM5_HUMAN	72.683	32.943	14305000	1.37237e+07	0.959362
sp|Q9HAB3|S52A2_HUMAN;sp|Q9NWF4|S52A1_HUMAN	45.777	11.159	2.36543e+06	13685000	5.78541
sp|Q9UM00|TMCO1_HUMAN	21.175	54.959	1.71817e+07	1.36627e+07	0.795189
sp|Q9UIA9|XPO7_HUMAN	123.91	78.845	13972000	1.36177e+07	0.97464
sp|O95299|NDUAA_HUMAN	40.75	102.13	1.29497e+07	1.35757e+07	1.04834
sp|Q5VYK3|ECM29_HUMAN	204.29	62.004	14357000	1.35353e+07	0.942769
sp|O14818|PSA7_HUMAN;sp|Q8TAA3|PSMA8_HUMAN	27.887	41.184	1.32847e+07	1.34987e+07	1.01611
sp|Q9UM54|MYO6_HUMAN	149.69	40.604	7.76767e+06	1.34817e+07	1.73561
sp|P62191|PRS4_HUMAN	49.184	47.182	1.29067e+07	1.33643e+07	1.03546
sp|Q15181|IPYR_HUMAN	32.66	44.807	1.45827e+07	13356000	0.915882
sp|O75396|SC22B_HUMAN	24.593	56.846	13372000	1.33473e+07	0.998155
sp|Q969E2|SCAM4_HUMAN	25.728	16.301	9.65633e+06	1.33433e+07	1.38182
sp|Q5K651|SAMD9_HUMAN;sp|Q8IVG5|SAM9L_HUMAN	184.28	37.699	1.38587e+07	1.32897e+07	0.958943
sp|Q07666|KHDR1_HUMAN	48.227	24.492	1.26397e+07	1.32863e+07	1.05116
sp|P55265|DSRAD_HUMAN	136.06	58.485	1.22213e+07	1.31133e+07	1.07299
sp|Q9Y490|TLN1_HUMAN;sp|Q9Y4G6|TLN2_HUMAN	269.76	114.23	11967000	1.31043e+07	1.09504
sp|P12081|SYHC_HUMAN	57.41	38.633	14150000	13020000	0.920141
sp|P33121|ACSL1_HUMAN;sp|Q9ULC5|ACSL5_HUMAN	77.942	30.254	1.17753e+07	13015000	1.10528
sp|Q8NF91|SYNE1_HUMAN	1011.1	6.7688	11679400	13010000	1.11393
sp|P50995|ANX11_HUMAN;sp|P27216|ANX13_HUMAN	54.389	43.425	14074000	1.29397e+07	0.919402
sp|P26196|DDX6_HUMAN	54.416	24.334	1.52107e+07	1.29157e+07	0.849119
sp|Q9P258|RCC2_HUMAN	56.084	43.769	1.31467e+07	1.29113e+07	0.982099
sp|P30044|PRDX5_HUMAN	22.086	16.55	1.39793e+07	1.27993e+07	0.91559
sp|O00429|DNM1L_HUMAN	81.876	40.693	14454000	1.27517e+07	0.882224
sp|P54577|SYYC_HUMAN	59.143	31.425	12398000	1.26673e+07	1.02172
sp|P16403|H12_HUMAN;sp|P10412|H14_HUMAN;sp|P16402|H13_HUMAN;sp|P22492|H1T_HUMAN;sp|Q02539|H11_HUMAN	21.364	14.775	8.98367e+06	1.26657e+07	1.40985
sp|P42224|STAT1_HUMAN	87.334	53.533	1.27107e+07	1.26383e+07	0.994309
sp|Q16576|RBBP7_HUMAN	47.82	19.752	1.42463e+07	1.25553e+07	0.881303
sp|O94826|TOM70_HUMAN	67.454	47.002	1.12818e+07	1.25153e+07	1.10934
sp|Q92945|FUBP2_HUMAN	73.114	37.985	13445000	12503000	0.929937
sp|Q9NTK5|OLA1_HUMAN	44.743	42.268	8.27167e+06	1.24987e+07	1.51102
sp|Q96AE4|FUBP1_HUMAN	67.56	35.267	1.31827e+07	1.24863e+07	0.947178
sp|Q15392|DHC24_HUMAN	60.101	28.344	1.66167e+07	1.24113e+07	0.746921
sp|P49755|TMEDA_HUMAN	24.976	24.751	1.19543e+07	1.24027e+07	1.0375
sp|P05026|AT1B1_HUMAN	35.061	24.032	1.26657e+07	1.23837e+07	0.977735
sp|P00966|ASSY_HUMAN	46.53	46.783	1.07063e+07	1.23833e+07	1.15664
sp|P30084|ECHM_HUMAN	31.387	52.4	1.09058e+07	12352000	1.1326
sp|Q99959|PKP2_HUMAN	97.414	45.997	11079400	1.23343e+07	1.11327
sp|P30086|PEBP1_HUMAN	21.057	24.396	1.09753e+07	1.23177e+07	1.1223
sp|Q9H0U3|MAGT1_HUMAN	38.036	26.926	11312000	1.23173e+07	1.08887
sp|P38117|ETFB_HUMAN	27.843	26.133	1.14633e+07	1.23013e+07	1.0731
sp|Q9Y289|SC5A6_HUMAN	68.641	30.428	1.19873e+07	1.22977e+07	1.02589
sp|Q7L5L3|GDPD3_HUMAN	36.596	22.804	1.19907e+07	1.22887e+07	1.02485
sp|Q9NVV5|AIG1_HUMAN	28.222	9.6072	1.20017e+07	1.22507e+07	1.02075
sp|O96019|ACL6A_HUMAN	47.46	44.011	1.24887e+07	12248000	0.980729
sp|O43242|PSMD3_HUMAN	60.977	53.319	1.08673e+07	1.22183e+07	1.12432
sp|P62273|RS29_HUMAN	6.6767	18.928	6.64113e+06	12196000	1.83643
sp|O00264|PGRC1_HUMAN	21.671	25.338	1.22197e+07	1.21627e+07	0.995335
sp|P51148|RAB5C_HUMAN;sp|P61020|RAB5B_HUMAN;sp|P20339|RAB5A_HUMAN	23.482	21.073	1.08247e+07	1.21583e+07	1.12321
sp|P19338|NUCL_HUMAN	76.613	20.074	12997000	12152000	0.934985
sp|O60716|CTND1_HUMAN	108.17	69.074	1.40343e+07	12132000	0.864451
sp|Q9H3N1|TMX1_HUMAN	31.791	31.307	10962900	12057000	1.0998
sp|P07858|CATB_HUMAN	37.821	17.346	1.19563e+07	12039000	1.00691
sp|Q14247|SRC8_HUMAN	61.585	35.167	1.15167e+07	11995000	1.04153
sp|P61513|RL37A_HUMAN	10.275	13.158	1.22923e+07	1.1988e+07	0.975245
sp|Q6UWP7|LCLT1_HUMAN	48.92	35.348	12975000	11972000	0.922697
sp|P11172|UMPS_HUMAN	52.221	37.411	1.20573e+07	1.19623e+07	0.992121
sp|P29692|EF1D_HUMAN	31.121	46.997	14972000	11925000	0.796487
sp|Q15631|TSN_HUMAN	26.183	23.58	11819000	1.19073e+07	1.00747
sp|P08758|ANXA5_HUMAN	35.936	49.39	9.18867e+06	1.18957e+07	1.2946
sp|O14929|HAT1_HUMAN	49.512	35.54	1.19567e+07	11846000	0.990744
sp|Q6P1Q0|LTMD1_HUMAN	41.79	41.23	1.10395e+07	11808000	1.06961
sp|Q9UL46|PSME2_HUMAN	27.401	31.662	1.57047e+07	11737000	0.747357
sp|P09622|DLDH_HUMAN	54.177	39.115	1.0326e+07	11689000	1.13199
sp|Q9H583|HEAT1_HUMAN	242.37	43.103	1.52757e+07	1.16573e+07	0.763131
sp|Q5SSJ5|HP1B3_HUMAN	61.206	23.65	11247000	1.16517e+07	1.03598
sp|Q6NUM9|RETST_HUMAN	66.819	29.681	1.15603e+07	1.16327e+07	1.00626
sp|P63167|DYL1_HUMAN;sp|Q96FJ2|DYL2_HUMAN	10.366	17.818	11572000	11566000	0.999482
sp|Q5JRX3|PREP_HUMAN	117.41	32.238	1.25207e+07	1.15634e+07	0.923548
sp|P52701|MSH6_HUMAN	152.78	38.201	1.16443e+07	1.15457e+07	0.991527
sp|P52895|AK1C2_HUMAN	36.735	12.056	1.19453e+07	11536000	0.965733
sp|P13073|COX41_HUMAN	19.576	16.99	11056000	11505000	1.04061
sp|Q15758|AAAT_HUMAN	56.598	20.117	1.07642e+07	1.14997e+07	1.06832
sp|Q02218|ODO1_HUMAN;sp|Q9ULD0|OGDHL_HUMAN	115.93	44.069	1.27997e+07	11483000	0.897133
sp|P07237|PDIA1_HUMAN	57.116	45.86	11107000	1.14087e+07	1.02716
sp|Q9P003|CNIH4_HUMAN	16.093	11.548	2.24817e+07	11408000	0.507436
sp|P30419|NMT1_HUMAN;sp|O60551|NMT2_HUMAN	56.806	31.538	10772900	1.13127e+07	1.0501
sp|P27708|PYR1_HUMAN	242.98	56.845	13318000	1.12873e+07	0.847525
sp|P56378|68MP_HUMAN	6.662	4.887	10730800	1.12323e+07	1.04674
sp|Q9NRG9|AAAS_HUMAN	59.573	24.923	1.05147e+07	1.10747e+07	1.05326
sp|Q9UNM6|PSD13_HUMAN	42.945	33.058	13162000	11074300	0.841384
sp|P28062|PSB8_HUMAN	30.354	23.014	13067000	11063000	0.846637
sp|Q9UNQ0|ABCG2_HUMAN	72.313	23.116	7505500	1.10597e+07	1.47354
sp|P33176|KINH_HUMAN	109.68	52.303	1.12533e+07	1.09491e+07	0.972968
sp|Q96I99|SUCB2_HUMAN	46.51	45.771	1.12647e+07	1.08847e+07	0.966266
sp|P48444|COPD_HUMAN	57.21	37.683	10298200	1.08832e+07	1.0568
sp|P49588|SYAC_HUMAN	106.81	44.842	1.07083e+07	1.08257e+07	1.01096
sp|Q9HC07|TM165_HUMAN	34.905	19.139	11632000	1.07763e+07	0.926433
sp|Q96KG9|SCYL1_HUMAN	89.63	29.5	1.10617e+07	1.07707e+07	0.973693
sp|P23284|PPIB_HUMAN	23.742	15.714	9896400	10746000	1.08585
sp|P55795|HNRH2_HUMAN	49.263	18.076	1.14973e+07	10742000	0.934304
sp|Q15386|UBE3C_HUMAN	123.92	31.997	10009400	10704000	1.06939
sp|P78347|GTF2I_HUMAN;sp|Q86UP8|GTD2A_HUMAN;sp|Q6EKJ0|GTD2B_HUMAN	112.42	39.22	1.03246e+07	1.06681e+07	1.03327
sp|O15269|SPTC1_HUMAN	52.743	48.435	1.02963e+07	1.05481e+07	1.02445
sp|Q13620|CUL4B_HUMAN;sp|Q13619|CUL4A_HUMAN	103.98	33.356	9.18167e+06	1.04647e+07	1.13973
sp|P30520|PURA2_HUMAN	50.097	23.986	9246100	1.04517e+07	1.13039
sp|P18754|RCC1_HUMAN	44.969	17.863	1.00258e+07	1.04357e+07	1.04088
sp|Q99798|ACON_HUMAN	85.424	26.4	9.82653e+06	1.04173e+07	1.06012
sp|Q9NZI8|IF2B1_HUMAN	63.48	31.176	9.26257e+06	10405300	1.12337
sp|Q16778|H2B2E_HUMAN;sp|P33778|H2B1B_HUMAN;sp|P23527|H2B1O_HUMAN;sp|P06899|H2B1J_HUMAN;sp|Q8N257|H2B3B_HUMAN;sp|Q6DRA6|H2B2D_HUMAN;sp|Q6DN03|H2B2C_HUMAN	13.92	6.4217	1.12507e+07	1.03943e+07	0.923881
sp|Q9Y6A9|SPCS1_HUMAN	11.805	11.563	3917000	10393000	2.65331
sp|P22087|FBRL_HUMAN;sp|A6NHQ2|FBLL1_HUMAN	33.784	26.612	1.00184e+07	10350600	1.03316
sp|Q13618|CUL3_HUMAN	88.929	38.951	10064600	1.03118e+07	1.02456
sp|P49902|5NTC_HUMAN	64.969	18.793	9973900	10307600	1.03346
sp|Q99685|MGLL_HUMAN	33.261	11.204	3.88733e+06	1.02739e+07	2.64291
sp|O95674|CDS2_HUMAN	51.417	9.6523	7485700	1.02518e+07	1.36952
sp|Q13045|FLII_HUMAN	144.75	43.161	10555700	1.02277e+07	0.96893
sp|Q7L5N7|PCAT2_HUMAN	60.207	26.919	1.15483e+07	1.01857e+07	0.882009
sp|P62195|PRS8_HUMAN;sp|Q8NB90|SPAT5_HUMAN	45.626	40.033	9124300	10144200	1.11178
sp|Q86YZ3|HORN_HUMAN;CON__Q86YZ3	282.39	31.058	5.79523e+06	1.01423e+07	1.7501
sp|Q96K37|S35E1_HUMAN	44.772	41.217	11553000	1.01337e+07	0.877152
sp|Q9BTX1|NDC1_HUMAN	76.304	30.837	8489300	1.01313e+07	1.19342
sp|Q8TDN6|BRX1_HUMAN	41.401	27.886	1.02109e+07	1.0091e+07	0.988258
sp|Q6P1A2|MBOA5_HUMAN	56.034	22.753	9.63357e+06	1.00317e+07	1.04133
sp|P13667|PDIA4_HUMAN	72.932	54.609	1.09643e+07	1.00122e+07	0.913164
sp|Q14008|CKAP5_HUMAN	225.49	31.801	8765400	10008500	1.14182
sp|P63092|GNAS2_HUMAN;sp|Q5JWF2|GNAS1_HUMAN	45.664	36.627	9.54683e+06	1.00069e+07	1.04819
sp|P52907|CAZA1_HUMAN	32.922	16.611	1.20037e+07	1.00049e+07	0.833484
sp|Q9H0S4|DDX47_HUMAN	50.646	27.549	7.38007e+06	9.99563e+06	1.35441
sp|P35610|SOAT1_HUMAN	64.734	34.856	7.87993e+06	9.94777e+06	1.26242
sp|O95169|NDUB8_HUMAN	21.766	32.785	1.46887e+07	9.89867e+06	0.673898
sp|O14828|SCAM3_HUMAN	38.287	20.407	9.02257e+06	9.89097e+06	1.09625
sp|P61254|RL26_HUMAN	17.258	14.619	1.05611e+07	9.88753e+06	0.936219
sp|Q96CW1|AP2M1_HUMAN	49.654	20.1	10006700	9886300	0.987968
sp|Q7L0Y3|TM10C_HUMAN	47.346	45.734	1.09387e+07	9.86663e+06	0.901996
sp|P43034|LIS1_HUMAN	46.637	33.367	1.11877e+07	9.82277e+06	0.878
sp|O00303|EIF3F_HUMAN	37.563	31.263	1.00895e+07	9.80887e+06	0.972189
sp|P50897|PPT1_HUMAN	34.193	24.496	6.40503e+06	9.78783e+06	1.52815
sp|O76024|WFS1_HUMAN	100.29	29.48	9.02667e+06	9.69607e+06	1.07416
sp|Q96C36|P5CR2_HUMAN;sp|P32322|P5CR1_HUMAN	33.637	34.428	1.02742e+07	9.67853e+06	0.94202
sp|O75534|CSDE1_HUMAN	88.884	32.341	10559900	9662900	0.915056
sp|P46063|RECQ1_HUMAN	73.457	15.358	1.02495e+07	9.66203e+06	0.942686
sp|P48735|IDHP_HUMAN	50.909	23.49	8922100	9.64487e+06	1.08101
sp|Q12797|ASPH_HUMAN	85.862	15.881	8.55883e+06	9641700	1.12652
sp|P53992|SC24C_HUMAN	118.32	21.079	1.05176e+07	9.59183e+06	0.911976
sp|P61586|RHOA_HUMAN	21.768	18.623	8.68983e+06	9540000	1.09783
sp|P08754|GNAI3_HUMAN	40.532	10.577	9.30633e+06	9.51333e+06	1.02224
sp|Q9Y5M8|SRPRB_HUMAN	29.702	19.767	7.66113e+06	9510800	1.24144
sp|Q7Z434|MAVS_HUMAN	56.527	22.517	8.57083e+06	9.49033e+06	1.10728
sp|Q14839|CHD4_HUMAN;sp|Q8TDI0|CHD5_HUMAN;sp|Q12873|CHD3_HUMAN	218	49.136	8473000	9470000	1.11767
sp|P13693|TCTP_HUMAN;sp|Q56UQ5|TPT1L_HUMAN	19.595	5.3428	5961800	9.43843e+06	1.58315
sp|P20042|IF2B_HUMAN	38.388	54.873	9.25323e+06	9437000	1.01986
sp|P61353|RL27_HUMAN	15.798	14.363	7.99843e+06	9.43567e+06	1.17969
sp|P52292|IMA1_HUMAN	57.861	25.364	8.82707e+06	9429400	1.06824
sp|Q15437|SC23B_HUMAN	86.478	31.763	9.36333e+06	9386200	1.00244
sp|O15145|ARPC3_HUMAN	20.546	10.134	6592600	9352000	1.41856
sp|Q7L2E3|DHX30_HUMAN	133.94	30.899	8596500	9.34793e+06	1.08741
sp|O43684|BUB3_HUMAN	37.154	22.014	7798300	9.33983e+06	1.19768
sp|O43615|TIM44_HUMAN	51.355	16.275	7766700	9.32383e+06	1.20049
sp|Q14738|2A5D_HUMAN	69.991	21.714	6.66977e+06	9.32203e+06	1.39766
sp|Q9BWM7|SFXN3_HUMAN	35.503	10.121	0	9.26507e+06	#DIV/0!
sp|Q13310|PABP4_HUMAN;sp|P0CB38|PAB4L_HUMAN	70.782	22.54	1.0121e+07	9.26163e+06	0.915094
sp|O95202|LETM1_HUMAN	83.353	21.612	1.00865e+07	9251200	0.917183
sp|P53004|BIEA_HUMAN	33.428	18.993	8.15403e+06	9.21717e+06	1.13038
sp|Q99442|SEC62_HUMAN	45.861	12.047	1.00356e+07	9213900	0.918125
sp|Q9Y3T9|NOC2L_HUMAN	84.918	22.691	7.59777e+06	9.16203e+06	1.20589
sp|Q8IZ83|A16A1_HUMAN	85.126	19.267	9.18087e+06	9154600	0.997139
sp|Q96FQ6|S10AG_HUMAN	11.801	20.401	7.59923e+06	9.10977e+06	1.19877
sp|P36957|ODO2_HUMAN	48.755	20.61	9.77823e+06	9.09083e+06	0.929701
sp|Q03518|TAP1_HUMAN	87.217	60.846	10450100	8991400	0.860413
sp|Q9Y2A9|B3GN3_HUMAN	42.534	10.628	6.14193e+06	8.98353e+06	1.46266
sp|Q9Y2U8|MAN1_HUMAN	99.996	37.486	8287600	8.92527e+06	1.07694
sp|Q13586|STIM1_HUMAN	77.422	28.732	7.69847e+06	8910900	1.15749
sp|P68036|UB2L3_HUMAN;sp|A0A1B0GUS4|UB2L5_HUMAN	17.861	8.618	7.75173e+06	8908900	1.14928
sp|O15127|SCAM2_HUMAN	36.648	23.774	3.09657e+06	8.90027e+06	2.87424
sp|Q6IAN0|DRS7B_HUMAN	35.119	37.251	1.03842e+07	8.86863e+06	0.854048
sp|P36952|SPB5_HUMAN	42.1	21.52	8.40647e+06	8.85837e+06	1.05376
sp|Q15629|TRAM1_HUMAN	43.071	16.763	7.10437e+06	8.66643e+06	1.21987
sp|P62140|PP1B_HUMAN	37.186	21.055	7.66367e+06	8.66047e+06	1.13007
sp|Q6NUK1|SCMC1_HUMAN	53.354	28.945	7807500	8.65083e+06	1.10802
sp|P07339|CATD_HUMAN	44.552	24.764	9.59447e+06	8599500	0.896298
sp|Q9NUU7|DD19A_HUMAN;sp|Q9UMR2|DD19B_HUMAN	53.974	25.984	7.16237e+06	8.55467e+06	1.19439
sp|Q9HBH5|RDH14_HUMAN	36.864	23.524	7600100	8549200	1.12488
sp|Q9NUQ9|FA49B_HUMAN;sp|Q9H0Q0|FA49A_HUMAN	36.748	25.828	8.50073e+06	8.53657e+06	1.00422
sp|O60841|IF2P_HUMAN	138.83	27.357	7819000	8535200	1.0916
sp|Q16181|SEPT7_HUMAN;sp|Q6ZU15|SEP14_HUMAN	50.679	26.361	8484100	8530200	1.00543
sp|Q9Y5L0|TNPO3_HUMAN	104.2	22.637	7.63303e+06	8.52077e+06	1.1163
sp|P48729|KC1A_HUMAN;sp|Q8N752|KC1AL_HUMAN	38.914	29.584	9.26383e+06	8506500	0.918248
sp|O43837|IDH3B_HUMAN	42.183	29.009	9.11867e+06	8449000	0.926561
sp|P09488|GSTM1_HUMAN	25.712	22.677	3.43433e+06	8.39473e+06	2.44436
sp|O95336|6PGL_HUMAN	27.547	27.122	9.32723e+06	8.38473e+06	0.898952
sp|Q9Y394|DHRS7_HUMAN	38.298	11.225	7.13443e+06	8.35767e+06	1.17145
sp|O95858|TSN15_HUMAN	33.165	18.003	5.56087e+06	8.28697e+06	1.49023
sp|P62277|RS13_HUMAN	17.222	18.309	7.76047e+06	8.25873e+06	1.06421
sp|Q9Y6Q5|AP1M2_HUMAN;sp|Q9BXS5|AP1M1_HUMAN	48.108	24.755	6748400	8.21893e+06	1.21791
sp|P17980|PRS6A_HUMAN	49.203	31.833	1.05904e+07	8.21877e+06	0.776061
sp|P12235|ADT1_HUMAN	33.064	10.69	7361100	8.14643e+06	1.10669
sp|Q00341|VIGLN_HUMAN	141.45	35.269	7.37967e+06	8.08583e+06	1.09569
sp|O00400|ACATN_HUMAN	60.908	23.885	1.29923e+07	8.06677e+06	0.620887
sp|P00352|AL1A1_HUMAN	54.861	17.722	9.36093e+06	8036900	0.858558
sp|Q7L1Q6|BZW1_HUMAN	48.043	11.265	8.03217e+06	8.03147e+06	0.999913
sp|Q9BUJ2|HNRL1_HUMAN	95.737	39.039	7.86637e+06	8005300	1.01766
sp|P61224|RAP1B_HUMAN;sp|A6NIZ1|RP1BL_HUMAN	20.825	13.227	7.49227e+06	7.96847e+06	1.06356
sp|Q14534|ERG1_HUMAN	63.922	14.944	7.77863e+06	7.94527e+06	1.02142
sp|P62750|RL23A_HUMAN	17.695	12.067	2.11227e+06	7.93283e+06	3.7556
sp|O75880|SCO1_HUMAN	33.814	8.528	7.45963e+06	7.84937e+06	1.05225
sp|P15170|ERF3A_HUMAN	55.755	27.011	8.67467e+06	7.83597e+06	0.903316
sp|P35222|CTNB1_HUMAN	85.496	33.989	8.86073e+06	7.80757e+06	0.881142
sp|P00367|DHE3_HUMAN;sp|P49448|DHE4_HUMAN	61.397	22.635	9.07243e+06	7.75213e+06	0.854471
sp|Q07960|RHG01_HUMAN	50.435	14.47	8658200	7.67523e+06	0.88647
sp|P49189|AL9A1_HUMAN	53.801	35.442	7.85563e+06	7.65467e+06	0.974418
sp|Q9NS86|LANC2_HUMAN	50.854	24.964	7.85077e+06	7.63847e+06	0.972958
sp|Q9Y6N5|SQOR_HUMAN	49.96	46.971	4.45533e+06	7597100	1.70517
sp|P00492|HPRT_HUMAN;sp|Q9NRG1|PRDC1_HUMAN	24.579	26.617	8.17357e+06	7.55077e+06	0.923803
sp|Q96G03|PGM2_HUMAN	68.283	26.148	9660900	7.54527e+06	0.781011
sp|P55061|BI1_HUMAN	26.537	9.5221	7437400	7447800	1.0014
sp|Q9GZM5|YIPF3_HUMAN	38.247	39.188	8.25243e+06	7.42797e+06	0.900094
sp|P11766|ADHX_HUMAN	39.724	24.62	9.37187e+06	7.37793e+06	0.787243
sp|Q9Y570|PPME1_HUMAN	42.315	18.752	7140500	7.37193e+06	1.03241
sp|O43808|PM34_HUMAN	34.566	19.106	9820400	7.34183e+06	0.74761
sp|P51153|RAB13_HUMAN;sp|Q92930|RAB8B_HUMAN;sp|P61006|RAB8A_HUMAN;sp|P20337|RAB3B_HUMAN;sp|O95716|RAB3D_HUMAN;sp|P20336|RAB3A_HUMAN;sp|Q96E17|RAB3C_HUMAN	22.774	10.057	7.21913e+06	7.33497e+06	1.01605
sp|P21291|CSRP1_HUMAN	20.567	10.484	7.50083e+06	7.33257e+06	0.977567
sp|O00425|IF2B3_HUMAN;sp|Q9Y6M1|IF2B2_HUMAN	63.704	24.643	2.84717e+06	7310000	2.56746
sp|P61970|NTF2_HUMAN	14.478	9.993	7.53137e+06	7219800	0.958631
sp|O15144|ARPC2_HUMAN	34.333	17.459	6.82597e+06	7200900	1.05493
sp|B1ANS9|WDR64_HUMAN	123.63	3.8352	4.49453e+06	7.19213e+06	1.6002
sp|Q15819|UB2V2_HUMAN;sp|Q13404|UB2V1_HUMAN	16.363	12.422	3856700	7.17863e+06	1.86134
sp|P28072|PSB6_HUMAN	25.357	11.8	4.74673e+06	7.17283e+06	1.51111
sp|P27797|CALR_HUMAN	48.141	21.558	6.26787e+06	7160200	1.14237
sp|Q93009|UBP7_HUMAN	128.3	36.096	6326400	7.14137e+06	1.12882
sp|P35250|RFC2_HUMAN	39.157	24.352	7.40553e+06	7.09203e+06	0.957667
sp|O60725|ICMT_HUMAN	31.938	6.0111	6571400	7.08757e+06	1.07855
sp|Q9BW60|ELOV1_HUMAN	32.662	19.39	8.30013e+06	7051600	0.849577
sp|O94919|ENDD1_HUMAN	55.016	26.771	6.50833e+06	7.05033e+06	1.08328
sp|Q13501|SQSTM_HUMAN	47.687	119.91	6.87503e+06	7.04123e+06	1.02417
sp|Q7L2H7|EIF3M_HUMAN	42.502	13.162	6568600	6.94763e+06	1.0577
sp|Q8NBJ5|GT251_HUMAN	71.635	16.374	4666100	6.92753e+06	1.48465
sp|P33897|ABCD1_HUMAN;sp|Q9UBJ2|ABCD2_HUMAN	82.936	31.137	6.42227e+06	6.90273e+06	1.07481
sp|P17612|KAPCA_HUMAN;sp|P22694|KAPCB_HUMAN	40.589	18.875	4.04843e+06	6896600	1.70352
sp|Q96FW1|OTUB1_HUMAN	31.284	18.334	7.73683e+06	6893400	0.890985
sp|O95793|STAU1_HUMAN	63.182	18.766	5.12953e+06	6.86097e+06	1.33754
sp|P55769|NH2L1_HUMAN	14.173	37.701	3.92433e+06	6.83793e+06	1.74244
sp|P49419|AL7A1_HUMAN	58.486	12.696	6.07973e+06	6.70383e+06	1.10265
sp|P84085|ARF5_HUMAN	20.529	17.594	4.03943e+06	6.69647e+06	1.65777
sp|P60660|MYL6_HUMAN;sp|P14649|MYL6B_HUMAN	16.93	12.348	1.79817e+06	6648400	3.69732
sp|Q15029|U5S1_HUMAN	109.43	17.922	6.38373e+06	6.63467e+06	1.03931
sp|Q687X5|STEA4_HUMAN	51.981	12.622	5.80013e+06	6586300	1.13554
sp|Q13247|SRSF6_HUMAN;sp|Q08170|SRSF4_HUMAN;sp|Q13243|SRSF5_HUMAN	39.586	6.6328	6.27063e+06	6582000	1.04965
sp|P08779|K1C16_HUMAN;CON__P08779;CON__Q9Z2K1;CON__Q3ZAW8;CON__A2A4G1;sp|Q99456|K1C12_HUMAN;CON__Q99456;CON__A2AB72;sp|Q7Z3Y9|K1C26_HUMAN;CON__Q7Z3Y9	51.267	54.559	1.33887e+07	6.58153e+06	0.491575
sp|P30519|HMOX2_HUMAN	36.032	16.375	6.09153e+06	6568700	1.07833
sp|P48047|ATPO_HUMAN	23.277	16.067	5.63603e+06	6.55763e+06	1.16352
sp|P04181|OAT_HUMAN	48.534	20.77	9.06863e+06	6555000	0.722821
sp|Q9BTZ2|DHRS4_HUMAN;sp|P0CG22|DR4L1_HUMAN	29.537	11.295	2244200	6532600	2.91088
sp|Q9BZE1|RM37_HUMAN	48.117	10.448	5.91297e+06	6.53237e+06	1.10475
sp|O75027|ABCB7_HUMAN	82.64	23.668	6.53853e+06	6516000	0.996554
sp|P36871|PGM1_HUMAN	61.448	24.852	7091500	6511400	0.918198
sp|P22304|IDS_HUMAN	61.872	10.073	6141500	6503100	1.05888
sp|P09936|UCHL1_HUMAN	24.824	17.114	9.11167e+06	6.47127e+06	0.710218
sp|P30043|BLVRB_HUMAN	22.119	15.319	8945900	6.45783e+06	0.721876
sp|Q13445|TMED1_HUMAN	25.206	21.471	6.64157e+06	6437400	0.969259
sp|Q8NF37|PCAT1_HUMAN	59.151	27.582	8.30333e+06	6430800	0.774484
sp|O75821|EIF3G_HUMAN	35.611	25.525	5.66147e+06	6.42843e+06	1.13547
sp|P60468|SC61B_HUMAN	9.9743	10.418	4.10673e+06	6406800	1.56007
sp|Q8IZP2|ST134_HUMAN;sp|P50502|F10A1_HUMAN;sp|Q8NFI4|F10A5_HUMAN	27.406	19.708	4017300	6.36807e+06	1.58516
sp|Q9Y6E2|BZW2_HUMAN	48.162	13.936	4840400	6364700	1.31491
sp|Q06323|PSME1_HUMAN	28.723	14.344	6574500	6.34153e+06	0.964565
sp|Q96CS3|FAF2_HUMAN	52.623	9.276	4.09833e+06	6.32963e+06	1.54444
sp|Q15067|ACOX1_HUMAN	74.423	9.9707	5302900	6310300	1.18997
sp|Q08380|LG3BP_HUMAN	65.33	25.53	6.13577e+06	6304000	1.02742
sp|Q9BYT5|KRA22_HUMAN;sp|Q9BYU5|KRA21_HUMAN;sp|Q9BYR9|KRA24_HUMAN;sp|P0C7H8|KRA23_HUMAN;CON__Q9BYR9	12.957	9.3661	0	6.26903e+06	#DIV/0!
sp|Q9UDW1|QCR9_HUMAN	7.3084	8.77	4.06173e+06	6.25097e+06	1.53899
sp|P46926|GNPI1_HUMAN;sp|Q8TDQ7|GNPI2_HUMAN	32.668	13.629	6440400	6.24737e+06	0.970028
sp|Q13555|KCC2G_HUMAN;sp|Q13554|KCC2B_HUMAN;sp|Q13557|KCC2D_HUMAN;sp|Q9UQM7|KCC2A_HUMAN	62.606	20.876	4.34967e+06	6246900	1.43618
sp|Q14435|GALT3_HUMAN;sp|Q8NCL4|GALT6_HUMAN	72.609	64.535	7.00213e+06	6217100	0.887887
sp|P08559|ODPA_HUMAN;sp|P29803|ODPAT_HUMAN	43.295	25.993	5.72737e+06	6.20343e+06	1.08312
sp|Q9Y285|SYFA_HUMAN	57.563	17.956	4300500	6193600	1.4402
sp|Q9NTJ5|SAC1_HUMAN	66.966	27.899	6.21057e+06	6.15463e+06	0.990994
sp|P46087|NOP2_HUMAN	89.301	17.417	6.40673e+06	6.15293e+06	0.960385
sp|Q04760|LGUL_HUMAN	20.777	18.063	9.98487e+06	6.15263e+06	0.616196
sp|P43246|MSH2_HUMAN	104.74	20.889	6.16093e+06	6130800	0.995109
sp|Q56VL3|OCAD2_HUMAN	16.953	20.573	5.49897e+06	6127400	1.11428
sp|Q6PKG0|LARP1_HUMAN;sp|Q659C4|LAR1B_HUMAN	123.51	27.495	4.11583e+06	6.11657e+06	1.48611
sp|Q8WWY3|PRP31_HUMAN	55.455	12.346	3.10867e+06	6.10823e+06	1.9649
sp|P78329|CP4F2_HUMAN;sp|P98187|CP4F8_HUMAN	59.853	20.21	7873000	6.10227e+06	0.775088
sp|O15438|MRP3_HUMAN	169.34	24.574	5.99703e+06	6101300	1.01739
sp|Q9BRJ2|RM45_HUMAN	35.351	9.2363	4.25457e+06	6.00097e+06	1.41048
sp|Q9NXE4|NSMA3_HUMAN	97.809	12.342	6.05597e+06	5.97427e+06	0.986509
sp|Q92890|UFD1_HUMAN	34.5	14.424	6.03763e+06	5.95727e+06	0.986689
sp|Q14258|TRI25_HUMAN	70.973	13.261	5618100	5.88723e+06	1.0479
sp|O14617|AP3D1_HUMAN	130.16	22.634	6.37673e+06	5.87067e+06	0.920639
sp|Q96TA1|NIBL1_HUMAN	84.137	20.04	6703500	5770000	0.860744
sp|O00483|NDUA4_HUMAN	9.3697	20.3	5.30187e+06	5.74677e+06	1.08391
sp|O75746|CMC1_HUMAN	74.761	22.775	5132600	5629900	1.09689
sp|P63173|RL38_HUMAN	8.2178	7.5647	0	5.61743e+06	#DIV/0!
sp|O95347|SMC2_HUMAN	135.65	24.033	1875600	5.60937e+06	2.99071
sp|Q99729|ROAA_HUMAN	36.224	21.132	5.75207e+06	5.57787e+06	0.969715
sp|Q02750|MP2K1_HUMAN	43.439	14.881	3.16383e+06	5577100	1.76277
sp|O00203|AP3B1_HUMAN	121.32	16.742	3.19107e+06	5567300	1.74465
sp|P39748|FEN1_HUMAN	42.592	11.173	8.42423e+06	5.51213e+06	0.654319
sp|Q3ZCQ8|TIM50_HUMAN	39.646	24.531	6059900	5.49313e+06	0.906473
sp|Q92887|MRP2_HUMAN	174.21	21.073	5.22267e+06	5.48983e+06	1.05116
sp|P62269|RS18_HUMAN	17.718	9.5536	4.71527e+06	5.41987e+06	1.14943
sp|P07741|APT_HUMAN	19.608	35.328	5.72113e+06	5.41803e+06	0.947021
sp|Q8IY81|SPB1_HUMAN	96.557	21.622	6283100	5.39743e+06	0.85904
sp|Q5T9A4|ATD3B_HUMAN	72.572	13.715	7.33253e+06	5.36857e+06	0.732157
sp|P61163|ACTZ_HUMAN;sp|P42025|ACTY_HUMAN	42.613	24.308	2.39167e+06	5.35653e+06	2.23967
sp|P60953|CDC42_HUMAN;sp|P17081|RHOQ_HUMAN;sp|Q9H4E5|RHOJ_HUMAN	21.258	5.7716	4330300	5.32597e+06	1.22993
sp|P53597|SUCA_HUMAN	36.249	16.814	4.24847e+06	5.28663e+06	1.24436
sp|P62820|RAB1A_HUMAN;sp|P59190|RAB15_HUMAN	22.677	64.76	8130700	5.25863e+06	0.646763
sp|O95758|PTBP3_HUMAN	59.689	12.255	5.67273e+06	5249100	0.925321
sp|Q6YN16|HSDL2_HUMAN	45.394	23.358	7.92003e+06	5.24003e+06	0.661618
sp|P20700|LMNB1_HUMAN	66.408	16.128	5.01033e+06	5.23233e+06	1.04431
sp|Q92769|HDAC2_HUMAN	55.364	10.642	6442000	5.22107e+06	0.810473
sp|Q00796|DHSO_HUMAN	38.324	20.187	4.91643e+06	5.19423e+06	1.0565
sp|Q9UBU6|FA8A1_HUMAN	44.123	6.7651	3.57867e+06	5190100	1.45029
sp|Q6ZRV2|FA83H_HUMAN	127.12	26.949	5420300	5.17127e+06	0.954055
sp|P48147|PPCE_HUMAN	80.699	20.835	10743000	5.16543e+06	0.480819
sp|O00487|PSDE_HUMAN	34.577	7.8157	4.87827e+06	5.16337e+06	1.05844
sp|Q9Y4W2|LAS1L_HUMAN	83.064	16.009	1.64583e+06	5.13567e+06	3.12041
sp|Q8N163|CCAR2_HUMAN	102.9	17.403	1994300	5.13127e+06	2.57297
sp|Q9Y617|SERC_HUMAN	40.422	19.308	4169600	5112000	1.22602
sp|P41440|S19A1_HUMAN	64.868	4.544	3.06393e+06	5.06957e+06	1.65459
sp|Q15800|MSMO1_HUMAN	35.215	54.546	4179100	5.01857e+06	1.20087
sp|Q15691|MARE1_HUMAN	29.999	7.9001	3.23173e+06	4.96553e+06	1.53649
sp|Q7Z6Z7|HUWE1_HUMAN	481.89	27.846	4.35983e+06	4954800	1.13647
sp|O43681|ASNA_HUMAN	38.792	8.0511	5.58677e+06	4944900	0.885109
sp|Q16555|DPYL2_HUMAN;sp|Q14194|DPYL1_HUMAN	62.293	11.238	1832200	4.93397e+06	2.69292
sp|Q04917|1433F_HUMAN	28.218	33.729	5085800	4.90563e+06	0.964575
sp|Q9BPX3|CND3_HUMAN	114.33	17.679	3408900	4.87947e+06	1.43139
sp|Q96I24|FUBP3_HUMAN	61.64	16.201	7.23067e+06	4.87653e+06	0.674424
sp|Q9BUN8|DERL1_HUMAN	28.8	15.524	2.77317e+06	4.86913e+06	1.7558
sp|Q9H773|DCTP1_HUMAN	18.681	11.582	0	4.84717e+06	#DIV/0!
sp|P49720|PSB3_HUMAN	22.949	16.207	4592300	4.84377e+06	1.05476
sp|P22059|OSBP1_HUMAN;sp|Q969R2|OSBP2_HUMAN	89.42	16.293	3.38093e+06	4842300	1.43224
sp|P60602|ROMO1_HUMAN	8.1828	4.492	5.97903e+06	4.81653e+06	0.805571
sp|Q01581|HMCS1_HUMAN;sp|P54868|HMCS2_HUMAN	57.293	23.36	7311300	4.78537e+06	0.654517
sp|P61421|VA0D1_HUMAN	40.329	14.874	3.38063e+06	4.77107e+06	1.41129
sp|Q8N766|EMC1_HUMAN	111.76	14.763	4507100	4.76997e+06	1.05832
sp|Q16851|UGPA_HUMAN	56.94	20.062	4.58467e+06	4.72683e+06	1.03101
sp|Q9UHX1|PUF60_HUMAN	59.875	13.187	6092600	4.70537e+06	0.772308
sp|Q9Y2L1|RRP44_HUMAN	109	24.271	4.39067e+06	4.65493e+06	1.06019
sp|P35251|RFC1_HUMAN	128.25	25.849	4246700	4637800	1.0921
sp|P09525|ANXA4_HUMAN	35.882	20.271	4.20077e+06	4.63327e+06	1.10296
sp|Q9ULC4|MCTS1_HUMAN	20.555	11.145	2.27907e+06	4617600	2.02609
sp|O75569|PRKRA_HUMAN	34.404	17.229	3.67617e+06	4606700	1.25313
sp|Q9NVA1|UQCC1_HUMAN	34.6	11.445	3.15627e+06	4604800	1.45894
sp|Q16698|DECR_HUMAN	36.067	13.966	5.29287e+06	4.59877e+06	0.868861
sp|P52788|SPSY_HUMAN	41.268	11.151	5151800	4579200	0.888854
sp|P43686|PRS6B_HUMAN	47.366	18.302	5.01797e+06	4569200	0.910568
sp|P09960|LKHA4_HUMAN	69.284	24.154	7749700	4.56203e+06	0.588672
sp|O15347|HMGB3_HUMAN	22.98	6.0915	7080200	4.54687e+06	0.642195
sp|Q15070|OXA1L_HUMAN	48.547	16.561	0	4.53457e+06	#DIV/0!
sp|P49841|GSK3B_HUMAN	46.744	14.644	2.23283e+06	4.51367e+06	2.0215
sp|Q9H4G0|E41L1_HUMAN	98.502	20.094	3644000	4512300	1.23828
sp|Q8WWC4|MAIP1_HUMAN	32.544	6.8634	1.44537e+06	4.50577e+06	3.11739
sp|P04637|P53_HUMAN	43.653	14.343	4.48503e+06	4481700	0.999257
sp|O43847|NRDC_HUMAN	131.57	23.241	1.35793e+06	4474800	3.2953
sp|Q15185|TEBP_HUMAN	18.697	16.361	3.31603e+06	4.46387e+06	1.34615
sp|P12429|ANXA3_HUMAN	36.375	28.319	5.08133e+06	4.46367e+06	0.878444
sp|P30085|KCY_HUMAN	22.222	14.304	4773900	4438100	0.929659
sp|P23919|KTHY_HUMAN	23.819	14.089	1.27363e+06	4.40747e+06	3.46055
sp|O60763|USO1_HUMAN	107.89	19.287	2800200	4.40673e+06	1.57372
sp|Q92520|FAM3C_HUMAN	24.68	19.314	3055000	4.39093e+06	1.43729
sp|O14979|HNRDL_HUMAN	46.437	5.629	1.32707e+06	4.38273e+06	3.30257
sp|Q9Y2Z4|SYYM_HUMAN	53.198	19.227	1381000	4.37267e+06	3.1663
sp|Q9H5Q4|TFB2M_HUMAN	45.348	18.616	3.88447e+06	4.36893e+06	1.12472
sp|Q03701|CEBPZ_HUMAN	120.97	18.591	1.42443e+06	4.36613e+06	3.06517
sp|Q8WVM8|SCFD1_HUMAN	72.379	25.759	2.76693e+06	4.34937e+06	1.57191
sp|P13804|ETFA_HUMAN	35.079	28.157	2.41257e+06	4.32627e+06	1.79322
sp|Q9Y446|PKP3_HUMAN	87.081	22.167	3.77357e+06	4.32323e+06	1.14566
sp|P21283|VATC1_HUMAN;sp|Q8NEY4|VATC2_HUMAN	43.941	5.4523	3.37353e+06	4.31317e+06	1.27853
sp|Q16629|SRSF7_HUMAN	27.366	21.691	0	4.28043e+06	#DIV/0!
sp|Q12874|SF3A3_HUMAN	58.848	12.283	4.36747e+06	4.27833e+06	0.979592
sp|Q8NEW0|ZNT7_HUMAN	41.625	19.968	2.88837e+06	4272200	1.47911
sp|P26583|HMGB2_HUMAN	24.033	6.0165	2.55953e+06	4265800	1.66663
sp|Q9NTJ3|SMC4_HUMAN	147.18	30.65	2.78677e+06	4.26153e+06	1.5292
sp|Q9BRF8|CPPED_HUMAN	35.548	13.927	4.63717e+06	4.25843e+06	0.918327
sp|Q15125|EBP_HUMAN	26.352	11.261	5338900	4244500	0.795014
sp|Q92688|AN32B_HUMAN	28.787	82.253	2.74973e+06	4.22507e+06	1.53654
sp|Q9NP58|ABCB6_HUMAN	93.884	18.984	1366600	4.19567e+06	3.07015
sp|O94979|SC31A_HUMAN	133.01	21.296	1.34447e+06	4.18867e+06	3.11549
sp|P30566|PUR8_HUMAN	54.889	3.5662	3279400	4.16953e+06	1.27143
sp|Q6UX07|DHR13_HUMAN	40.848	14.505	4.42887e+06	4.15233e+06	0.937561
sp|P46459|NSF_HUMAN	82.593	20.862	2909300	4148700	1.42601
sp|O00178|GTPB1_HUMAN	72.453	11.554	4.38867e+06	4.14807e+06	0.945177
sp|O60664|PLIN3_HUMAN	47.074	22.651	6584400	4.12893e+06	0.627078
sp|Q5VV42|CDKAL_HUMAN	65.111	14.838	4833300	4.12707e+06	0.853882
sp|Q9BWF3|RBM4_HUMAN;sp|Q9BQ04|RBM4B_HUMAN	40.313	24.751	4200400	4.06467e+06	0.967686
sp|Q9H490|PIGU_HUMAN	50.051	9.6695	3934700	4.02793e+06	1.0237
sp|P08240|SRPRA_HUMAN	69.81	17.12	4.06113e+06	4015000	0.98864
sp|Q9H0D6|XRN2_HUMAN	108.58	19.436	5330400	4008900	0.752082
sp|P45974|UBP5_HUMAN	95.785	21.239	6370700	4.00797e+06	0.629125
sp|Q9BTW9|TBCD_HUMAN	132.6	19.349	3.74283e+06	4001300	1.06906
sp|P49591|SYSC_HUMAN	58.777	20.896	3780400	4.00047e+06	1.05821
sp|Q9NP79|VTA1_HUMAN	33.879	18.541	6262800	3.96603e+06	0.633268
sp|Q6IBS0|TWF2_HUMAN	39.548	12.134	4.04553e+06	3963100	0.979624
sp|P25787|PSA2_HUMAN	25.898	22.154	15409000	3.95233e+06	0.256495
sp|O00148|DX39A_HUMAN	49.129	12.842	4756100	3920400	0.824289
sp|P04183|KITH_HUMAN	25.468	10.861	3.46303e+06	3.90837e+06	1.1286
sp|P52565|GDIR1_HUMAN	23.207	8.6224	3.32047e+06	3896200	1.17339
sp|Q9H2D1|MFTC_HUMAN	35.407	13.376	3.90617e+06	3.88307e+06	0.994086
sp|Q9BZZ5|API5_HUMAN	59.004	13.081	5840700	3.86537e+06	0.661799
sp|Q9HC38|GLOD4_HUMAN	34.793	17.478	4139500	3.86207e+06	0.932979
sp|P19784|CSK22_HUMAN	41.213	19.878	6396200	3.82207e+06	0.597553
sp|P63162|RSMN_HUMAN;sp|P14678|RSMB_HUMAN	24.614	6.4983	5.06767e+06	3813800	0.752575
sp|P35659|DEK_HUMAN	42.674	17.293	3.40227e+06	3.74353e+06	1.10031
sp|P10599|THIO_HUMAN	11.737	13.72	7.19517e+06	3.73667e+06	0.51933
sp|P47985|UCRI_HUMAN;sp|P0C7P4|UCRIL_HUMAN	29.668	20.308	5.26597e+06	3.72107e+06	0.706626
sp|P53634|CATC_HUMAN	51.853	6.3216	0	3.71593e+06	#DIV/0!
sp|Q9Y2K7|KDM2A_HUMAN	132.79	10.424	0	3.68333e+06	#DIV/0!
sp|O95139|NDUB6_HUMAN	15.489	9.0942	5875100	3.68053e+06	0.626463
sp|Q969X5|ERGI1_HUMAN	32.592	7.7145	1.98303e+06	3.66627e+06	1.84882
sp|P61026|RAB10_HUMAN	22.541	7.2259	3.95223e+06	3655100	0.924819
sp|Q13148|TADBP_HUMAN	44.739	34.443	6.22517e+06	3.65267e+06	0.586758
sp|Q9UH99|SUN2_HUMAN	80.31	8.0659	4509100	3648700	0.809186
sp|P63279|UBC9_HUMAN	18.007	7.2762	1495200	3.63217e+06	2.42922
sp|O14734|ACOT8_HUMAN	35.914	8.7837	2752100	3.62653e+06	1.31773
sp|Q9H2M9|RBGPR_HUMAN	155.98	15.43	1238300	3.61933e+06	2.92282
sp|Q96KR1|ZFR_HUMAN	117.01	10.409	3.35563e+06	3586900	1.06892
sp|Q8N3U4|STAG2_HUMAN	141.32	16.911	2.47337e+06	3.54493e+06	1.43324
sp|Q8NC56|LEMD2_HUMAN	56.974	8.7868	3.73323e+06	3532200	0.94615
sp|P35637|FUS_HUMAN;sp|Q92804|RBP56_HUMAN	53.425	11.724	2.99697e+06	3.52413e+06	1.1759
sp|O60832|DKC1_HUMAN	57.673	33.724	0	3.51973e+06	#DIV/0!
sp|Q8TDX7|NEK7_HUMAN;sp|Q9HC98|NEK6_HUMAN	34.551	17.383	4.84983e+06	3516900	0.725159
sp|O75323|NIPS2_HUMAN	33.742	5.2448	0	3473700	#DIV/0!
sp|P31689|DNJA1_HUMAN	44.868	10.103	5.55037e+06	3470500	0.625274
sp|Q5VW32|BROX_HUMAN	46.476	13.08	1.14063e+07	3468000	0.304042
sp|Q9BYT8|NEUL_HUMAN	80.651	14.359	2.31523e+06	3.45973e+06	1.49433
sp|Q99714|HCD2_HUMAN	26.923	18.748	3.71293e+06	3447200	0.92843
sp|Q9P2R7|SUCB1_HUMAN	50.317	18.55	0	3419700	#DIV/0!
sp|Q969Z0|FAKD4_HUMAN	70.737	10.673	1.99033e+06	3.41733e+06	1.71697
sp|P49821|NDUV1_HUMAN	50.817	14.071	0	3399500	#DIV/0!
sp|P51843|NR0B1_HUMAN	51.717	22.518	2.46703e+06	3.39497e+06	1.37613
sp|Q9NX61|T161A_HUMAN	53.601	9.0276	2.24377e+06	3382000	1.50729
sp|Q9Y305|ACOT9_HUMAN	49.901	17.092	3846900	3.38107e+06	0.878907
sp|P41250|GARS_HUMAN	83.165	21.623	3.31717e+06	3.37443e+06	1.01726
sp|Q13492|PICAL_HUMAN	70.754	9.3178	3.21637e+06	3.36087e+06	1.04493
sp|Q9H2V7|SPNS1_HUMAN	56.629	5.5573	0	3.29603e+06	#DIV/0!
sp|Q92900|RENT1_HUMAN	124.34	14.116	1.49793e+06	3.29317e+06	2.19847
sp|P24752|THIL_HUMAN	45.199	5.1015	6.24303e+06	3.29307e+06	0.527479
sp|Q8IVT2|MISP_HUMAN	75.356	10.109	0	3.27587e+06	#DIV/0!
sp|P62491|RB11A_HUMAN;sp|Q15907|RB11B_HUMAN	24.393	11.002	3510400	3.25647e+06	0.927663
sp|P11279|LAMP1_HUMAN	44.882	19.607	2.74147e+06	3.24383e+06	1.18325
sp|O75691|UTP20_HUMAN	318.38	13.856	2.18573e+06	3.23263e+06	1.47897
sp|A0AV96|RBM47_HUMAN	64.098	17.52	5145700	3.17883e+06	0.617765
sp|Q8NE71|ABCF1_HUMAN	95.925	8.5664	0	3.17027e+06	#DIV/0!
sp|P00167|CYB5_HUMAN	15.33	16.728	0	3118200	#DIV/0!
sp|P36639|8ODP_HUMAN	22.519	11.595	1690300	3.11313e+06	1.84176
sp|Q8IWS0|PHF6_HUMAN	41.29	7.419	0	3.09507e+06	#DIV/0!
sp|P30876|RPB2_HUMAN	133.9	21.465	1.14543e+06	3071700	2.68169
sp|P11166|GTR1_HUMAN	54.083	6.6321	0	3.06727e+06	#DIV/0!
sp|O75915|PRAF3_HUMAN	21.614	13.487	1850500	3.06673e+06	1.65725
sp|Q9UGI8|TES_HUMAN	47.996	10.271	3.61843e+06	3.05023e+06	0.842971
sp|P52789|HXK2_HUMAN	102.38	20.212	4076500	3.03397e+06	0.744258
sp|P51610|HCFC1_HUMAN	208.73	11.26	2.26903e+06	3030600	1.33563
sp|P48651|PTSS1_HUMAN	55.527	14.329	3280500	2.96627e+06	0.904212
sp|Q9BRA2|TXD17_HUMAN	13.941	8	1.74423e+06	2932000	1.68097
sp|P16422|EPCAM_HUMAN	34.932	24.048	1.16733e+07	2.93163e+06	0.251139
sp|P48163|MAOX_HUMAN	64.149	18.446	3974000	2910800	0.732461
sp|O76094|SRP72_HUMAN	74.605	15.775	2296500	2.90713e+06	1.2659
sp|Q13098|CSN1_HUMAN	55.536	14.78	0	2.90543e+06	#DIV/0!
sp|Q9Y4W6|AFG32_HUMAN;sp|Q01484|ANK2_HUMAN	88.583	8.2355	1631100	2.89707e+06	1.77614
sp|Q9Y5S2|MRCKB_HUMAN;sp|Q5VT25|MRCKA_HUMAN	194.31	14.234	2.07813e+06	2.83217e+06	1.36284
sp|Q6PJG6|BRAT1_HUMAN	88.118	13.856	6213500	2.80547e+06	0.451511
sp|Q9BZG1|RAB34_HUMAN	29.044	11.578	1.37357e+06	2.79683e+06	2.03618
sp|Q9BQA1|MEP50_HUMAN	36.724	14.523	733767	2793100	3.80652
sp|Q6KB66|K2C80_HUMAN;CON__Q6KB66-1	50.525	9.7655	1.04957e+06	2.76007e+06	2.62972
sp|P33947|ERD22_HUMAN;sp|P24390|ERD21_HUMAN	24.422	3.5589	2055300	2.75893e+06	1.34235
sp|P25815|S100P_HUMAN	10.4	7.7916	3.43157e+06	2.74333e+06	0.79944
sp|Q14318|FKBP8_HUMAN	44.561	10.935	1.06353e+06	2731300	2.56814
sp|Q99575|POP1_HUMAN	114.71	6.6008	0	2699000	#DIV/0!
sp|Q9NTI5|PDS5B_HUMAN	164.67	16.261	4.29113e+06	2688300	0.626478
sp|P40938|RFC3_HUMAN	40.556	17.058	2823200	2.63177e+06	0.932193
sp|O15397|IPO8_HUMAN	119.94	8.4591	1.65477e+06	2626400	1.58717
sp|Q8N726|ARF_HUMAN	13.903	8.2358	2.88623e+06	2.61367e+06	0.905563
sp|A1L0T0|ILVBL_HUMAN	67.867	34.027	0	2.58353e+06	#DIV/0!
sp|O14976|GAK_HUMAN	143.19	6.8005	0	2.57613e+06	#DIV/0!
sp|P55735|SEC13_HUMAN	35.54	8.5059	0	2.55833e+06	#DIV/0!
sp|P61966|AP1S1_HUMAN	18.733	22.872	2299000	2.54407e+06	1.1066
sp|Q9Y282|ERGI3_HUMAN	43.222	7.9595	0	2539800	#DIV/0!
sp|Q8WUY8|NAT14_HUMAN	21.65	12.06	2.98933e+06	2.53967e+06	0.849576
sp|O96000|NDUBA_HUMAN	20.776	14.793	0	2533600	#DIV/0!
sp|Q96AA3|RFT1_HUMAN	60.335	7.1966	2.01933e+06	2.51463e+06	1.24528
sp|Q9GZR7|DDX24_HUMAN	96.331	8.071	0	2.51163e+06	#DIV/0!
sp|O75964|ATP5L_HUMAN	11.428	14.144	5.64073e+06	2.50887e+06	0.444777
sp|Q8NBN7|RDH13_HUMAN	35.932	10.441	2.27873e+06	2488800	1.09219
sp|P27361|MK03_HUMAN	43.135	8.8932	1.10233e+06	2.47997e+06	2.24974
sp|Q9BRQ8|AIFM2_HUMAN	40.526	7.33	1.99123e+06	2.47467e+06	1.24278
sp|Q12792|TWF1_HUMAN	40.282	13.21	0	2.46837e+06	#DIV/0!
sp|P11177|ODPB_HUMAN	39.233	7.4303	0	2.39987e+06	#DIV/0!
sp|P54578|UBP14_HUMAN	56.068	9.6667	2396300	2.39113e+06	0.997844
sp|Q12929|EPS8_HUMAN	91.88	9.7576	2.18577e+06	2.39083e+06	1.09382
sp|Q13564|ULA1_HUMAN	60.246	10.495	0	2.38447e+06	#DIV/0!
sp|P00387|NB5R3_HUMAN	34.234	35.683	9.83377e+06	2376600	0.241677
sp|Q9NYL2|M3K20_HUMAN	91.154	17.396	1.96677e+06	2.35433e+06	1.19706
sp|Q5SRE5|NU188_HUMAN	196.04	12.192	2.45757e+06	2.35003e+06	0.956244
sp|Q9P289|STK26_HUMAN;sp|O00506|STK25_HUMAN;sp|Q9Y6E0|STK24_HUMAN	46.528	4.2833	0	2296500	#DIV/0!
sp|Q5GLZ8|HERC4_HUMAN	118.56	16.42	2.34807e+06	2.28467e+06	0.972999
sp|O43865|SAHH2_HUMAN;sp|Q96HN2|SAHH3_HUMAN	58.951	6.9784	1.42413e+06	2276300	1.59838
sp|Q7Z2W4|ZCCHV_HUMAN	101.43	16.744	1.52887e+06	2265300	1.48169
sp|Q9P2X0|DPM3_HUMAN	10.094	7.2069	2075600	2242900	1.0806
sp|Q8WZ42|TITIN_HUMAN	3816	5.1781	4.46393e+06	2.23827e+06	0.501411
sp|Q14126|DSG2_HUMAN	122.29	7.8366	0	2.21747e+06	#DIV/0!
sp|Q6UB35|C1TM_HUMAN	105.79	12.468	1.51923e+06	2.21617e+06	1.45874
sp|Q9GZT3|SLIRP_HUMAN	12.349	13.09	4.49767e+06	2197800	0.488653
sp|P54920|SNAA_HUMAN;sp|Q9H115|SNAB_HUMAN	33.232	17.803	1098600	2.16223e+06	1.96817
sp|P62081|RS7_HUMAN	22.127	12.45	4.83113e+06	2155100	0.446086
sp|O95471|CLD7_HUMAN	22.418	15.762	8312800	2.14907e+06	0.258525
sp|P22307|NLTP_HUMAN	58.993	9.2795	2246900	2.14157e+06	0.953121
sp|Q9NRF8|PYRG2_HUMAN	65.677	13.589	1.02973e+06	2.11493e+06	2.05387
sp|P23381|SYWC_HUMAN	53.165	22.072	1116800	2.11327e+06	1.89225
sp|P17152|TMM11_HUMAN	21.541	4.3184	1.97393e+06	2.08567e+06	1.0566
sp|Q93008|USP9X_HUMAN;sp|O00507|USP9Y_HUMAN	292.28	15.017	665700	2.07987e+06	3.12433
sp|Q08945|SSRP1_HUMAN	81.074	17.374	2.29907e+06	2067900	0.899452
sp|Q12769|NU160_HUMAN	162.12	23.735	6266600	2.05743e+06	0.328317
sp|Q9NRH3|TBG2_HUMAN;sp|P23258|TBG1_HUMAN	51.091	12.28	0	2039400	#DIV/0!
sp|Q02880|TOP2B_HUMAN	183.26	7.3926	2.00947e+06	2.03657e+06	1.01349
sp|Q86UE4|LYRIC_HUMAN	63.836	26.144	1948700	2027500	1.04044
sp|P06730|IF4E_HUMAN	25.097	9.5575	0	1987900	#DIV/0!
sp|O60884|DNJA2_HUMAN	45.745	11.364	1.80917e+06	1951700	1.07878
sp|O00443|P3C2A_HUMAN	190.68	12.908	787900	1.92513e+06	2.44337
sp|Q16637|SMN_HUMAN	31.848	15.44	5.08947e+06	1921600	0.377564
sp|Q14728|MFS10_HUMAN	48.339	11.752	2.76757e+06	1.90257e+06	0.687451
sp|O00763|ACACB_HUMAN	276.54	42.613	5.26243e+06	1.90253e+06	0.361531
sp|P61088|UBE2N_HUMAN;sp|Q5JXB2|UE2NL_HUMAN	17.138	6.9223	0	1.90117e+06	#DIV/0!
sp|Q8IY95|TM192_HUMAN	30.922	7.1322	0	1888600	#DIV/0!
sp|P0CG08|GPHRB_HUMAN;sp|B7ZAQ6|GPHRA_HUMAN	52.916	12.972	3.75537e+06	1.87977e+06	0.500555
sp|Q9BXP5|SRRT_HUMAN	100.67	9.8779	3343100	1.85337e+06	0.554386
sp|O15270|SPTC2_HUMAN	62.924	15.826	3.29663e+06	1848800	0.560815
sp|P29992|GNA11_HUMAN	42.123	5.9744	1.22977e+06	1840300	1.49646
sp|Q9H2P0|ADNP_HUMAN	123.56	16.067	2.38197e+06	1.80573e+06	0.758085
sp|O60636|TSN2_HUMAN	24.147	9.2854	3.46993e+06	1.80483e+06	0.520135
sp|O15533|TPSN_HUMAN	47.625	10.513	0	1.80023e+06	#DIV/0!
sp|O43670|ZN207_HUMAN	50.75	15.706	1.96177e+06	1.78353e+06	0.909147
sp|Q13283|G3BP1_HUMAN	52.164	24.979	4189800	1.77753e+06	0.424253
sp|Q06136|KDSR_HUMAN	36.187	11.229	8.46147e+06	1.77203e+06	0.209424
sp|Q6P1L8|RM14_HUMAN	15.947	5.6273	0	1.76883e+06	#DIV/0!
sp|Q03519|TAP2_HUMAN	75.663	13.693	854633	1734200	2.02917
sp|Q9Y3E5|PTH2_HUMAN	19.193	4.9837	2.58453e+06	1.72493e+06	0.667406
sp|Q8NBS9|TXND5_HUMAN	47.628	10.735	1.38417e+06	1.68433e+06	1.21686
sp|P28066|PSA5_HUMAN	26.411	11.152	4.23307e+06	1673400	0.395316
sp|Q13617|CUL2_HUMAN	86.982	8.7319	987567	1664200	1.68515
sp|Q9NVE7|PANK4_HUMAN	85.99	9.7244	1.28837e+06	1.64423e+06	1.27622
sp|P51636|CAV2_HUMAN	18.291	8.4195	852867	1.64007e+06	1.923
sp|Q9BUB7|TMM70_HUMAN	28.969	7.0076	2.54613e+06	1.62033e+06	0.63639
sp|O15042|SR140_HUMAN	118.29	10.321	1.63253e+06	1.59897e+06	0.979439
sp|Q6UXN9|WDR82_HUMAN	35.079	5.7914	0	1.57377e+06	#DIV/0!
sp|P63010|AP2B1_HUMAN	104.55	14.913	5044800	1560400	0.309309
sp|Q9BS26|ERP44_HUMAN	46.971	5.8957	0	1.55997e+06	#DIV/0!
sp|Q03169|TNAP2_HUMAN	72.66	6.9706	602100	1556700	2.58545
sp|Q9NW13|RBM28_HUMAN	85.737	10.809	676567	1.51053e+06	2.23265
sp|O43264|ZW10_HUMAN	88.828	29.52	2890000	1504700	0.520657
sp|Q6JQN1|ACD10_HUMAN	118.83	10.4	633667	1.48787e+06	2.34803
sp|Q14690|RRP5_HUMAN	208.7	25.738	2316100	1.46247e+06	0.631435
sp|Q13190|STX5_HUMAN	39.672	9.9455	2.95107e+06	1.44107e+06	0.488321
sp|Q9BV40|VAMP8_HUMAN	11.438	12.688	3.39647e+06	1429000	0.420731
sp|Q9NQR4|NIT2_HUMAN	30.608	7.2777	1.27307e+06	1399500	1.09931
sp|Q8WYP5|ELYS_HUMAN	252.5	9.5102	0	1398300	#DIV/0!
sp|Q96BI1|S22AI_HUMAN	44.845	6.7889	562533	1.39177e+06	2.47411
sp|Q92797|SYMPK_HUMAN	141.15	9.097	581767	1.35167e+06	2.32338
sp|P30048|PRDX3_HUMAN	27.692	8.0149	4.73437e+06	1338700	0.282762
sp|P36915|GNL1_HUMAN	68.66	10.706	1.77503e+06	1.32047e+06	0.743911
sp|P82930|RT34_HUMAN	25.65	6.051	470233	1.31537e+06	2.79726
sp|Q6P1M0|S27A4_HUMAN	72.063	28.395	5036900	1276700	0.253469
sp|Q96S66|CLCC1_HUMAN	62.022	24.133	4130700	1.25223e+06	0.303153
sp|P51649|SSDH_HUMAN	57.214	8.3813	2.76257e+06	1246900	0.451356
sp|P05090|APOD_HUMAN	21.275	7.1507	0	1.18437e+06	#DIV/0!
sp|Q96EY7|PTCD3_HUMAN	78.549	13.219	4.25193e+06	1.17633e+06	0.276658
sp|O95232|LC7L3_HUMAN	51.466	11.171	1.00647e+06	1.17047e+06	1.16295
sp|P42285|MTREX_HUMAN	117.8	11.645	2.48743e+06	1.11683e+06	0.44899
sp|Q5VIR6|VPS53_HUMAN	79.652	7.9855	937533	1092000	1.16476
sp|Q8WTT2|NOC3L_HUMAN	92.547	7.9373	605333	1.06663e+06	1.76206
sp|Q10471|GALT2_HUMAN;sp|Q8N4A0|GALT4_HUMAN	64.732	6.4645	2.63573e+06	1.04927e+06	0.398093
sp|Q5TFE4|NT5D1_HUMAN	51.844	7.3634	679233	1.02833e+06	1.51396
sp|P45983|MK08_HUMAN;sp|P53779|MK10_HUMAN;sp|P45984|MK09_HUMAN	48.295	8.7115	500567	1.00097e+06	1.99967
sp|Q92974|ARHG2_HUMAN	111.54	7.1233	805767	953967	1.18392
sp|Q8TD43|TRPM4_HUMAN	134.3	8.7671	1.80077e+06	900400	0.500009
sp|Q93050|VPP1_HUMAN	96.412	9.7288	3.17623e+06	892400	0.280962
sp|Q9Y4K1|CRBG1_HUMAN	188.67	12.035	2.61467e+06	869167	0.33242
sp|Q15155|NOMO1_HUMAN;sp|P69849|NOMO3_HUMAN;sp|Q5JPE7|NOMO2_HUMAN	134.32	7.0514	0	844767	#DIV/0!
sp|Q13443|ADAM9_HUMAN	90.555	9.4844	416500	840200	2.01729
sp|Q9HCS7|SYF1_HUMAN	100.01	4.2142	427467	813700	1.90354
sp|Q9Y295|DRG1_HUMAN	40.542	8.8566	389067	793967	2.0407
sp|Q16401|PSMD5_HUMAN	56.195	14.083	1.62377e+06	690267	0.425102
sp|Q13505|MTX1_HUMAN	51.462	4.903	1.26217e+06	469233	0.371768
sp|Q9Y696|CLIC4_HUMAN	28.772	4.1692	1138900	352867	0.309831
sp|P53701|CCHL_HUMAN	30.601	5.6577	693687	346433	0.499409
sp|Q9Y3B3|TMED7_HUMAN	25.171	7.3757	3366100	0	0
sp|Q9H2U2|IPYR2_HUMAN	37.92	15.587	2.26303e+06	0	0
sp|Q96T76|MMS19_HUMAN	113.29	7.6165	1.29083e+06	0	0
sp|Q96JG6|VPS50_HUMAN	111.17	11.891	1699900	0	0
sp|Q96E39|RMXL1_HUMAN;sp|P38159|RBMX_HUMAN	42.141	13.555	1.68997e+06	0	0
sp|Q8NBX0|SCPDL_HUMAN	47.151	5.9952	3.11707e+06	0	0
sp|Q6NXG1|ESRP1_HUMAN	75.585	15.14	6.63577e+06	0	0
sp|Q53FV1|ORML2_HUMAN;sp|Q9P0S3|ORML1_HUMAN;sp|Q8N138|ORML3_HUMAN	17.363	8.7833	3.66983e+06	0	0
sp|Q16831|UPP1_HUMAN	33.934	9.355	1.99563e+06	0	0
sp|Q15436|SC23A_HUMAN	86.16	11.958	4.05503e+06	0	0
sp|Q14692|BMS1_HUMAN	145.81	21.42	3442800	0	0
sp|Q14573|ITPR3_HUMAN;sp|Q14643|ITPR1_HUMAN	304.1	6.5312	3.00117e+06	0	0
sp|Q14232|EI2BA_HUMAN	33.712	16.697	1542800	0	0
sp|Q09161|NCBP1_HUMAN	91.838	15.2	4208200	0	0
sp|Q06124|PTN11_HUMAN	68.436	14.859	1466000	0	0
sp|P81605|DCD_HUMAN	11.284	11.519	7.88957e+06	0	0
sp|P31150|GDIA_HUMAN	50.582	15.872	6143800	0	0
sp|P27695|APEX1_HUMAN	35.554	29.981	3.92173e+06	0	0
sp|P10909|CLUS_HUMAN	52.494	8.1017	2981200	0	0
sp|P00491|PNPH_HUMAN	32.118	13.582	3.74613e+06	0	0
sp|O75843|AP1G2_HUMAN	87.116	10.164	3.64153e+06	0	0
sp|O75431|MTX2_HUMAN	29.763	11.142	1.23747e+06	0	0
sp|O15226|NKRF_HUMAN	77.672	20.752	5008400	0	0
sp|O00743|PPP6_HUMAN	35.144	7.1501	2.07987e+06	0	0

## Sheet: Table S8
Protein hits identified by pull-down/LC-MS/MS with E3/(E3+1 × A5) (10μM) from H3255 cells. LFQ means label free quantification.
#DIV/0! means infinite; There are 471 target proteins with LFQ ratio> 1
Protein IDs	Mol. weight [kDa]	Score	LFQ intensity E3+A5	LFQ intensity E3	LFQ ratio (E3/E3+1 × A5)
sp|P00533|EGFR_HUMAN;sp|Q15303|ERBB4_HUMAN;sp|P04626|ERBB2_HUMAN	134.28	323.31	1.63423e+08	578220000	3.53817
sp|O60218|AK1BA_HUMAN	36.019	323.31	7.68373e+09	7.93913e+09	1.03324
sp|P63261|ACTG_HUMAN	41.792	323.31	3.74547e+09	3.26347e+09	0.871311
sp|Q13085|ACACA_HUMAN	265.55	323.31	2.23903e+09	3.11347e+09	1.39054
sp|Q96RQ3|MCCA_HUMAN	80.472	323.31	2438300000	2.99043e+09	1.22644
sp|Q01813|PFKAP_HUMAN	85.595	323.31	1.59893e+09	1.86817e+09	1.16838
sp|P68104|EF1A1_HUMAN;sp|Q5VTE0|EF1A3_HUMAN	50.14	323.31	1.93423e+09	1.82087e+09	0.941389
sp|P11498|PYC_HUMAN	129.63	323.31	1.31187e+09	1.81167e+09	1.38098
sp|P68363|TBA1B_HUMAN;sp|Q9H853|TBA4B_HUMAN	50.151	323.31	1.94123e+09	1.78753e+09	0.920824
sp|P04406|G3P_HUMAN;sp|O14556|G3PT_HUMAN	36.053	323.31	1998200000	1553400000	0.7774
sp|P68371|TBB4B_HUMAN;sp|P04350|TBB4A_HUMAN	49.83	323.31	1.51273e+09	1.51727e+09	1.003
sp|P62805|H4_HUMAN	11.367	180.16	1269100000	1.30247e+09	1.02629
sp|P08195|4F2_HUMAN	67.993	323.31	1.04453e+09	1.23417e+09	1.18155
sp|P62910|RL32_HUMAN	15.86	323.31	1542800000	1.18943e+09	0.770958
sp|P14618|KPYM_HUMAN;sp|P30613|KPYR_HUMAN	57.936	323.31	1.13357e+09	1176400000	1.03779
sp|P05787|K2C8_HUMAN;CON__P05787;CON__H-INV:HIT000292931;CON__Q9H552;CON__H-INV:HIT000016045;sp|P08670|VIME_HUMAN;CON__REFSEQ:XP_092267;sp|P41219|PERI_HUMAN;sp|P17661|DESM_HUMAN	53.704	323.31	1036000000	1.03153e+09	0.995689
sp|P00338|LDHA_HUMAN;sp|Q6ZMR3|LDH6A_HUMAN	36.688	323.31	1.17153e+09	9.80157e+08	0.836644
sp|P07900|HS90A_HUMAN;sp|Q58FG0|HS905_HUMAN;sp|Q14568|HS902_HUMAN;sp|Q58FG1|HS904_HUMAN	84.659	323.31	1.10263e+09	9.71263e+08	0.880858
sp|P15121|ALDR_HUMAN	35.853	151.66	9.44213e+08	9.63873e+08	1.02082
sp|P04264|K2C1_HUMAN;CON__P04264	66.038	323.31	7.28413e+08	9.33477e+08	1.28152
sp|P05141|ADT2_HUMAN;sp|Q9H0C2|ADT4_HUMAN	32.852	154.09	880540000	8.59627e+08	0.976249
sp|P13645|K1C10_HUMAN;CON__P13645;sp|Q7Z3Y7|K1C28_HUMAN;CON__Q7Z3Y7;CON__Q148H6;sp|Q7Z3Z0|K1C25_HUMAN;CON__Q7Z3Z0;sp|Q7Z3Y8|K1C27_HUMAN;CON__Q7Z3Y8	58.826	323.31	7.12633e+08	8.39957e+08	1.17867
sp|O60701|UGDH_HUMAN	55.023	323.31	8.50987e+08	8.21003e+08	0.964766
sp|P49327|FAS_HUMAN	273.42	323.31	6.77747e+08	7.63213e+08	1.1261
sp|P11413|G6PD_HUMAN	59.256	323.31	968080000	760800000	0.785885
sp|P35908|K22E_HUMAN;CON__P35908;CON__Q9R0H5;sp|Q7Z794|K2C1B_HUMAN;CON__Q7Z794	65.432	323.31	6.83847e+08	754700000	1.10361
sp|P35579|MYH9_HUMAN;REV__sp|Q9UKV3|ACINU_HUMAN;sp|P12883|MYH7_HUMAN;sp|P13535|MYH8_HUMAN;sp|Q9UKX3|MYH13_HUMAN;sp|Q9Y623|MYH4_HUMAN;sp|P13533|MYH6_HUMAN;sp|P12882|MYH1_HUMAN;sp|P11055|MYH3_HUMAN;sp|A7E2Y1|MYH7B_HUMAN	226.53	323.31	658910000	7.00653e+08	1.06335
sp|Q8TDD1|DDX54_HUMAN	98.594	21.791	415590000	6.43917e+08	1.5494
sp|P36578|RL4_HUMAN	47.697	238.35	5.21967e+08	5.97097e+08	1.14394
sp|P21796|VDAC1_HUMAN	30.772	285.22	551810000	5.85207e+08	1.06052
sp|P05165|PCCA_HUMAN	80.058	323.31	4.09123e+08	5.84027e+08	1.42751
sp|P04075|ALDOA_HUMAN;sp|P05062|ALDOB_HUMAN	39.42	323.31	6.97263e+08	5.59157e+08	0.80193
sp|Q07020|RL18_HUMAN	21.634	227.92	6.01563e+08	5.50097e+08	0.914445
sp|P07355|ANXA2_HUMAN;sp|A6NMY6|AXA2L_HUMAN	38.604	323.31	6.47487e+08	527270000	0.814333
sp|P09211|GSTP1_HUMAN	23.356	323.31	6.12883e+08	4.97507e+08	0.811748
sp|P07099|HYEP_HUMAN	52.948	268.68	515360000	4.85143e+08	0.941368
sp|Q06830|PRDX1_HUMAN	22.11	122.69	4.59447e+08	482790000	1.05081
sp|P35527|K1C9_HUMAN;CON__P35527	62.064	323.31	2.84523e+08	4.70117e+08	1.6523
sp|P78386|KRT85_HUMAN;CON__P78386	55.802	164.64	0	459790000	#DIV/0!
sp|P40939|ECHA_HUMAN	82.999	323.31	4.73657e+08	4.40923e+08	0.930892
sp|Q14204|DYHC1_HUMAN	532.4	323.31	3.48247e+08	438820000	1.26008
sp|Q02878|RL6_HUMAN	32.728	202.02	4.18487e+08	4.29803e+08	1.02704
sp|P21333|FLNA_HUMAN	280.74	323.31	4.13577e+08	4.23403e+08	1.02376
sp|P13639|EF2_HUMAN	95.337	323.31	4.38203e+08	408050000	0.931189
sp|Q00839|HNRPU_HUMAN	90.583	222.9	405820000	4.01907e+08	0.990357
sp|P16615|AT2A2_HUMAN;sp|O14983|AT2A1_HUMAN;sp|Q93084|AT2A3_HUMAN	114.76	323.31	4.08547e+08	3.93887e+08	0.964117
sp|Q04828|AK1C1_HUMAN;sp|P17516|AK1C4_HUMAN	36.788	226.27	493640000	3.85693e+08	0.781325
sp|Q00325|MPCP_HUMAN	40.094	235.37	4.11447e+08	3.73737e+08	0.908348
sp|Q00610|CLH1_HUMAN;sp|P53675|CLH2_HUMAN	191.61	323.31	364380000	3.70867e+08	1.0178
sp|P45880|VDAC2_HUMAN	31.566	323.31	385680000	3.69227e+08	0.957339
sp|P11142|HSP7C_HUMAN;sp|P54652|HSP72_HUMAN	70.897	309.64	4.08893e+08	367420000	0.898572
sp|P46940|IQGA1_HUMAN;sp|Q86VI3|IQGA3_HUMAN	189.25	323.31	2.93333e+08	3.52443e+08	1.20151
sp|Q9Y6C9|MTCH2_HUMAN	33.331	323.31	3.20617e+08	3.39297e+08	1.05826
sp|P08238|HS90B_HUMAN;sp|Q58FF7|H90B3_HUMAN	83.263	323.31	3.43803e+08	327650000	0.953016
sp|P00558|PGK1_HUMAN;sp|P07205|PGK2_HUMAN	44.614	276.47	3.62607e+08	3.22803e+08	0.89023
sp|P07437|TBB5_HUMAN;sp|A6NNZ2|TBB8L_HUMAN;sp|Q9H4B7|TBB1_HUMAN;CON__ENSEMBL:ENSBTAP00000025008	49.67	254.39	316150000	3.10567e+08	0.98234
sp|P05783|K1C18_HUMAN;CON__H-INV:HIT000015463	48.057	323.31	3.32727e+08	303370000	0.911769
sp|P06733|ENOA_HUMAN	47.168	323.31	3.63987e+08	302960000	0.832338
sp|P23396|RS3_HUMAN	26.688	205.03	2.82563e+08	3.02237e+08	1.06962
sp|P68032|ACTC_HUMAN;sp|P63267|ACTH_HUMAN;sp|P62736|ACTA_HUMAN;sp|P68133|ACTS_HUMAN	42.019	49.056	3.83513e+08	3.00257e+08	0.782911
sp|Q9NQC3|RTN4_HUMAN	129.93	174.13	3.09073e+08	2.97617e+08	0.962932
sp|P07737|PROF1_HUMAN	15.054	102.89	3.39867e+08	2.88003e+08	0.847401
sp|P0DMV9|HS71B_HUMAN;sp|P0DMV8|HS71A_HUMAN	70.051	323.31	329910000	2.84633e+08	0.862761
sp|P46781|RS9_HUMAN	22.591	112.42	2.94117e+08	279080000	0.948875
sp|P15880|RS2_HUMAN	31.324	164.3	230600000	2.73047e+08	1.18407
sp|P78527|PRKDC_HUMAN	469.08	323.31	2.20653e+08	2.69613e+08	1.22189
sp|Q71DI3|H32_HUMAN;sp|Q16695|H31T_HUMAN;sp|P84243|H33_HUMAN;sp|P68431|H31_HUMAN;sp|Q6NXT2|H3C_HUMAN	15.388	13.445	246270000	265100000	1.07646
sp|P33527|MRP1_HUMAN	171.59	323.31	1.65057e+08	263360000	1.59557
sp|P05023|AT1A1_HUMAN;sp|P13637|AT1A3_HUMAN;sp|P50993|AT1A2_HUMAN;sp|Q13733|AT1A4_HUMAN;sp|P20648|ATP4A_HUMAN;sp|P54707|AT12A_HUMAN	112.89	323.31	2.76607e+08	2.61127e+08	0.944036
sp|Q96N66|MBOA7_HUMAN	52.764	323.31	2.19433e+08	2.59823e+08	1.18407
sp|Q12996|CSTF3_HUMAN	82.921	323.31	6.49207e+08	2.50717e+08	0.386189
sp|P42704|LPPRC_HUMAN;sp|Q9NP80|PLPL8_HUMAN	157.9	323.31	249030000	248090000	0.996225
sp|P63244|RACK1_HUMAN	35.076	200.04	246260000	2.48077e+08	1.00738
sp|P60842|IF4A1_HUMAN;sp|Q14240|IF4A2_HUMAN	46.153	323.31	258750000	240510000	0.929507
sp|O43707|ACTN4_HUMAN	104.85	323.31	2.63397e+08	2.40337e+08	0.912451
sp|P62701|RS4X_HUMAN;sp|Q8TD47|RS4Y2_HUMAN;sp|P22090|RS4Y1_HUMAN	29.597	171.24	254430000	2.37337e+08	0.932817
sp|P26373|RL13_HUMAN	24.261	165.76	250230000	235800000	0.942333
sp|O75369|FLNB_HUMAN	278.16	323.31	2.21997e+08	2.31943e+08	1.04481
sp|P39023|RL3_HUMAN;sp|Q92901|RL3L_HUMAN	46.108	183.84	2.06273e+08	2.28473e+08	1.10762
sp|P62241|RS8_HUMAN	24.205	206.73	198100000	2.27403e+08	1.14792
sp|P62826|RAN_HUMAN	24.423	113.87	2.16653e+08	2.26593e+08	1.04588
sp|P04083|ANXA1_HUMAN	38.714	323.31	246700000	2.22493e+08	0.901878
sp|O95573|ACSL3_HUMAN	80.419	273.5	2.13223e+08	2.16417e+08	1.01498
sp|Q02543|RL18A_HUMAN	20.762	59.252	1.89867e+08	2.14357e+08	1.12899
sp|Q14974|IMB1_HUMAN	97.169	323.31	2.26663e+08	213890000	0.943646
sp|P17858|PFKAL_HUMAN	85.018	283.67	1.62107e+08	2.07507e+08	1.28006
sp|P58107|EPIPL_HUMAN	555.65	323.31	1.68317e+08	2.06613e+08	1.22753
sp|Q86VP6|CAND1_HUMAN;sp|O75155|CAND2_HUMAN	136.37	284.4	177020000	2.04867e+08	1.15731
sp|P60174|TPIS_HUMAN	30.791	309.55	275820000	2.03287e+08	0.737027
sp|P23526|SAHH_HUMAN	47.716	287.33	1.98687e+08	2.01873e+08	1.01604
sp|Q9BRX8|F213A_HUMAN	25.764	95.011	189950000	2.00447e+08	1.05526
sp|P62258|1433E_HUMAN	29.174	92.904	2.32497e+08	1.99637e+08	0.858665
sp|P43490|NAMPT_HUMAN	55.52	231.48	196820000	1.98393e+08	1.00799
sp|P61247|RS3A_HUMAN	29.945	114.58	1.68877e+08	1.96053e+08	1.16093
sp|P27635|RL10_HUMAN;sp|Q96L21|RL10L_HUMAN	24.604	181.7	177730000	1.90773e+08	1.07339
sp|P26641|EF1G_HUMAN	50.118	295.46	2.23383e+08	1.90283e+08	0.851824
sp|P62753|RS6_HUMAN	28.68	96.194	151530000	1.88043e+08	1.24096
sp|O15440|MRP5_HUMAN;sp|Q96J65|MRP9_HUMAN;sp|Q96J66|ABCCB_HUMAN	160.66	249.09	78996000	1.86023e+08	2.35484
sp|P10620|MGST1_HUMAN	17.598	109.44	2.04013e+08	1.80547e+08	0.884975
sp|Q08211|DHX9_HUMAN	140.96	323.31	1.83473e+08	1.79383e+08	0.977708
sp|P62280|RS11_HUMAN	18.431	76.137	1.56363e+08	178050000	1.13869
sp|P62424|RL7A_HUMAN	29.995	127.24	1.58457e+08	1.76473e+08	1.1137
sp|P36551|HEM6_HUMAN	50.151	111.4	7.72573e+07	175670000	2.27383
sp|P18124|RL7_HUMAN	29.225	69.967	1.56807e+08	167990000	1.07132
sp|P46777|RL5_HUMAN	34.362	194.66	1.66217e+08	1.67423e+08	1.00726
sp|P55060|XPO2_HUMAN	110.42	323.31	171880000	1.67143e+08	0.972442
sp|Q14166|TTL12_HUMAN	74.403	249.23	9.57603e+07	166590000	1.73966
sp|P40429|RL13A_HUMAN;sp|Q6NVV1|R13P3_HUMAN	23.577	101.49	1.52837e+08	1.63797e+08	1.07171
sp|P23528|COF1_HUMAN;sp|Q9Y281|COF2_HUMAN	18.502	263.55	152200000	1.60523e+08	1.05469
sp|P31939|PUR9_HUMAN	64.615	323.31	1.93813e+08	159600000	0.823473
sp|P29401|TKT_HUMAN	67.877	158.62	1.92897e+08	1.58763e+08	0.823049
sp|P10809|CH60_HUMAN	61.054	164.99	1.65803e+08	155800000	0.939667
sp|P40926|MDHM_HUMAN	35.503	270.63	1.87907e+08	1.54987e+08	0.824807
sp|Q9HDC9|APMAP_HUMAN	46.48	109.11	1.76073e+08	1.54933e+08	0.879936
sp|P07195|LDHB_HUMAN	36.638	124.26	1.69927e+08	1.52363e+08	0.896642
sp|P78385|KRT83_HUMAN;CON__Q6NT21;CON__P78385	54.195	48.152	0	1.50553e+08	#DIV/0!
sp|P49368|TCPG_HUMAN	60.533	222.33	1.61027e+08	1.49593e+08	0.928997
sp|P51572|BAP31_HUMAN	27.991	155.81	1.59327e+08	1.48827e+08	0.934098
sp|P17987|TCPA_HUMAN	60.343	251.08	1.36767e+08	147260000	1.07672
sp|P26599|PTBP1_HUMAN	57.221	142.65	1.57227e+08	1.46413e+08	0.931225
sp|P07814|SYEP_HUMAN	170.59	269.1	1.21887e+08	1.46217e+08	1.19961
sp|P40227|TCPZ_HUMAN	58.024	187.52	1.44993e+08	141270000	0.974321
sp|Q9NZM1|MYOF_HUMAN;sp|O75923|DYSF_HUMAN	234.71	323.31	1.17317e+08	1.36087e+08	1.15999
sp|Q92841|DDX17_HUMAN	80.272	225.06	1.27877e+08	1.34717e+08	1.05349
sp|P02786|TFR1_HUMAN	84.87	297.81	1.14423e+08	1.34237e+08	1.17316
sp|Q15323|K1H1_HUMAN;CON__Q9UE12;CON__Q15323	47.237	99.8	0	1.34197e+08	#DIV/0!
sp|O00116|ADAS_HUMAN	72.911	297.48	1.30723e+08	1.33963e+08	1.02479
sp|P32969|RL9_HUMAN	21.863	95.41	1.20487e+08	1.31953e+08	1.09517
sp|P62979|RS27A_HUMAN;sp|P62987|RL40_HUMAN;sp|P0CG47|UBB_HUMAN;sp|P0CG48|UBC_HUMAN	17.965	108.53	125530000	131150000	1.04477
sp|P35232|PHB_HUMAN	29.804	181	1.27523e+08	1.29513e+08	1.0156
sp|P53621|COPA_HUMAN	138.34	195.52	1.07417e+08	1.28693e+08	1.19808
sp|P25705|ATPA_HUMAN	59.75	194.43	121980000	1.28087e+08	1.05006
sp|O14980|XPO1_HUMAN	123.38	203.41	123010000	127800000	1.03894
sp|P63104|1433Z_HUMAN	27.745	323.31	1.56007e+08	1.27213e+08	0.815435
sp|P50991|TCPD_HUMAN	57.924	189.65	1.30473e+08	1.26953e+08	0.973021
sp|P62249|RS16_HUMAN	16.445	86.112	1.19953e+08	1.25037e+08	1.04238
sp|P38646|GRP75_HUMAN	73.68	289.08	129710000	1.24187e+08	0.957418
sp|P26640|SYVC_HUMAN	140.47	199.15	1.10013e+08	1.23003e+08	1.11808
sp|Q92616|GCN1_HUMAN	292.75	242.09	9.38707e+07	1.20207e+08	1.28056
sp|P61313|RL15_HUMAN	24.146	75.071	125550000	1.19783e+08	0.954069
sp|P12956|XRCC6_HUMAN	69.842	161.44	1.20963e+08	1.19227e+08	0.985643
sp|Q05639|EF1A2_HUMAN	50.47	134.87	1.86597e+08	119210000	0.638865
sp|P62913|RL11_HUMAN	20.252	40.451	1.1379e+08	1.18977e+08	1.04558
sp|P62937|PPIA_HUMAN;sp|Q9Y536|PAL4A_HUMAN;sp|P0DN26|PAL4F_HUMAN;sp|F5H284|PAL4D_HUMAN;sp|A0A0B4J2A2|PAL4C_HUMAN;sp|A0A075B759|PAL4E_HUMAN;sp|P0DN37|PAL4G_HUMAN	18.012	80.011	1.45927e+08	118890000	0.814724
sp|P46776|RL27A_HUMAN	16.561	43.711	1.17757e+08	118770000	1.00861
sp|P50990|TCPQ_HUMAN	59.62	152.76	1.31793e+08	116190000	0.881608
sp|Q99880|H2B1L_HUMAN;sp|Q99879|H2B1M_HUMAN;sp|Q99877|H2B1N_HUMAN;sp|Q93079|H2B1H_HUMAN;sp|Q5QNW6|H2B2F_HUMAN;sp|P62807|H2B1C_HUMAN;sp|P58876|H2B1D_HUMAN;sp|P57053|H2BFS_HUMAN;sp|O60814|H2B1K_HUMAN;sp|Q96A08|H2B1A_HUMAN	13.952	169.52	1.27107e+08	1.16147e+08	0.913773
sp|Q16658|FSCN1_HUMAN	54.529	270.18	1.43957e+08	1.14487e+08	0.795286
sp|Q09666|AHNK_HUMAN	629.09	244.58	86748000	1.1319e+08	1.30481
sp|P04843|RPN1_HUMAN	68.569	120.17	1.11008e+08	112360000	1.01218
sp|Q6PIU2|NCEH1_HUMAN	45.807	134.1	1.16953e+08	1.11693e+08	0.955025
sp|Q53GQ0|DHB12_HUMAN	34.324	89.643	1.04453e+08	1.11143e+08	1.06405
sp|Q99832|TCPH_HUMAN	59.366	140.15	117760000	109120000	0.92663
sp|P48643|TCPE_HUMAN	59.67	187.8	1.22153e+08	1.08753e+08	0.890302
sp|P62829|RL23_HUMAN	14.865	58.116	9.27527e+07	108120000	1.16568
sp|O95197|RTN3_HUMAN	112.61	37.477	103697000	107470000	1.03638
sp|P22626|ROA2_HUMAN	37.429	55.117	1.16113e+08	106300000	0.915485
sp|P51648|AL3A2_HUMAN	54.847	85.576	1.15537e+08	1.06237e+08	0.919506
sp|Q15366|PCBP2_HUMAN;sp|P57721|PCBP3_HUMAN	38.58	127.68	109880000	1.06163e+08	0.966175
sp|Q96LJ7|DHRS1_HUMAN	33.909	106.86	71569000	1.06053e+08	1.48183
sp|Q96AG4|LRC59_HUMAN	34.93	92.873	1.22397e+08	1.05387e+08	0.861026
sp|P52272|HNRPM_HUMAN	77.515	201.65	1.20603e+08	1.05267e+08	0.872834
sp|P13797|PLST_HUMAN;sp|P13796|PLSL_HUMAN	70.81	267.46	1.18397e+08	105170000	0.888285
sp|P62244|RS15A_HUMAN	14.839	55.981	89612000	1.05147e+08	1.17335
sp|Q14697|GANAB_HUMAN	106.87	147.29	1.22123e+08	1.04413e+08	0.854983
sp|O43175|SERA_HUMAN	56.65	90.135	1.06193e+08	103621000	0.975777
sp|P04792|HSPB1_HUMAN	22.782	168.77	1.17397e+08	1.03423e+08	0.880973
sp|P50416|CPT1A_HUMAN	88.367	98.805	90990000	1.02194e+08	1.12313
sp|Q9Y3U8|RL36_HUMAN	12.254	50.448	9.78347e+07	1.01938e+08	1.04194
sp|O14949|QCR8_HUMAN	9.9062	75.856	1.08393e+08	1.01437e+08	0.93582
sp|P49411|EFTU_HUMAN	49.541	111.01	104140000	1.01273e+08	0.972467
sp|P00390|GSHR_HUMAN	56.256	171.06	9.69463e+07	101199000	1.04387
sp|Q12906|ILF3_HUMAN	95.337	125.71	102540000	1.00584e+08	0.980921
sp|P15559|NQO1_HUMAN	30.867	150.23	119790000	1.00302e+08	0.837313
sp|P27824|CALX_HUMAN	67.567	134.54	1.05793e+08	9.89123e+07	0.934958
sp|Q9NRV9|HEBP1_HUMAN	21.097	162.58	5.85217e+07	9.85377e+07	1.68378
sp|Q99623|PHB2_HUMAN	33.296	129.49	1.19623e+08	9.75797e+07	0.815724
sp|Q8WWV3|RT4I1_HUMAN	43.589	74.631	67149000	96608000	1.43871
sp|P62888|RL30_HUMAN	12.784	44.672	71114000	9.65623e+07	1.35785
sp|O75844|FACE1_HUMAN	54.812	122.54	1.18087e+08	94502000	0.800277
sp|P13010|XRCC5_HUMAN	82.704	165.81	1.11263e+08	9.37313e+07	0.842428
sp|O00299|CLIC1_HUMAN	26.922	155.73	1.16743e+08	93413000	0.800157
sp|Q9NR30|DDX21_HUMAN	87.343	164.64	7.22167e+07	9.21063e+07	1.27542
sp|P62917|RL8_HUMAN	28.024	67.842	9.44873e+07	92088000	0.974607
sp|P42330|AK1C3_HUMAN	36.853	53.834	1.13187e+08	9.11147e+07	0.804995
sp|P14866|HNRPL_HUMAN	64.132	140.24	9.08283e+07	91107000	1.00307
sp|P61978|HNRPK_HUMAN	50.976	131.9	1.16373e+08	9.00457e+07	0.773765
sp|P06748|NPM_HUMAN	32.575	83.949	9.07387e+07	9.00287e+07	0.992175
sp|Q9BZF1|OSBL8_HUMAN	101.19	124.77	4.79823e+07	87543000	1.82448
sp|P62266|RS23_HUMAN	15.807	40.585	7.10513e+07	87462000	1.23097
sp|O95563|MPC2_HUMAN	14.279	34.968	9.00323e+07	8.74427e+07	0.971236
sp|P14625|ENPL_HUMAN;sp|Q58FF3|ENPLL_HUMAN	92.468	115.85	9.52233e+07	8.59167e+07	0.902265
sp|P11586|C1TC_HUMAN	101.56	137.57	82803000	85793000	1.03611
sp|P13928|ANXA8_HUMAN	36.881	124.77	1.02889e+08	8.57187e+07	0.833115
sp|P22314|UBA1_HUMAN	117.85	197.66	9.75027e+07	8.53713e+07	0.875579
sp|P50395|GDIB_HUMAN	50.663	169.14	8.89607e+07	85034000	0.955861
sp|Q9BUP3|HTAI2_HUMAN	27.049	100.42	8.16743e+07	84785000	1.03809
sp|P53396|ACLY_HUMAN	120.84	133.69	86773000	8.41657e+07	0.969952
sp|Q9NZ01|TECR_HUMAN	36.034	68.633	8.94163e+07	8.41587e+07	0.9412
sp|Q8WUM4|PDC6I_HUMAN	96.022	249.51	7.47347e+07	83370000	1.11555
sp|P08237|PFKAM_HUMAN	85.182	146.87	6.60877e+07	82070000	1.24184
sp|O75533|SF3B1_HUMAN	145.83	135.12	66944000	8.15667e+07	1.21843
sp|P22392|NDKB_HUMAN;sp|O60361|NDK8_HUMAN	17.298	45.706	98845000	8.15637e+07	0.825167
sp|P18669|PGAM1_HUMAN;sp|P15259|PGAM2_HUMAN;sp|Q8N0Y7|PGAM4_HUMAN	28.804	85.012	9.35677e+07	79982000	0.854804
sp|P07384|CAN1_HUMAN	81.889	81.756	8.09957e+07	7.95353e+07	0.98197
sp|P06744|G6PI_HUMAN	63.146	220.31	92237000	7.73587e+07	0.838695
sp|P41091|IF2G_HUMAN;sp|Q2VIR3|IF2GL_HUMAN	51.109	105.45	8.03343e+07	7.72633e+07	0.961772
sp|P42677|RS27_HUMAN	9.461	35.464	68155000	77224000	1.13306
sp|P62136|PP1A_HUMAN	37.512	166.78	88031000	7.71617e+07	0.876528
sp|P62263|RS14_HUMAN	16.273	59.576	7.49703e+07	7.67587e+07	1.02385
sp|Q16881|TRXR1_HUMAN;sp|Q9NNW7|TRXR2_HUMAN	70.905	100.65	97143000	76554000	0.788055
sp|P19367|HXK1_HUMAN;sp|Q2TB90|HKDC1_HUMAN;sp|P52790|HXK3_HUMAN	102.48	146.03	7.09137e+07	7.59717e+07	1.07133
sp|P46779|RL28_HUMAN	15.747	69.883	8.82047e+07	7.57503e+07	0.858802
sp|O75643|U520_HUMAN	244.5	245.53	65025000	75569000	1.16215
sp|P34932|HSP74_HUMAN;sp|O95757|HS74L_HUMAN	94.33	210.18	7.81973e+07	7.50747e+07	0.960067
sp|Q9NX02|NALP2_HUMAN;sp|Q8WX94|NALP7_HUMAN	120.51	113.22	7.20947e+07	7.50053e+07	1.04037
sp|P03915|NU5M_HUMAN	67.026	246.81	7.29823e+07	74807000	1.025
sp|P05166|PCCB_HUMAN	58.215	215.24	5.79683e+07	7.47593e+07	1.28966
sp|Q14152|EIF3A_HUMAN	166.57	148.63	77280000	74140000	0.959369
sp|P53985|MOT1_HUMAN	53.944	70.162	39332000	7.21323e+07	1.83394
sp|P15311|EZRI_HUMAN	69.412	93.151	8.82453e+07	7.19387e+07	0.815212
sp|Q9UPY5|XCT_HUMAN	55.422	56.476	5.65957e+07	7.18433e+07	1.26941
sp|P14174|MIF_HUMAN	12.476	50.119	76338000	7.09853e+07	0.929882
sp|P17655|CAN2_HUMAN	79.994	139.28	7.65837e+07	70898000	0.925759
sp|P26639|SYTC_HUMAN	83.434	119.53	7.97217e+07	7.08247e+07	0.888399
sp|P57088|TMM33_HUMAN	27.978	68.591	69144000	70591000	1.02093
sp|Q01082|SPTB2_HUMAN	274.61	175.57	6.61753e+07	6.99697e+07	1.05734
sp|Q9NX40|OCAD1_HUMAN	27.626	54.759	7.39983e+07	6.97957e+07	0.943206
sp|P55072|TERA_HUMAN	89.321	147.5	73964000	6.95367e+07	0.940142
sp|P23786|CPT2_HUMAN	73.776	106.65	7.00287e+07	69511000	0.992608
sp|O14684|PTGES_HUMAN	17.102	46.386	72735000	69174000	0.951041
sp|O00571|DDX3X_HUMAN;sp|O15523|DDX3Y_HUMAN;sp|Q9NQI0|DDX4_HUMAN	73.243	89.604	6.21013e+07	68682000	1.10597
sp|Q8N0U8|VKORL_HUMAN	19.835	17.988	73085000	6.85893e+07	0.938487
sp|Q96A26|F162A_HUMAN	17.342	123.94	8.64233e+07	68555000	0.793246
sp|P21266|GSTM3_HUMAN	26.559	85.932	7.05643e+07	68466000	0.970264
sp|Q6P2Q9|PRP8_HUMAN	273.6	201.47	5.57267e+07	6.82267e+07	1.22431
sp|O75390|CISY_HUMAN	51.712	80.981	7.70973e+07	6.77557e+07	0.878833
sp|P49748|ACADV_HUMAN	70.389	190.63	7.80487e+07	6.77497e+07	0.868044
sp|Q8NFJ5|RAI3_HUMAN	40.251	79.411	62086000	6.76623e+07	1.08982
sp|P46778|RL21_HUMAN	18.565	79.626	73491000	6.74753e+07	0.918144
sp|Q9UHG3|PCYOX_HUMAN	56.639	64.772	5.31263e+07	6.70003e+07	1.26115
sp|Q9Y678|COPG1_HUMAN;sp|Q9UBF2|COPG2_HUMAN	97.717	119.22	60738000	6.66907e+07	1.09801
sp|P09651|ROA1_HUMAN;sp|Q32P51|RA1L2_HUMAN	38.746	48.657	6.87257e+07	6.61003e+07	0.9618
sp|P50914|RL14_HUMAN	23.432	25.892	6.40233e+07	6.57387e+07	1.02679
sp|P84098|RL19_HUMAN	23.466	37.527	6.62587e+07	6.55193e+07	0.988842
sp|Q06203|PUR1_HUMAN	57.398	90.288	6.38993e+07	6.53817e+07	1.0232
sp|Q8IV08|PLD3_HUMAN	54.705	58.797	6.12217e+07	6.50247e+07	1.06212
sp|P30153|2AAA_HUMAN;sp|P30154|2AAB_HUMAN	65.308	143.17	78410000	6.42953e+07	0.819989
sp|P30041|PRDX6_HUMAN	25.035	67.739	58555000	6.40707e+07	1.0942
sp|Q9NZB2|F120A_HUMAN;sp|Q9NX05|F120C_HUMAN;sp|Q5T035|CI129_HUMAN	121.89	127.13	49322000	6.38317e+07	1.29418
sp|O60506|HNRPQ_HUMAN	69.602	117.98	70576000	6.33837e+07	0.898091
sp|Q99873|ANM1_HUMAN;sp|Q9NR22|ANM8_HUMAN	42.461	75.44	66345000	6.28083e+07	0.946693
sp|P05388|RLA0_HUMAN;sp|Q8NHW5|RLA0L_HUMAN	34.273	69.31	6.46117e+07	61917000	0.958294
sp|P17812|PYRG1_HUMAN	66.69	161.26	5.15403e+07	61833000	1.1997
sp|P52597|HNRPF_HUMAN	45.671	94.289	7.54507e+07	61308000	0.812557
sp|P52209|6PGD_HUMAN	53.139	124.32	7.46697e+07	6.12127e+07	0.81978
sp|P55884|EIF3B_HUMAN	92.48	120.95	6.77887e+07	6.07087e+07	0.895558
sp|Q13838|DX39B_HUMAN	48.991	67.984	6.79247e+07	60666000	0.893137
sp|Q10567|AP1B1_HUMAN	104.64	163.35	5.91637e+07	6.00673e+07	1.01527
sp|P22234|PUR6_HUMAN	47.079	115.32	6.27283e+07	5.96567e+07	0.951032
sp|P17844|DDX5_HUMAN	69.147	115.29	5.81693e+07	5.96283e+07	1.02508
sp|P27348|1433T_HUMAN	27.764	144.16	73872000	59408000	0.804202
sp|Q08J23|NSUN2_HUMAN	86.47	125.06	5.76773e+07	5.91563e+07	1.02564
sp|P55786|PSA_HUMAN;sp|A6NEC2|PSAL_HUMAN	103.28	136.12	6.79627e+07	5.87563e+07	0.864538
sp|Q1KMD3|HNRL2_HUMAN	85.104	84.487	5.30967e+07	5.86963e+07	1.10546
sp|Q9BT22|ALG1_HUMAN;sp|Q6GMV1|ALG1L_HUMAN	52.518	93.262	6.01757e+07	5.85907e+07	0.97366
sp|P83731|RL24_HUMAN	17.779	40.35	4.78983e+07	5.83583e+07	1.21838
sp|P22830|HEMH_HUMAN	47.862	95.604	2.18163e+07	5.83097e+07	2.67275
sp|P51991|ROA3_HUMAN	39.594	104.34	70222000	5.82417e+07	0.829393
sp|Q9H0U4|RAB1B_HUMAN;sp|Q92928|RAB1C_HUMAN	22.171	102.08	62551000	5.80843e+07	0.928592
sp|O00159|MYO1C_HUMAN	121.68	107.16	4.80467e+07	5.75943e+07	1.19872
sp|Q9BQG0|MBB1A_HUMAN	148.85	161.85	4.96847e+07	57404000	1.15537
sp|Q15149|PLEC_HUMAN	531.78	190.09	4.79393e+07	5.73087e+07	1.19544
sp|P49207|RL34_HUMAN	13.293	13.371	48752000	5.68323e+07	1.16574
sp|Q12931|TRAP1_HUMAN	80.109	159.84	5.64063e+07	5.67907e+07	1.00681
sp|P18621|RL17_HUMAN	21.397	58.71	6.82077e+07	5.64723e+07	0.827947
sp|P31943|HNRH1_HUMAN	49.229	155.51	56516000	5.63633e+07	0.997299
sp|P46782|RS5_HUMAN	22.876	143.04	55629000	56363000	1.01319
sp|Q04637|IF4G1_HUMAN;sp|O43432|IF4G3_HUMAN;REV__sp|Q8NEG2|CG057_HUMAN	175.49	97.145	5.92463e+07	5.62757e+07	0.949859
sp|Q99805|TM9S2_HUMAN	75.775	136.68	5.79437e+07	56023000	0.966853
sp|Q9UJS0|CMC2_HUMAN	74.175	106.61	56541000	5.58597e+07	0.98795
sp|P18206|VINC_HUMAN	123.8	128.6	63026000	5.58223e+07	0.885703
sp|Q9NZJ7|MTCH1_HUMAN	41.544	43.955	5.18777e+07	55641000	1.07254
sp|O95678|K2C75_HUMAN;CON__O95678	59.56	9.7528	0	5.54943e+07	#DIV/0!
sp|P54136|SYRC_HUMAN	75.378	120.61	53209000	55421000	1.04157
sp|Q9H4A4|AMPB_HUMAN	72.595	124.95	6.23587e+07	5.50953e+07	0.883523
sp|Q9Y6V7|DDX49_HUMAN	54.226	111.46	3.95457e+07	5.47743e+07	1.38509
sp|Q7Z406|MYH14_HUMAN	227.87	216.96	4.44567e+07	5.46587e+07	1.22948
sp|P40925|MDHC_HUMAN	36.426	104.57	6.12013e+07	54285000	0.88699
sp|P11940|PABP1_HUMAN;sp|Q9H361|PABP3_HUMAN;sp|Q4VXU2|PAP1L_HUMAN;sp|Q5JQF8|PAP1M_HUMAN;sp|Q96DU9|PABP5_HUMAN	70.67	198.03	58182000	5.41983e+07	0.931531
sp|P31040|SDHA_HUMAN	72.691	149.65	7.01437e+07	5.40017e+07	0.769872
sp|P21926|CD9_HUMAN	25.416	58.088	7.08197e+07	5.32843e+07	0.752395
sp|P33993|MCM7_HUMAN	81.307	186.45	50142000	5.31193e+07	1.05938
sp|P31946|1433B_HUMAN	28.082	74.144	5.99177e+07	5.29847e+07	0.884291
sp|P31948|STIP1_HUMAN	62.639	186.85	5.51843e+07	5.27507e+07	0.955899
sp|P34897|GLYM_HUMAN	55.992	154.27	6.30063e+07	5.25363e+07	0.833826
sp|P37837|TALDO_HUMAN	37.54	79.058	5.78607e+07	5.24707e+07	0.906845
sp|O00410|IPO5_HUMAN;sp|O60518|RNBP6_HUMAN	123.63	134.38	52011000	5.21427e+07	1.00253
sp|Q6UW68|TM205_HUMAN	21.198	54.528	4.58577e+07	52025000	1.13449
sp|O95433|AHSA1_HUMAN	38.274	129.2	5.03013e+07	5.18277e+07	1.03034
sp|P30050|RL12_HUMAN	17.818	68.485	56666000	5.12213e+07	0.903917
sp|P22695|QCR2_HUMAN	48.442	142.69	5.27173e+07	5.11207e+07	0.969713
sp|P12236|ADT3_HUMAN	32.866	72.669	4.45723e+07	50709000	1.13768
sp|O95470|SGPL1_HUMAN	63.523	54.076	4.45257e+07	5.06947e+07	1.13855
sp|P43243|MATR3_HUMAN	94.622	207.57	5.52177e+07	5.06533e+07	0.917339
sp|Q13200|PSMD2_HUMAN	100.2	122.65	5.80203e+07	5.02173e+07	0.865513
sp|P09972|ALDOC_HUMAN	39.455	43.351	53963000	4.99347e+07	0.92535
sp|P00505|AATM_HUMAN	47.517	77.415	6.14383e+07	49650000	0.808127
sp|P04844|RPN2_HUMAN	69.283	75.619	5.12573e+07	4.94987e+07	0.965689
sp|O75153|CLU_HUMAN;sp|Q9Y5I4|PCDC2_HUMAN	146.67	122.74	52700000	4.94493e+07	0.938318
sp|P14868|SYDC_HUMAN	57.136	85.069	48725000	49220000	1.01016
sp|Q8TCT9|HM13_HUMAN	41.488	73.569	6.32473e+07	4.80583e+07	0.759848
sp|P78371|TCPB_HUMAN	57.488	175.77	65465000	4.78757e+07	0.731317
sp|Q99878|H2A1J_HUMAN;sp|Q96KK5|H2A1H_HUMAN;sp|Q9BTM1|H2AJ_HUMAN;sp|Q16777|H2A2C_HUMAN;sp|Q93077|H2A1C_HUMAN;sp|Q7L7L0|H2A3_HUMAN;sp|Q6FI13|H2A2A_HUMAN;sp|P20671|H2A1D_HUMAN;sp|P0C0S8|H2A1_HUMAN;sp|P04908|H2A1B_HUMAN;sp|Q71UI9|H2AV_HUMAN;sp|P0C0S5|H2AZ_HUMAN;sp|Q96QV6|H2A1A_HUMAN;sp|P16104|H2AX_HUMAN;sp|Q8IUE6|H2A2B_HUMAN	13.936	26.282	3.90403e+07	47770000	1.22361
sp|O15258|RER1_HUMAN	22.958	55.172	49169000	4.77413e+07	0.970964
sp|Q9P035|HACD3_HUMAN	43.159	80.708	4.30973e+07	4.77263e+07	1.10741
sp|Q9HD45|TM9S3_HUMAN	67.887	48.002	43517000	4.75557e+07	1.09281
sp|Q15365|PCBP1_HUMAN;sp|P57723|PCBP4_HUMAN	37.497	49.875	4.78687e+07	4.75387e+07	0.993106
sp|P37268|FDFT_HUMAN	48.115	105.99	39812000	47223000	1.18615
sp|O75874|IDHC_HUMAN	46.659	119.6	8.13823e+07	46998000	0.577496
sp|Q92973|TNPO1_HUMAN;sp|O14787|TNPO2_HUMAN	102.35	105.42	4.32973e+07	4.66447e+07	1.07731
sp|O43772|MCAT_HUMAN	32.943	49.315	41572000	4.64473e+07	1.11727
sp|Q9UBM7|DHCR7_HUMAN	54.489	28.515	4.16263e+07	46168000	1.10911
sp|P46977|STT3A_HUMAN	80.529	35.651	4.92997e+07	4.61307e+07	0.93572
sp|Q06210|GFPT1_HUMAN;sp|O94808|GFPT2_HUMAN	78.806	139.23	4.02173e+07	4.61257e+07	1.14691
sp|Q9NSE4|SYIM_HUMAN	113.79	87.273	4.80387e+07	45816000	0.953732
sp|O14880|MGST3_HUMAN	16.516	64.289	1.06707e+08	45591000	0.427255
sp|O96005|CLPT1_HUMAN	76.096	75.837	4.72237e+07	4.49653e+07	0.952178
sp|P53618|COPB_HUMAN	107.14	106.1	4.25967e+07	4.49207e+07	1.05456
sp|P55084|ECHB_HUMAN	51.294	83.578	3.96923e+07	44764000	1.12777
sp|Q8NI60|COQ8A_HUMAN	71.949	54.566	4.27337e+07	4.42563e+07	1.03563
sp|Q9Y277|VDAC3_HUMAN	30.658	35.221	4.30667e+07	4.40303e+07	1.02238
sp|Q5JTH9|RRP12_HUMAN	143.7	96.027	3.42313e+07	43362000	1.26673
sp|P18085|ARF4_HUMAN	20.511	28.525	4.18453e+07	4.32913e+07	1.03456
sp|P02533|K1C14_HUMAN;CON__P02533;CON__Q6IFX2	51.561	123.07	3.91573e+07	4.32743e+07	1.10514
sp|P12814|ACTN1_HUMAN;sp|P35609|ACTN2_HUMAN;sp|Q08043|ACTN3_HUMAN	103.06	139.55	4.59733e+07	43190000	0.939458
sp|O95870|ABHGA_HUMAN	63.243	98.671	3.32097e+07	4.31303e+07	1.29873
sp|Q9NSD9|SYFB_HUMAN	66.115	67.227	44469000	42992000	0.966786
sp|O76021|RL1D1_HUMAN	54.972	55.98	3.32533e+07	42930000	1.291
sp|P09874|PARP1_HUMAN	113.08	97.754	40576000	4.27587e+07	1.05379
sp|Q8N1F7|NUP93_HUMAN	93.487	125.69	37293000	4.26737e+07	1.14428
sp|Q13263|TIF1B_HUMAN	88.549	95.613	4.33817e+07	42410000	0.977602
sp|P68366|TBA4A_HUMAN	49.924	35.361	4.24193e+07	4.23913e+07	0.99934
sp|P62906|RL10A_HUMAN	24.831	32.386	5.03163e+07	42226000	0.839211
sp|Q9BQE3|TBA1C_HUMAN	49.895	62.678	43737000	4.19397e+07	0.958906
sp|P37802|TAGL2_HUMAN;sp|Q9UI15|TAGL3_HUMAN	22.391	110.41	55628000	4.17363e+07	0.750276
sp|P25398|RS12_HUMAN	14.515	31.413	35211000	4.15753e+07	1.18075
sp|O15260|SURF4_HUMAN	30.394	88.076	4.50963e+07	41534000	0.921006
sp|P38919|IF4A3_HUMAN	46.871	86.116	3.91037e+07	4.15283e+07	1.06201
sp|Q14739|LBR_HUMAN	70.702	77.036	3.59943e+07	41491000	1.15271
sp|Q9H9B4|SFXN1_HUMAN	35.619	59.944	38180000	4.14153e+07	1.08474
sp|Q3ZCM7|TBB8_HUMAN	49.775	121.79	55834000	4.13993e+07	0.741472
sp|P56192|SYMC_HUMAN	101.11	149.8	31094000	41328000	1.32913
sp|P14550|AK1A1_HUMAN	36.573	24.42	6.53783e+07	41210000	0.630331
sp|P60228|EIF3E_HUMAN	52.22	53.231	40165000	41201000	1.02579
sp|P02545|LMNA_HUMAN;sp|Q03252|LMNB2_HUMAN	74.139	162.54	45981000	4.09697e+07	0.891013
sp|A0FGR8|ESYT2_HUMAN	102.36	105.96	4.10057e+07	4.06567e+07	0.991489
sp|Q12905|ILF2_HUMAN	43.062	38.952	4.67403e+07	40615000	0.86895
sp|Q7L014|DDX46_HUMAN	117.36	130.28	3.87603e+07	4.04853e+07	1.0445
sp|Q92544|TM9S4_HUMAN	74.518	51.238	42573000	40405000	0.949076
sp|P41252|SYIC_HUMAN	144.5	108.85	2.80627e+07	40225000	1.4334
sp|P61619|S61A1_HUMAN;sp|Q9H9S3|S61A2_HUMAN	52.264	16.881	37980000	3.98873e+07	1.05022
sp|Q15738|NSDHL_HUMAN	41.9	54.484	3.37257e+07	3.98807e+07	1.1825
sp|P60866|RS20_HUMAN	13.373	21.28	35944000	3.96427e+07	1.1029
sp|Q9Y262|EIF3L_HUMAN	66.726	89.658	41930000	38677000	0.922418
sp|P12268|IMDH2_HUMAN	55.804	93.652	39346000	38601000	0.981065
sp|P19224|UD16_HUMAN;sp|Q9HAW9|UD18_HUMAN;sp|Q9HAW8|UD110_HUMAN;sp|Q9HAW7|UD17_HUMAN;sp|O60656|UD19_HUMAN;sp|P22309|UD11_HUMAN;sp|P35504|UD15_HUMAN;sp|P35503|UD13_HUMAN;sp|P22310|UD14_HUMAN	60.75	61.337	4.77943e+07	38500000	0.805535
sp|Q16891|MIC60_HUMAN	83.677	102.92	3.95573e+07	3.81617e+07	0.964718
sp|Q15233|NONO_HUMAN	54.231	84.912	46980000	3.80663e+07	0.810267
sp|P13798|ACPH_HUMAN	81.224	48.584	9.11923e+06	38023000	4.16954
sp|Q9UQ80|PA2G4_HUMAN	43.786	66.67	4.45833e+07	3.76903e+07	0.845391
sp|Q4KMQ2|ANO6_HUMAN	106.16	65.369	3.89713e+07	37642000	0.965889
sp|P02538|K2C6A_HUMAN;CON__P02538	60.044	246	2.74227e+07	3.72983e+07	1.36013
sp|P62854|RS26_HUMAN;sp|Q5JNZ5|RS26L_HUMAN	13.015	12.46	4.50407e+07	36931000	0.819948
sp|Q6DD88|ATLA3_HUMAN	60.541	144.97	4.88963e+07	3.67787e+07	0.752176
sp|Q9P2J5|SYLC_HUMAN	134.46	85.22	3.00037e+07	3.67713e+07	1.22556
sp|Q00765|REEP5_HUMAN	21.493	37.274	32165000	3.64247e+07	1.13243
sp|Q7Z2K6|ERMP1_HUMAN	100.23	64.79	2.95057e+07	36414000	1.23414
sp|O00541|PESC_HUMAN	68.002	35.561	3.03323e+07	3.59123e+07	1.18396
sp|P54886|P5CS_HUMAN	87.301	80.994	3.00943e+07	3.56447e+07	1.18443
sp|O75083|WDR1_HUMAN	66.193	63.196	40093000	35340000	0.881451
sp|O15427|MOT4_HUMAN	49.469	26.561	21820000	35256000	1.61577
sp|Q9UQ35|SRRM2_HUMAN	299.61	323.31	4.08003e+07	3.51383e+07	0.861227
sp|Q9H330|TM245_HUMAN	97.356	97.08	34973000	35114000	1.00403
sp|Q13308|PTK7_HUMAN	118.39	106.62	3.36317e+07	3.50317e+07	1.04163
sp|Q7KZF4|SND1_HUMAN	102	133.65	42612000	3.49557e+07	0.820324
sp|Q01518|CAP1_HUMAN;sp|P40123|CAP2_HUMAN	51.901	100.71	35866000	34824000	0.970947
sp|Q16531|DDB1_HUMAN	126.97	91.605	3.58183e+07	34578000	0.965372
sp|P04899|GNAI2_HUMAN;sp|P63096|GNAI1_HUMAN;sp|P11488|GNAT1_HUMAN;sp|P19087|GNAT2_HUMAN;sp|A8MTJ3|GNAT3_HUMAN;sp|P09471|GNAO_HUMAN;sp|P38405|GNAL_HUMAN	40.45	40.142	33303000	3.45357e+07	1.03701
sp|P62899|RL31_HUMAN	14.463	47.331	3.39553e+07	3.44753e+07	1.01531
sp|Q15021|CND1_HUMAN;REV__sp|Q02790|FKBP4_HUMAN	157.18	90.35	2.80763e+07	3.42487e+07	1.21984
sp|Q9Y6M9|NDUB9_HUMAN	21.831	34.999	35949000	3.42393e+07	0.952442
sp|Q9NVI7|ATD3A_HUMAN	71.368	57.377	3.12887e+07	3.41807e+07	1.09243
sp|Q14525|KT33B_HUMAN;CON__Q14525	46.213	16.765	0	3.39857e+07	#DIV/0!
sp|P60981|DEST_HUMAN	18.506	56.467	3.49687e+07	3.38213e+07	0.96719
sp|P08708|RS17_HUMAN	15.55	176.08	34288000	3.32727e+07	0.970388
sp|Q14980|NUMA1_HUMAN	238.26	110.93	2.35537e+07	3.27563e+07	1.39071
sp|P28288|ABCD3_HUMAN	75.475	58.391	30687000	3.26413e+07	1.06369
sp|P13647|K2C5_HUMAN;CON__P13647	62.378	92.117	1.80937e+07	3.24953e+07	1.79595
sp|Q13547|HDAC1_HUMAN;sp|O15379|HDAC3_HUMAN	55.102	54.833	32890000	3.22733e+07	0.981251
sp|Q96G23|CERS2_HUMAN	44.876	25.049	2.76903e+07	32178000	1.16207
sp|Q14103|HNRPD_HUMAN	38.434	21.006	3.50087e+07	31966000	0.913088
sp|Q96QK1|VPS35_HUMAN	91.706	99.515	3.30273e+07	31942000	0.967138
sp|Q92598|HS105_HUMAN	96.864	114.49	3.33917e+07	31927000	0.956137
sp|P60033|CD81_HUMAN	25.809	134.74	3.07873e+07	31703000	1.02974
sp|Q16719|KYNU_HUMAN	52.351	106.44	3.86103e+07	31378000	0.812684
sp|P23246|SFPQ_HUMAN	76.149	39.982	35300000	3.12747e+07	0.885968
sp|Q92621|NU205_HUMAN	227.92	89.289	2.45753e+07	31226000	1.27062
sp|Q9UMS4|PRP19_HUMAN	55.18	79.795	37064000	3.10143e+07	0.836778
sp|P07910|HNRPC_HUMAN;sp|P0DMR1|HNRC4_HUMAN;sp|O60812|HNRC1_HUMAN;sp|B7ZW38|HNRC3_HUMAN;sp|B2RXH8|HNRC2_HUMAN	33.67	52.584	3.45993e+07	3.10103e+07	0.89627
sp|P35998|PRS7_HUMAN	48.633	125.56	2.79153e+07	3.09593e+07	1.10904
sp|Q96IX5|USMG5_HUMAN	6.4575	116.23	3.49037e+07	3.09033e+07	0.885389
sp|P51659|DHB4_HUMAN	79.685	92.34	2.94777e+07	3.06787e+07	1.04074
sp|P22102|PUR2_HUMAN	107.77	84.839	2.62693e+07	3.06143e+07	1.1654
sp|P05198|IF2A_HUMAN	36.112	65.315	31036000	30581000	0.98534
sp|P31930|QCR1_HUMAN	52.645	73.335	37540000	30558000	0.814012
sp|P42126|ECI1_HUMAN	32.816	42.226	3.37227e+07	3.05183e+07	0.90498
sp|P12004|PCNA_HUMAN	28.768	193.96	4.16473e+07	3.04253e+07	0.730547
sp|P23921|RIR1_HUMAN;sp|P32984|RIR1_VAR67	90.069	58.762	3.09127e+07	3.02777e+07	0.979458
sp|P43304|GPDM_HUMAN	80.852	77.706	3.11323e+07	3.01347e+07	0.967954
sp|P18031|PTN1_HUMAN	49.966	94.598	26998000	2.99077e+07	1.10777
sp|P09429|HMGB1_HUMAN;sp|B2RPK0|HGB1A_HUMAN;sp|P23497|SP100_HUMAN	24.893	38.398	40431000	2.97707e+07	0.736333
sp|Q99613|EIF3C_HUMAN;sp|B5ME19|EIFCL_HUMAN	105.34	108.65	2.60283e+07	2.97577e+07	1.14328
sp|P47895|AL1A3_HUMAN;sp|O94788|AL1A2_HUMAN;sp|P05091|ALDH2_HUMAN	56.108	63.19	21101000	29733000	1.40908
sp|P16152|CBR1_HUMAN	30.375	149.24	35919000	2.97107e+07	0.827157
sp|P33992|MCM5_HUMAN	82.285	58.541	2.68037e+07	29570000	1.10321
sp|P63000|RAC1_HUMAN;sp|P60763|RAC3_HUMAN	21.45	38.641	2.99187e+07	2.94093e+07	0.982976
sp|P42167|LAP2B_HUMAN	50.67	33.905	2.99213e+07	2.93673e+07	0.981485
sp|P33991|MCM4_HUMAN	96.557	59.342	2.76367e+07	2.92673e+07	1.059
sp|P18077|RL35A_HUMAN	12.538	8.2848	2.71843e+07	2.91333e+07	1.0717
sp|Q8N2U0|TM256_HUMAN	11.741	27.099	20492000	2.87083e+07	1.40095
sp|P06493|CDK1_HUMAN;sp|Q00526|CDK3_HUMAN;sp|P11802|CDK4_HUMAN;sp|P50750|CDK9_HUMAN;sp|Q96Q40|CDK15_HUMAN;sp|O94921|CDK14_HUMAN;sp|Q07002|CDK18_HUMAN;sp|Q00536|CDK16_HUMAN;sp|Q00537|CDK17_HUMAN;sp|Q9NYV4|CDK12_HUMAN;sp|Q14004|CDK13_HUMAN	34.095	64.447	28717000	2.85403e+07	0.993848
sp|Q96S97|MYADM_HUMAN	35.273	40.812	28140000	28266000	1.00448
sp|Q15084|PDIA6_HUMAN	48.121	62.481	2.99637e+07	2.81523e+07	0.939549
sp|P30101|PDIA3_HUMAN	56.782	60.666	3.05837e+07	2.80747e+07	0.917963
sp|O94906|PRP6_HUMAN	106.92	94.947	2.19683e+07	2.78133e+07	1.26606
sp|Q15005|SPCS2_HUMAN	25.003	76.453	2.87443e+07	2.76437e+07	0.961708
sp|Q9H0A0|NAT10_HUMAN	115.73	49.12	18767000	2.74677e+07	1.46362
sp|O43795|MYO1B_HUMAN	131.98	59.683	2.04097e+07	2.74333e+07	1.34413
sp|P51149|RAB7A_HUMAN	23.489	171.56	3.28423e+07	27379000	0.83365
sp|P08865|RSSA_HUMAN	32.854	123.37	3.14503e+07	2.70723e+07	0.860796
sp|Q9HBI6|CP4FB_HUMAN;sp|Q9HCS2|CP4FC_HUMAN	60.145	59.688	37874000	2.68457e+07	0.708815
sp|P61160|ARP2_HUMAN	44.76	71.803	3.16927e+07	26816000	0.846126
sp|P47897|SYQ_HUMAN	87.798	112.41	24379000	2.68007e+07	1.09933
sp|P60891|PRPS1_HUMAN	34.834	36.092	2.62057e+07	26642000	1.01665
sp|P15924|DESP_HUMAN	331.77	105.18	2.00107e+07	26537000	1.32614
sp|P49736|MCM2_HUMAN	101.89	79.52	2.44513e+07	2.65257e+07	1.08484
sp|P28074|PSB5_HUMAN	28.48	65.902	30977000	2.61047e+07	0.842711
sp|Q14566|MCM6_HUMAN	92.888	53.787	24437000	2.58727e+07	1.05875
sp|P35606|COPB2_HUMAN	102.49	66.848	2.66287e+07	25811000	0.969294
sp|P62851|RS25_HUMAN	13.742	18.508	24807000	25791000	1.03967
sp|O95831|AIFM1_HUMAN	66.9	77.361	2.63623e+07	2.57847e+07	0.978087
sp|Q13151|ROA0_HUMAN	30.84	19.979	26959000	2.57523e+07	0.955241
sp|P08574|CY1_HUMAN	35.422	80.828	33922000	2.54617e+07	0.750595
sp|P07954|FUMH_HUMAN	54.636	57.259	28470000	2.54403e+07	0.893584
sp|P62873|GBB1_HUMAN;sp|P16520|GBB3_HUMAN	37.377	38.4	3.08597e+07	25413000	0.823502
sp|P14923|PLAK_HUMAN	81.744	52.41	2.16757e+07	25238000	1.16435
sp|Q96GQ7|DDX27_HUMAN	89.834	43.47	1.95233e+07	25090000	1.28513
sp|P16435|NCPR_HUMAN	76.689	46.588	27100000	2.50717e+07	0.925154
sp|O43143|DHX15_HUMAN	90.932	41.065	2.54077e+07	2.49727e+07	0.982879
sp|P08621|RU17_HUMAN	51.556	52.036	2.37267e+07	24703000	1.04115
sp|P49721|PSB2_HUMAN	22.836	51.902	28388000	2.45167e+07	0.863628
sp|P84077|ARF1_HUMAN;sp|P61204|ARF3_HUMAN	20.697	13.497	2.27687e+07	24442000	1.07349
sp|P50454|SERPH_HUMAN	46.44	59.493	2.57567e+07	24374000	0.946318
sp|P78417|GSTO1_HUMAN	27.566	38.969	3.02413e+07	2.42587e+07	0.802169
sp|P25205|MCM3_HUMAN	90.98	75.985	1.99097e+07	24065000	1.20871
sp|Q14914|PTGR1_HUMAN	35.869	60.443	3.59353e+07	2.39227e+07	0.665714
sp|Q29RF7|PDS5A_HUMAN	150.83	75.735	18216000	2.38047e+07	1.3068
sp|Q8TBX8|PI42C_HUMAN	47.299	60.409	1.31133e+07	2.36957e+07	1.80699
sp|O94776|MTA2_HUMAN;sp|Q13330|MTA1_HUMAN	75.022	75.109	1.93583e+07	2.36917e+07	1.22385
sp|P48507|GSH0_HUMAN	30.727	106.95	23814000	2.35507e+07	0.988942
sp|Q53H12|AGK_HUMAN	47.137	53.099	2.56017e+07	2.35483e+07	0.919797
sp|P67775|PP2AA_HUMAN;sp|P62714|PP2AB_HUMAN	35.594	139.55	2.56983e+07	2.35117e+07	0.91491
sp|Q02978|M2OM_HUMAN	34.061	44.823	2.35067e+07	2.33977e+07	0.995363
sp|Q4ZIN3|MBRL_HUMAN	67.888	57.294	3.15323e+07	2.33573e+07	0.740742
sp|Q8WUY1|THEM6_HUMAN	23.865	32.604	2.28757e+07	23203000	1.01431
sp|P28482|MK01_HUMAN;sp|P31152|MK04_HUMAN;sp|Q16659|MK06_HUMAN	41.389	55.967	26125000	2.31723e+07	0.886979
sp|Q6NUQ4|TM214_HUMAN	77.15	46.999	20463000	2.31557e+07	1.13159
sp|Q9UKV5|AMFR_HUMAN	72.995	79.72	2.34237e+07	2.29997e+07	0.981899
sp|O60610|DIAP1_HUMAN	141.35	65.12	1.92173e+07	2.25323e+07	1.1725
sp|O75694|NU155_HUMAN	155.2	85.473	2.21893e+07	2.25217e+07	1.01498
sp|P14324|FPPS_HUMAN	48.275	23.172	2.15803e+07	22381000	1.0371
sp|P47914|RL29_HUMAN	17.752	8.2635	22884000	2.23577e+07	0.977
sp|Q9H0X9|OSBL5_HUMAN	98.615	41.456	1.62313e+06	2.23197e+07	13.751
sp|P42766|RL35_HUMAN	14.551	49.185	41149000	22259000	0.540937
sp|Q16850|CP51A_HUMAN	56.805	65.391	24907000	2.20097e+07	0.883674
sp|P34896|GLYC_HUMAN	53.082	51.796	2.18097e+07	2.19863e+07	1.0081
sp|Q8IWA5|CTL2_HUMAN	80.123	37.842	23246000	2.19413e+07	0.943876
sp|P11387|TOP1_HUMAN;sp|Q969P6|TOP1M_HUMAN	90.725	54.311	18754000	21881000	1.16674
sp|Q9Y320|TMX2_HUMAN	34.037	42.106	2.54967e+07	21755000	0.853249
sp|O00154|BACH_HUMAN	41.796	26.723	22712000	21746000	0.957467
sp|P59998|ARPC4_HUMAN	19.667	31.626	25134000	2.16873e+07	0.862868
sp|O60313|OPA1_HUMAN	111.63	66.067	20662000	2.16733e+07	1.04895
sp|O60264|SMCA5_HUMAN;sp|P28370|SMCA1_HUMAN	121.9	65.713	15291000	2.16693e+07	1.41713
sp|P47756|CAPZB_HUMAN	31.35	52.672	2.39207e+07	2.16007e+07	0.903013
sp|Q14019|COTL1_HUMAN	15.945	30.672	2.34193e+07	2.15677e+07	0.920934
sp|P46379|BAG6_HUMAN	119.41	323.31	3.76693e+07	2.15227e+07	0.571358
sp|Q15046|SYK_HUMAN	68.047	59.284	2.91637e+07	2.14957e+07	0.73707
sp|O95373|IPO7_HUMAN	119.52	90.629	2.04073e+07	21245000	1.04105
sp|P38606|VATA_HUMAN	68.303	43.519	21082000	2.11983e+07	1.00552
sp|P61158|ARP3_HUMAN;sp|Q9P1U1|ARP3B_HUMAN	47.371	47.359	2.56707e+07	2.11917e+07	0.825521
sp|O94901|SUN1_HUMAN	90.063	47.112	19087000	2.11743e+07	1.10936
sp|O60488|ACSL4_HUMAN	79.187	51.848	20192000	21164000	1.04814
sp|O95782|AP2A1_HUMAN	107.54	81.6	1.59357e+07	2.10087e+07	1.31834
sp|P24539|AT5F1_HUMAN	28.908	42.488	2.21153e+07	20953000	0.947442
sp|Q9BTV4|TMM43_HUMAN	44.875	45.47	2.29373e+07	2.09097e+07	0.9116
sp|P25789|PSA4_HUMAN	29.483	27.914	2.44657e+07	2.08887e+07	0.853795
sp|Q9Y3F4|STRAP_HUMAN	38.438	56.165	24028000	2.07983e+07	0.865587
sp|P30536|TSPO_HUMAN	18.828	20.542	27208000	20689000	0.760401
sp|Q96KA5|CLP1L_HUMAN	62.228	40.149	23646000	2.06837e+07	0.874722
sp|Q9P2B2|FPRP_HUMAN	98.555	58.828	2.37503e+07	2.06277e+07	0.868521
sp|Q9H4M9|EHD1_HUMAN;sp|Q9NZN3|EHD3_HUMAN;sp|Q9NZN4|EHD2_HUMAN	60.626	91.766	2.21703e+07	2.03923e+07	0.919803
sp|Q8WUH6|TM263_HUMAN	11.748	27.616	1.62807e+07	20263000	1.24461
sp|Q8N2K0|ABD12_HUMAN	45.096	39.092	1.49257e+07	2.02563e+07	1.35715
sp|P49915|GUAA_HUMAN	76.715	58.166	22405000	2.02363e+07	0.903206
sp|P23634|AT2B4_HUMAN;sp|P20020|AT2B1_HUMAN;sp|Q16720|AT2B3_HUMAN;sp|Q01814|AT2B2_HUMAN	137.92	72.789	18771000	20236000	1.07805
sp|Q8TB61|S35B2_HUMAN	47.514	36.637	1.93743e+07	20208000	1.04303
sp|Q9H3K2|GHITM_HUMAN	37.205	28.591	2.15243e+07	2.01703e+07	0.937094
sp|Q5BJD5|TM41B_HUMAN	32.513	9.4518	20141000	20117000	0.998808
sp|P11021|BIP_HUMAN	72.332	101.49	2.10657e+07	2.00223e+07	0.950472
sp|Q7L576|CYFP1_HUMAN	145.18	66.83	15531000	19909000	1.28189
sp|O96008|TOM40_HUMAN	37.893	24.855	2.15567e+07	1.97477e+07	0.916082
sp|O00567|NOP56_HUMAN	66.049	47.434	1.59083e+07	1.96983e+07	1.23824
sp|P60900|PSA6_HUMAN	27.399	32.088	2.34057e+07	1.96623e+07	0.840067
sp|Q15393|SF3B3_HUMAN	135.58	72.808	1.92443e+07	1.95407e+07	1.0154
sp|Q8TCJ2|STT3B_HUMAN	93.673	33.444	19809000	19515000	0.985158
sp|Q9H845|ACAD9_HUMAN	68.76	60.106	1.79053e+07	1.94763e+07	1.08774
sp|Q9BZE4|NOG1_HUMAN	73.964	52.712	1.28357e+07	19412000	1.51235
sp|P17174|AATC_HUMAN	46.247	113.1	14655000	19400000	1.32378
sp|P04632|CPNS1_HUMAN;sp|Q96L46|CPNS2_HUMAN	28.315	32.058	2.11533e+07	1.93387e+07	0.914214
sp|Q96HV5|TM41A_HUMAN	29.665	18.373	3.04593e+07	1.93103e+07	0.633971
sp|Q07065|CKAP4_HUMAN	66.022	73.283	20217000	1.90163e+07	0.940611
sp|Q16795|NDUA9_HUMAN	42.509	42.94	1.92113e+07	1.89163e+07	0.984644
sp|Q96P70|IPO9_HUMAN	115.96	64.91	1.54513e+07	18915000	1.22417
sp|Q9UGP8|SEC63_HUMAN	87.996	58.668	1.64747e+07	18873000	1.14558
sp|Q9UHD8|SEPT9_HUMAN	65.401	36.584	18311000	18817000	1.02763
sp|P49792|RBP2_HUMAN;sp|Q99666|RGPD5_HUMAN;sp|O14715|RGPD8_HUMAN;sp|P0DJD0|RGPD1_HUMAN;sp|P0DJD1|RGPD2_HUMAN	358.2	100.53	1.40983e+07	1.88077e+07	1.33403
sp|Q9BY44|EIF2A_HUMAN	64.989	42.657	2.07543e+07	18727000	0.902318
sp|P61981|1433G_HUMAN	28.302	136.48	23863000	1.86113e+07	0.779924
sp|Q9NUJ1|ABHDA_HUMAN	33.932	34.103	1.76137e+07	1.86037e+07	1.05621
sp|Q96DG6|CMBL_HUMAN	28.048	25.289	1.73787e+07	1.85167e+07	1.06548
sp|Q8WWI5|CTL1_HUMAN	73.301	21.65	2.11633e+07	1.84003e+07	0.869444
sp|P20073|ANXA7_HUMAN	52.739	58.67	19256000	1.83853e+07	0.954785
sp|P19525|E2AK2_HUMAN	62.094	44.809	1.59483e+07	18317000	1.14852
sp|O15371|EIF3D_HUMAN	63.972	46.641	1.57173e+07	1.82953e+07	1.16402
sp|O00231|PSD11_HUMAN	47.463	58.957	1.71223e+07	1.81923e+07	1.06249
sp|Q9Y2X3|NOP58_HUMAN	59.578	66.778	1.30187e+07	1.80727e+07	1.38821
sp|Q16543|CDC37_HUMAN	44.468	38.138	1.83083e+07	1.80587e+07	0.986363
sp|P11216|PYGB_HUMAN;sp|P11217|PYGM_HUMAN;sp|P06737|PYGL_HUMAN	96.695	60.087	1.52203e+07	18044000	1.18552
sp|P61803|DAD1_HUMAN	12.497	26.023	1.68667e+07	1.78873e+07	1.06051
sp|Q15008|PSMD6_HUMAN	45.531	45.834	2.01773e+07	1.77973e+07	0.882046
sp|Q15041|AR6P1_HUMAN	23.362	15.203	18457000	1.77963e+07	0.964205
sp|P62495|ERF1_HUMAN	49.03	52.964	19715000	1.77123e+07	0.898419
sp|P51812|KS6A3_HUMAN;sp|Q15418|KS6A1_HUMAN;sp|Q15349|KS6A2_HUMAN;sp|Q9UK32|KS6A6_HUMAN;sp|Q96GX5|GWL_HUMAN;sp|O60307|MAST3_HUMAN;sp|Q9Y2H9|MAST1_HUMAN;sp|Q6P0Q8|MAST2_HUMAN;sp|O15021|MAST4_HUMAN	83.735	56.739	1.78247e+07	17702000	0.993118
sp|Q9Y2A7|NCKP1_HUMAN	128.79	75.037	1.40517e+07	1.76587e+07	1.2567
sp|Q15019|SEPT2_HUMAN	41.487	36.16	1.70587e+07	1.76413e+07	1.03416
sp|Q8TC12|RDH11_HUMAN	35.386	70.384	17089000	17612000	1.0306
sp|Q9NVP1|DDX18_HUMAN	75.406	52.978	14903000	1.75323e+07	1.17643
sp|Q15645|PCH2_HUMAN	48.55	50.795	15899000	1.75217e+07	1.10206
sp|O43776|SYNC_HUMAN	62.942	34.253	2.04837e+07	1.75087e+07	0.854762
sp|Q9Y265|RUVB1_HUMAN	50.227	61.764	2.44547e+07	1.75003e+07	0.715623
sp|Q9HAV4|XPO5_HUMAN	136.31	50.216	1.55597e+07	1.74763e+07	1.12318
sp|Q08722|CD47_HUMAN	35.213	7.7324	2.72783e+07	17412000	0.638309
sp|P61221|ABCE1_HUMAN	67.314	47.957	1.65163e+07	17199000	1.04133
sp|Q9UBX3|DIC_HUMAN	31.282	29.262	1.52303e+07	1.71213e+07	1.12416
sp|Q9Y2Q3|GSTK1_HUMAN	25.497	65.202	1.64573e+07	1.70237e+07	1.03441
sp|P62333|PRS10_HUMAN	44.172	37.866	1.89897e+07	17007000	0.895592
sp|Q9UG63|ABCF2_HUMAN	71.289	34.363	1.41653e+07	1.69113e+07	1.19385
sp|Q99460|PSMD1_HUMAN	105.84	70.89	1.87503e+07	1.67627e+07	0.893993
sp|Q8TEX9|IPO4_HUMAN	118.71	39.528	16336000	1.67293e+07	1.02408
sp|Q9ULV4|COR1C_HUMAN	53.248	36.311	1.57217e+07	16708000	1.06274
sp|P11388|TOP2A_HUMAN	174.38	24.965	1.26533e+07	1.66873e+07	1.31881
sp|O14936|CSKP_HUMAN	105.12	3.7793	9.44067e+06	1.66167e+07	1.76012
sp|Q13509|TBB3_HUMAN	50.432	22.255	15184000	1.66153e+07	1.09427
sp|P26368|U2AF2_HUMAN	53.5	27.568	1.57163e+07	16588000	1.05546
sp|O43390|HNRPR_HUMAN	70.942	24.644	1.92843e+07	1.65657e+07	0.859022
sp|Q13616|CUL1_HUMAN	89.677	48.499	1.48323e+07	1.65483e+07	1.11569
sp|Q9NY33|DPP3_HUMAN	82.588	46.063	1.91913e+07	1.65263e+07	0.861135
sp|Q13162|PRDX4_HUMAN	30.54	32.098	14274000	16435000	1.15139
sp|O43399|TPD54_HUMAN	22.237	48.481	1.81667e+07	1.63697e+07	0.901083
sp|Q9H936|GHC1_HUMAN;sp|Q9H1K4|GHC2_HUMAN	34.47	74.091	1.63467e+07	16326000	0.998736
sp|O00232|PSD12_HUMAN	52.904	67.332	1.81593e+07	1.62963e+07	0.897408
sp|Q9Y5B9|SP16H_HUMAN	119.91	35.721	1.48013e+07	16239000	1.09713
sp|P53007|TXTP_HUMAN	34.012	24.845	1.58353e+07	1.62103e+07	1.02368
sp|P63241|IF5A1_HUMAN;sp|Q6IS14|IF5AL_HUMAN;sp|Q9GZV4|IF5A2_HUMAN	16.832	45.724	1.94267e+07	16200000	0.833905
sp|P20618|PSB1_HUMAN	26.489	46.122	1.86513e+07	1.61867e+07	0.867856
sp|Q13813|SPTN1_HUMAN	284.54	72.325	1.47923e+07	16164000	1.09273
sp|O60684|IMA7_HUMAN;sp|O15131|IMA6_HUMAN	60.029	86.619	1.62347e+07	16157000	0.995216
sp|Q9Y230|RUVB2_HUMAN	51.156	40.851	1.82113e+07	1.61487e+07	0.886737
sp|Q9NR31|SAR1A_HUMAN	22.367	40.182	16856000	15986000	0.948386
sp|P13489|RINI_HUMAN	49.973	35.249	1.67333e+07	15885000	0.949303
sp|Q9BR76|COR1B_HUMAN;sp|A9Z1Z3|FR1L4_HUMAN	54.234	45.632	1.59673e+07	1.57627e+07	0.987182
sp|Q13155|AIMP2_HUMAN	35.348	43.484	1.28757e+07	1.57107e+07	1.22018
sp|Q5T4S7|UBR4_HUMAN	573.83	69.764	1.32613e+07	15697000	1.18367
sp|P32119|PRDX2_HUMAN	21.892	22.075	19357000	1.55603e+07	0.803861
sp|Q9P0L0|VAPA_HUMAN	27.893	38.133	1.67603e+07	1.55213e+07	0.926075
sp|Q9Y3I0|RTCB_HUMAN	55.21	52.973	1.78243e+07	15518000	0.870608
sp|Q9Y512|SAM50_HUMAN	51.976	45.276	16383000	1.54857e+07	0.945228
sp|P31153|METK2_HUMAN;sp|Q00266|METK1_HUMAN	43.66	23.126	1.53723e+07	15471000	1.00642
sp|P06576|ATPB_HUMAN	56.559	35.029	11171000	15444000	1.38251
sp|O43747|AP1G1_HUMAN	91.35	34.23	1.55707e+07	1.54357e+07	0.99133
sp|P37231|PPARG_HUMAN	57.62	30.109	1.43743e+07	1.53933e+07	1.07089
sp|Q9HCC0|MCCB_HUMAN	61.332	37.283	1.60647e+07	1.53097e+07	0.953002
sp|O15143|ARC1B_HUMAN	40.949	34.365	17041000	1.52987e+07	0.897756
sp|P56134|ATPK_HUMAN	10.918	22.21	10496000	1.52583e+07	1.45373
sp|Q9NX47|MARH5_HUMAN	31.231	30.237	11066000	1.52367e+07	1.37689
sp|O75131|CPNE3_HUMAN;sp|Q96FN4|CPNE2_HUMAN;sp|Q8IYJ1|CPNE9_HUMAN;sp|Q96A23|CPNE4_HUMAN;sp|O95741|CPNE6_HUMAN;sp|Q86YQ8|CPNE8_HUMAN;sp|Q9HCH3|CPNE5_HUMAN;sp|Q9UBL6|CPNE7_HUMAN	60.13	36.191	18575000	15187000	0.817604
sp|P14735|IDE_HUMAN	117.97	37.123	1.53727e+07	1.50687e+07	0.980225
sp|A5YKK6|CNOT1_HUMAN	266.94	77.307	1.25133e+07	1.50273e+07	1.20091
sp|Q9BXJ9|NAA15_HUMAN;sp|Q6N069|NAA16_HUMAN	101.27	53.819	1.58393e+07	1.49743e+07	0.945389
sp|P78344|IF4G2_HUMAN	102.36	35.262	14048000	14893000	1.06015
sp|Q96RP9|EFGM_HUMAN	83.471	37.335	14410000	1.48127e+07	1.02794
sp|Q08477|CP4F3_HUMAN	59.846	41.81	2.02033e+07	1.47773e+07	0.73143
sp|P15531|NDKA_HUMAN	17.149	16.028	16100000	1.47093e+07	0.913623
sp|P36542|ATPG_HUMAN	32.996	31.199	16044000	1.46873e+07	0.915441
sp|P21912|SDHB_HUMAN	31.629	37.943	1.63883e+07	1.46513e+07	0.89401
sp|P36507|MP2K2_HUMAN	44.424	26.962	1.30427e+07	1.45743e+07	1.11744
sp|P67812|SC11A_HUMAN	20.625	20.997	1.91767e+07	1.45683e+07	0.759691
sp|Q92499|DDX1_HUMAN	82.431	37.74	1.56553e+07	1.44963e+07	0.925968
sp|P50570|DYN2_HUMAN;sp|Q05193|DYN1_HUMAN;sp|Q9UQ16|DYN3_HUMAN	98.063	32.445	1.34803e+07	14485000	1.07453
sp|Q15717|ELAV1_HUMAN	36.091	25.245	1.63757e+07	1.44657e+07	0.883364
sp|O75367|H2AY_HUMAN;sp|Q9P0M6|H2AW_HUMAN	39.617	22.648	1.21737e+07	1.44227e+07	1.18474
sp|Q99536|VAT1_HUMAN	41.92	25.054	13932000	1.43187e+07	1.02775
sp|Q9BVP2|GNL3_HUMAN	61.992	104.07	11687000	1.43107e+07	1.22449
sp|Q96PK6|RBM14_HUMAN	69.491	37.268	14269000	1.42913e+07	1.00157
sp|Q9NZL4|HPBP1_HUMAN	39.474	31.709	1.50963e+07	1.42873e+07	0.946411
sp|P62879|GBB2_HUMAN;sp|Q9HAV0|GBB4_HUMAN	37.331	22.826	15657000	14258000	0.910647
sp|P30838|AL3A1_HUMAN;sp|P48448|AL3B2_HUMAN;sp|P43353|AL3B1_HUMAN	50.394	50.772	17796000	1.42297e+07	0.799599
sp|Q9UHB9|SRP68_HUMAN	70.729	47.591	1.22563e+07	1.42243e+07	1.16057
sp|Q01650|LAT1_HUMAN;sp|Q9UM01|YLAT1_HUMAN	55.01	17.223	13846000	1.41297e+07	1.02049
sp|P55263|ADK_HUMAN	40.545	23.593	14691000	1.40223e+07	0.954485
sp|P25786|PSA1_HUMAN	29.555	24.072	15958000	1.39623e+07	0.874943
sp|Q02790|FKBP4_HUMAN	51.804	39.21	15104000	13933000	0.922471
sp|Q9H6S3|ES8L2_HUMAN	80.62	29.082	1.16763e+07	1.38287e+07	1.18433
sp|Q9P0S9|TM14C_HUMAN	11.564	7.5556	18699000	1.38103e+07	0.73856
sp|Q9H3U1|UN45A_HUMAN	103.08	58.092	12740000	13780000	1.08163
sp|O14744|ANM5_HUMAN	72.683	32.943	7921000	1.37237e+07	1.73257
sp|Q9HAB3|S52A2_HUMAN;sp|Q9NWF4|S52A1_HUMAN	45.777	11.159	5.53313e+06	13685000	2.47328
sp|Q9UM00|TMCO1_HUMAN	21.175	54.959	1.86427e+07	1.36627e+07	0.732871
sp|Q9UIA9|XPO7_HUMAN	123.91	78.845	11701000	1.36177e+07	1.1638
sp|O95299|NDUAA_HUMAN	40.75	102.13	1.11337e+07	1.35757e+07	1.21933
sp|Q5VYK3|ECM29_HUMAN	204.29	62.004	8.87267e+06	1.35353e+07	1.52551
sp|O14818|PSA7_HUMAN;sp|Q8TAA3|PSMA8_HUMAN	27.887	41.184	14294000	1.34987e+07	0.944359
sp|Q9UM54|MYO6_HUMAN	149.69	40.604	8066500	1.34817e+07	1.67132
sp|P62191|PRS4_HUMAN	49.184	47.182	1.40203e+07	1.33643e+07	0.953211
sp|Q15181|IPYR_HUMAN	32.66	44.807	1.57897e+07	13356000	0.84587
sp|O75396|SC22B_HUMAN	24.593	56.846	1.41453e+07	1.33473e+07	0.943586
sp|Q969E2|SCAM4_HUMAN	25.728	16.301	1.45327e+07	1.33433e+07	0.918161
sp|Q5K651|SAMD9_HUMAN;sp|Q8IVG5|SAM9L_HUMAN	184.28	37.699	1.12543e+07	1.32897e+07	1.18085
sp|Q07666|KHDR1_HUMAN	48.227	24.492	14185000	1.32863e+07	0.936647
sp|P55265|DSRAD_HUMAN	136.06	58.485	1.31697e+07	1.31133e+07	0.995722
sp|Q9Y490|TLN1_HUMAN;sp|Q9Y4G6|TLN2_HUMAN	269.76	114.23	1.06707e+07	1.31043e+07	1.22807
sp|P12081|SYHC_HUMAN	57.41	38.633	1.68713e+07	13020000	0.771723
sp|P33121|ACSL1_HUMAN;sp|Q9ULC5|ACSL5_HUMAN	77.942	30.254	1.12727e+07	13015000	1.15456
sp|Q8NF91|SYNE1_HUMAN	1011.1	6.7688	8839000	13010000	1.47189
sp|P50995|ANX11_HUMAN;sp|P27216|ANX13_HUMAN	54.389	43.425	14841000	1.29397e+07	0.871886
sp|P26196|DDX6_HUMAN	54.416	24.334	13940000	1.29157e+07	0.926518
sp|Q9P258|RCC2_HUMAN	56.084	43.769	14343000	1.29113e+07	0.900184
sp|P30044|PRDX5_HUMAN	22.086	16.55	1.36567e+07	1.27993e+07	0.937222
sp|O00429|DNM1L_HUMAN	81.876	40.693	14102000	1.27517e+07	0.904245
sp|P54577|SYYC_HUMAN	59.143	31.425	12436000	1.26673e+07	1.0186
sp|P16403|H12_HUMAN;sp|P10412|H14_HUMAN;sp|P16402|H13_HUMAN;sp|P22492|H1T_HUMAN;sp|Q02539|H11_HUMAN	21.364	14.775	2.80797e+06	1.26657e+07	4.51062
sp|P42224|STAT1_HUMAN	87.334	53.533	1.17073e+07	1.26383e+07	1.07952
sp|Q16576|RBBP7_HUMAN	47.82	19.752	1.34153e+07	1.25553e+07	0.935894
sp|O94826|TOM70_HUMAN	67.454	47.002	1.34157e+07	1.25153e+07	0.932889
sp|Q92945|FUBP2_HUMAN	73.114	37.985	1.36003e+07	12503000	0.919316
sp|Q9NTK5|OLA1_HUMAN	44.743	42.268	16004000	1.24987e+07	0.780971
sp|Q96AE4|FUBP1_HUMAN	67.56	35.267	14330000	1.24863e+07	0.871342
sp|Q15392|DHC24_HUMAN	60.101	28.344	15425000	1.24113e+07	0.804625
sp|P49755|TMEDA_HUMAN	24.976	24.751	1.46037e+07	1.24027e+07	0.849284
sp|P05026|AT1B1_HUMAN	35.061	24.032	1.38153e+07	1.23837e+07	0.896371
sp|P00966|ASSY_HUMAN	46.53	46.783	9741600	1.23833e+07	1.27118
sp|P30084|ECHM_HUMAN	31.387	52.4	1.24373e+07	12352000	0.993139
sp|Q99959|PKP2_HUMAN	97.414	45.997	1.07259e+07	1.23343e+07	1.14996
sp|P30086|PEBP1_HUMAN	21.057	24.396	15199000	1.23177e+07	0.810426
sp|Q9H0U3|MAGT1_HUMAN	38.036	26.926	1.25173e+07	1.23173e+07	0.984022
sp|P38117|ETFB_HUMAN	27.843	26.133	1.26157e+07	1.23013e+07	0.975084
sp|Q9Y289|SC5A6_HUMAN	68.641	30.428	12174000	1.22977e+07	1.01016
sp|Q7L5L3|GDPD3_HUMAN	36.596	22.804	1.26347e+07	1.22887e+07	0.972615
sp|Q9NVV5|AIG1_HUMAN	28.222	9.6072	1.05533e+07	1.22507e+07	1.16083
sp|O96019|ACL6A_HUMAN	47.46	44.011	1.26637e+07	12248000	0.967176
sp|O43242|PSMD3_HUMAN	60.977	53.319	1.06677e+07	1.22183e+07	1.14536
sp|P62273|RS29_HUMAN	6.6767	18.928	1.74663e+07	12196000	0.698258
sp|O00264|PGRC1_HUMAN	21.671	25.338	15659000	1.21627e+07	0.776721
sp|P51148|RAB5C_HUMAN;sp|P61020|RAB5B_HUMAN;sp|P20339|RAB5A_HUMAN	23.482	21.073	12215000	1.21583e+07	0.995361
sp|P19338|NUCL_HUMAN	76.613	20.074	1.18603e+07	12152000	1.02459
sp|O60716|CTND1_HUMAN	108.17	69.074	13569000	12132000	0.894097
sp|Q9H3N1|TMX1_HUMAN	31.791	31.307	1.21937e+07	12057000	0.988792
sp|P07858|CATB_HUMAN	37.821	17.346	1.34783e+07	12039000	0.893211
sp|Q14247|SRC8_HUMAN	61.585	35.167	1.19927e+07	11995000	1.00019
sp|P61513|RL37A_HUMAN	10.275	13.158	1.45457e+07	1.1988e+07	0.824165
sp|Q6UWP7|LCLT1_HUMAN	48.92	35.348	13725000	11972000	0.872277
sp|P11172|UMPS_HUMAN	52.221	37.411	1.24477e+07	1.19623e+07	0.96101
sp|P29692|EF1D_HUMAN	31.121	46.997	1.31133e+07	11925000	0.90938
sp|Q15631|TSN_HUMAN	26.183	23.58	14851000	1.19073e+07	0.801787
sp|P08758|ANXA5_HUMAN	35.936	49.39	15076000	1.18957e+07	0.789047
sp|O14929|HAT1_HUMAN	49.512	35.54	1.37037e+07	11846000	0.86444
sp|Q6P1Q0|LTMD1_HUMAN	41.79	41.23	10902000	11808000	1.0831
sp|Q9UL46|PSME2_HUMAN	27.401	31.662	1.47387e+07	11737000	0.796341
sp|P09622|DLDH_HUMAN	54.177	39.115	15371000	11689000	0.760458
sp|Q9H583|HEAT1_HUMAN	242.37	43.103	8215400	1.16573e+07	1.41896
sp|Q5SSJ5|HP1B3_HUMAN	61.206	23.65	10674700	1.16517e+07	1.09152
sp|Q6NUM9|RETST_HUMAN	66.819	29.681	1.16447e+07	1.16327e+07	0.998969
sp|P63167|DYL1_HUMAN;sp|Q96FJ2|DYL2_HUMAN	10.366	17.818	1.27033e+07	11566000	0.91047
sp|Q5JRX3|PREP_HUMAN	117.41	32.238	1.02921e+07	1.15634e+07	1.12353
sp|P52701|MSH6_HUMAN	152.78	38.201	9.56553e+06	1.15457e+07	1.20701
sp|P52895|AK1C2_HUMAN	36.735	12.056	15908000	11536000	0.72517
sp|P13073|COX41_HUMAN	19.576	16.99	1.17287e+07	11505000	0.98093
sp|Q15758|AAAT_HUMAN	56.598	20.117	1.16807e+07	1.14997e+07	0.984504
sp|Q02218|ODO1_HUMAN;sp|Q9ULD0|OGDHL_HUMAN	115.93	44.069	1.18363e+07	11483000	0.970148
sp|P07237|PDIA1_HUMAN	57.116	45.86	1.42067e+07	1.14087e+07	0.80305
sp|Q9P003|CNIH4_HUMAN	16.093	11.548	1.76377e+07	11408000	0.646798
sp|P30419|NMT1_HUMAN;sp|O60551|NMT2_HUMAN	56.806	31.538	1.10773e+07	1.13127e+07	1.02124
sp|P27708|PYR1_HUMAN	242.98	56.845	9.13653e+06	1.12873e+07	1.23541
sp|P56378|68MP_HUMAN	6.662	4.887	15294000	1.12323e+07	0.734427
sp|Q9NRG9|AAAS_HUMAN	59.573	24.923	9947700	1.10747e+07	1.11329
sp|Q9UNM6|PSD13_HUMAN	42.945	33.058	14938000	11074300	0.741351
sp|P28062|PSB8_HUMAN	30.354	23.014	15418000	11063000	0.717538
sp|Q9UNQ0|ABCG2_HUMAN	72.313	23.116	5785800	1.10597e+07	1.91152
sp|P33176|KINH_HUMAN	109.68	52.303	9.95833e+06	1.09491e+07	1.09949
sp|Q96I99|SUCB2_HUMAN	46.51	45.771	1.03423e+07	1.08847e+07	1.05244
sp|P48444|COPD_HUMAN	57.21	37.683	1.15627e+07	1.08832e+07	0.941233
sp|P49588|SYAC_HUMAN	106.81	44.842	1.1327e+07	1.08257e+07	0.955737
sp|Q9HC07|TM165_HUMAN	34.905	19.139	1.04386e+07	1.07763e+07	1.03235
sp|Q96KG9|SCYL1_HUMAN	89.63	29.5	1.00214e+07	1.07707e+07	1.07477
sp|P23284|PPIB_HUMAN	23.742	15.714	1.25217e+07	10746000	0.858192
sp|P55795|HNRH2_HUMAN	49.263	18.076	1.24607e+07	10742000	0.862073
sp|Q15386|UBE3C_HUMAN	123.92	31.997	7.47867e+06	10704000	1.43127
sp|P78347|GTF2I_HUMAN;sp|Q86UP8|GTD2A_HUMAN;sp|Q6EKJ0|GTD2B_HUMAN	112.42	39.22	1.08308e+07	1.06681e+07	0.984978
sp|O15269|SPTC1_HUMAN	52.743	48.435	1.10793e+07	1.05481e+07	0.952049
sp|Q13620|CUL4B_HUMAN;sp|Q13619|CUL4A_HUMAN	103.98	33.356	1.02379e+07	1.04647e+07	1.02215
sp|P30520|PURA2_HUMAN	50.097	23.986	10222700	1.04517e+07	1.0224
sp|P18754|RCC1_HUMAN	44.969	17.863	9.92683e+06	1.04357e+07	1.05126
sp|Q99798|ACON_HUMAN	85.424	26.4	8.91707e+06	1.04173e+07	1.16825
sp|Q9NZI8|IF2B1_HUMAN	63.48	31.176	9.67397e+06	10405300	1.0756
sp|Q16778|H2B2E_HUMAN;sp|P33778|H2B1B_HUMAN;sp|P23527|H2B1O_HUMAN;sp|P06899|H2B1J_HUMAN;sp|Q8N257|H2B3B_HUMAN;sp|Q6DRA6|H2B2D_HUMAN;sp|Q6DN03|H2B2C_HUMAN	13.92	6.4217	9.68857e+06	1.03943e+07	1.07285
sp|Q9Y6A9|SPCS1_HUMAN	11.805	11.563	7.76433e+06	10393000	1.33856
sp|P22087|FBRL_HUMAN;sp|A6NHQ2|FBLL1_HUMAN	33.784	26.612	1.17537e+07	10350600	0.880627
sp|Q13618|CUL3_HUMAN	88.929	38.951	1.02001e+07	1.03118e+07	1.01096
sp|P49902|5NTC_HUMAN	64.969	18.793	9737500	10307600	1.05855
sp|Q99685|MGLL_HUMAN	33.261	11.204	0	1.02739e+07	#DIV/0!
sp|O95674|CDS2_HUMAN	51.417	9.6523	7353500	1.02518e+07	1.39414
sp|Q13045|FLII_HUMAN	144.75	43.161	9.14443e+06	1.02277e+07	1.11847
sp|Q7L5N7|PCAT2_HUMAN	60.207	26.919	1.10857e+07	1.01857e+07	0.91882
sp|P62195|PRS8_HUMAN;sp|Q8NB90|SPAT5_HUMAN	45.626	40.033	1.10113e+07	10144200	0.921251
sp|Q86YZ3|HORN_HUMAN;CON__Q86YZ3	282.39	31.058	8634400	1.01423e+07	1.17463
sp|Q96K37|S35E1_HUMAN	44.772	41.217	10481500	1.01337e+07	0.966821
sp|Q9BTX1|NDC1_HUMAN	76.304	30.837	7.15847e+06	1.01313e+07	1.41528
sp|Q8TDN6|BRX1_HUMAN	41.401	27.886	1.20403e+07	1.0091e+07	0.838102
sp|Q6P1A2|MBOA5_HUMAN	56.034	22.753	9892200	1.00317e+07	1.01411
sp|P13667|PDIA4_HUMAN	72.932	54.609	1.05568e+07	1.00122e+07	0.948413
sp|Q14008|CKAP5_HUMAN	225.49	31.801	8.58413e+06	10008500	1.16593
sp|P63092|GNAS2_HUMAN;sp|Q5JWF2|GNAS1_HUMAN	45.664	36.627	8711100	1.00069e+07	1.14876
sp|P52907|CAZA1_HUMAN	32.922	16.611	11142000	1.00049e+07	0.897942
sp|Q9H0S4|DDX47_HUMAN	50.646	27.549	8956800	9.99563e+06	1.11598
sp|P35610|SOAT1_HUMAN	64.734	34.856	9516000	9.94777e+06	1.04537
sp|O95169|NDUB8_HUMAN	21.766	32.785	9.32933e+06	9.89867e+06	1.06103
sp|O14828|SCAM3_HUMAN	38.287	20.407	9.52257e+06	9.89097e+06	1.03869
sp|P61254|RL26_HUMAN	17.258	14.619	1.03777e+07	9.88753e+06	0.95277
sp|Q96CW1|AP2M1_HUMAN	49.654	20.1	1.03986e+07	9886300	0.950731
sp|Q7L0Y3|TM10C_HUMAN	47.346	45.734	8.82843e+06	9.86663e+06	1.1176
sp|P43034|LIS1_HUMAN	46.637	33.367	1.08251e+07	9.82277e+06	0.907409
sp|O00303|EIF3F_HUMAN	37.563	31.263	9.98453e+06	9.80887e+06	0.982406
sp|P50897|PPT1_HUMAN	34.193	24.496	8585400	9.78783e+06	1.14006
sp|O76024|WFS1_HUMAN	100.29	29.48	9.43487e+06	9.69607e+06	1.02768
sp|Q96C36|P5CR2_HUMAN;sp|P32322|P5CR1_HUMAN	33.637	34.428	9.60923e+06	9.67853e+06	1.00721
sp|O75534|CSDE1_HUMAN	88.884	32.341	10090300	9662900	0.957642
sp|P46063|RECQ1_HUMAN	73.457	15.358	1.1545e+07	9.66203e+06	0.8369
sp|P48735|IDHP_HUMAN	50.909	23.49	1.00174e+07	9.64487e+06	0.962815
sp|Q12797|ASPH_HUMAN	85.862	15.881	6098000	9641700	1.58112
sp|P53992|SC24C_HUMAN	118.32	21.079	9.96757e+06	9.59183e+06	0.962304
sp|P61586|RHOA_HUMAN	21.768	18.623	9481000	9540000	1.00622
sp|P08754|GNAI3_HUMAN	40.532	10.577	8686600	9.51333e+06	1.09517
sp|Q9Y5M8|SRPRB_HUMAN	29.702	19.767	8.48677e+06	9510800	1.12066
sp|Q7Z434|MAVS_HUMAN	56.527	22.517	9.49213e+06	9.49033e+06	0.99981
sp|Q14839|CHD4_HUMAN;sp|Q8TDI0|CHD5_HUMAN;sp|Q12873|CHD3_HUMAN	218	49.136	7.94293e+06	9470000	1.19225
sp|P13693|TCTP_HUMAN;sp|Q56UQ5|TPT1L_HUMAN	19.595	5.3428	9.90413e+06	9.43843e+06	0.952979
sp|P20042|IF2B_HUMAN	38.388	54.873	8996900	9437000	1.04892
sp|P61353|RL27_HUMAN	15.798	14.363	9665500	9.43567e+06	0.976221
sp|P52292|IMA1_HUMAN	57.861	25.364	7.43763e+06	9429400	1.2678
sp|Q15437|SC23B_HUMAN	86.478	31.763	9.82303e+06	9386200	0.95553
sp|O15145|ARPC3_HUMAN	20.546	10.134	3.20933e+06	9352000	2.914
sp|Q7L2E3|DHX30_HUMAN	133.94	30.899	6889600	9.34793e+06	1.35682
sp|O43684|BUB3_HUMAN	37.154	22.014	6.32677e+06	9.33983e+06	1.47624
sp|O43615|TIM44_HUMAN	51.355	16.275	8.55983e+06	9.32383e+06	1.08925
sp|Q14738|2A5D_HUMAN	69.991	21.714	11180000	9.32203e+06	0.833813
sp|Q9BWM7|SFXN3_HUMAN	35.503	10.121	3.15097e+06	9.26507e+06	2.94039
sp|Q13310|PABP4_HUMAN;sp|P0CB38|PAB4L_HUMAN	70.782	22.54	9683500	9.26163e+06	0.956434
sp|O95202|LETM1_HUMAN	83.353	21.612	8.39423e+06	9251200	1.10209
sp|P53004|BIEA_HUMAN	33.428	18.993	8.23333e+06	9.21717e+06	1.11949
sp|Q99442|SEC62_HUMAN	45.861	12.047	2.89733e+06	9213900	3.18013
sp|Q9Y3T9|NOC2L_HUMAN	84.918	22.691	6.61883e+06	9.16203e+06	1.38424
sp|Q8IZ83|A16A1_HUMAN	85.126	19.267	9.16647e+06	9154600	0.998705
sp|Q96FQ6|S10AG_HUMAN	11.801	20.401	8.64157e+06	9.10977e+06	1.05418
sp|P36957|ODO2_HUMAN	48.755	20.61	1.08777e+07	9.09083e+06	0.835734
sp|Q03518|TAP1_HUMAN	87.217	60.846	8766700	8991400	1.02563
sp|Q9Y2A9|B3GN3_HUMAN	42.534	10.628	8.00627e+06	8.98353e+06	1.12206
sp|Q9Y2U8|MAN1_HUMAN	99.996	37.486	8.52063e+06	8.92527e+06	1.04749
sp|Q13586|STIM1_HUMAN	77.422	28.732	8.73533e+06	8910900	1.0201
sp|P68036|UB2L3_HUMAN;sp|A0A1B0GUS4|UB2L5_HUMAN	17.861	8.618	8.99757e+06	8908900	0.990145
sp|O15127|SCAM2_HUMAN	36.648	23.774	8.15553e+06	8.90027e+06	1.09132
sp|Q6IAN0|DRS7B_HUMAN	35.119	37.251	4.04367e+06	8.86863e+06	2.19322
sp|P36952|SPB5_HUMAN	42.1	21.52	8.08263e+06	8.85837e+06	1.09598
sp|Q15629|TRAM1_HUMAN	43.071	16.763	9.02387e+06	8.66643e+06	0.96039
sp|P62140|PP1B_HUMAN	37.186	21.055	8529000	8.66047e+06	1.01541
sp|Q6NUK1|SCMC1_HUMAN	53.354	28.945	8.99207e+06	8.65083e+06	0.962052
sp|P07339|CATD_HUMAN	44.552	24.764	12705000	8599500	0.67686
sp|Q9NUU7|DD19A_HUMAN;sp|Q9UMR2|DD19B_HUMAN	53.974	25.984	7.30093e+06	8.55467e+06	1.17172
sp|Q9HBH5|RDH14_HUMAN	36.864	23.524	5383000	8549200	1.58819
sp|Q9NUQ9|FA49B_HUMAN;sp|Q9H0Q0|FA49A_HUMAN	36.748	25.828	8146100	8.53657e+06	1.04793
sp|O60841|IF2P_HUMAN	138.83	27.357	7.42797e+06	8535200	1.14906
sp|Q16181|SEPT7_HUMAN;sp|Q6ZU15|SEP14_HUMAN	50.679	26.361	6.05103e+06	8530200	1.40971
sp|Q9Y5L0|TNPO3_HUMAN	104.2	22.637	5.91087e+06	8.52077e+06	1.44154
sp|P48729|KC1A_HUMAN;sp|Q8N752|KC1AL_HUMAN	38.914	29.584	9.23693e+06	8506500	0.920923
sp|O43837|IDH3B_HUMAN	42.183	29.009	5.08187e+06	8449000	1.66258
sp|P09488|GSTM1_HUMAN	25.712	22.677	10894700	8.39473e+06	0.770534
sp|O95336|6PGL_HUMAN	27.547	27.122	1.00173e+07	8.38473e+06	0.837022
sp|Q9Y394|DHRS7_HUMAN	38.298	11.225	7.62123e+06	8.35767e+06	1.09663
sp|O95858|TSN15_HUMAN	33.165	18.003	9486400	8.28697e+06	0.873563
sp|P62277|RS13_HUMAN	17.222	18.309	8.01337e+06	8.25873e+06	1.03062
sp|Q9Y6Q5|AP1M2_HUMAN;sp|Q9BXS5|AP1M1_HUMAN	48.108	24.755	7.18767e+06	8.21893e+06	1.14348
sp|P17980|PRS6A_HUMAN	49.203	31.833	1.02279e+07	8.21877e+06	0.803566
sp|P00403|COX2_HUMAN	25.565	17.527	1.40427e+07	8.21167e+06	0.584765
sp|P12235|ADT1_HUMAN	33.064	10.69	8442800	8.14643e+06	0.964897
sp|Q00341|VIGLN_HUMAN	141.45	35.269	7.07143e+06	8.08583e+06	1.14345
sp|O00400|ACATN_HUMAN	60.908	23.885	1.10093e+07	8.06677e+06	0.732721
sp|P00352|AL1A1_HUMAN	54.861	17.722	1.02325e+07	8036900	0.785426
sp|Q7L1Q6|BZW1_HUMAN	48.043	11.265	7497800	8.03147e+06	1.07118
sp|Q9BUJ2|HNRL1_HUMAN	95.737	39.039	12067500	8005300	0.663377
sp|P61224|RAP1B_HUMAN;sp|A6NIZ1|RP1BL_HUMAN	20.825	13.227	8.33117e+06	7.96847e+06	0.956465
sp|Q14534|ERG1_HUMAN	63.922	14.944	8.87223e+06	7.94527e+06	0.89552
sp|P62750|RL23A_HUMAN	17.695	12.067	0	7.93283e+06	#DIV/0!
sp|O75880|SCO1_HUMAN	33.814	8.528	8.21153e+06	7.84937e+06	0.955895
sp|P15170|ERF3A_HUMAN	55.755	27.011	8639700	7.83597e+06	0.906972
sp|P35222|CTNB1_HUMAN	85.496	33.989	9.73207e+06	7.80757e+06	0.802252
sp|P00367|DHE3_HUMAN;sp|P49448|DHE4_HUMAN	61.397	22.635	8.00313e+06	7.75213e+06	0.968637
sp|Q07960|RHG01_HUMAN	50.435	14.47	7.66907e+06	7.67523e+06	1.0008
sp|P49189|AL9A1_HUMAN	53.801	35.442	5565300	7.65467e+06	1.37543
sp|Q9NS86|LANC2_HUMAN	50.854	24.964	7947800	7.63847e+06	0.961079
sp|Q9Y6N5|SQOR_HUMAN	49.96	46.971	4.72683e+06	7597100	1.60723
sp|P00492|HPRT_HUMAN;sp|Q9NRG1|PRDC1_HUMAN	24.579	26.617	9.40637e+06	7.55077e+06	0.802729
sp|Q96G03|PGM2_HUMAN	68.283	26.148	8.45987e+06	7.54527e+06	0.89189
sp|P55061|BI1_HUMAN	26.537	9.5221	6.10427e+06	7447800	1.2201
sp|Q9GZM5|YIPF3_HUMAN	38.247	39.188	6.50627e+06	7.42797e+06	1.14166
sp|P11766|ADHX_HUMAN	39.724	24.62	8.71847e+06	7.37793e+06	0.846242
sp|Q9Y570|PPME1_HUMAN	42.315	18.752	7.27913e+06	7.37193e+06	1.01275
sp|O43808|PM34_HUMAN	34.566	19.106	1.64073e+07	7.34183e+06	0.447473
sp|P51153|RAB13_HUMAN;sp|Q92930|RAB8B_HUMAN;sp|P61006|RAB8A_HUMAN;sp|P20337|RAB3B_HUMAN;sp|O95716|RAB3D_HUMAN;sp|P20336|RAB3A_HUMAN;sp|Q96E17|RAB3C_HUMAN	22.774	10.057	7.57353e+06	7.33497e+06	0.9685
sp|P21291|CSRP1_HUMAN	20.567	10.484	7.53487e+06	7.33257e+06	0.973151
sp|O00425|IF2B3_HUMAN;sp|Q9Y6M1|IF2B2_HUMAN	63.704	24.643	9423300	7310000	0.775737
sp|P61970|NTF2_HUMAN	14.478	9.993	8134800	7219800	0.88752
sp|O15144|ARPC2_HUMAN	34.333	17.459	8.05367e+06	7200900	0.894114
sp|B1ANS9|WDR64_HUMAN	123.63	3.8352	0	7.19213e+06	#DIV/0!
sp|Q15819|UB2V2_HUMAN;sp|Q13404|UB2V1_HUMAN	16.363	12.422	6.01597e+06	7.17863e+06	1.19326
sp|P28072|PSB6_HUMAN	25.357	11.8	8.09707e+06	7.17283e+06	0.885856
sp|P27797|CALR_HUMAN	48.141	21.558	7.80503e+06	7160200	0.917382
sp|Q93009|UBP7_HUMAN	128.3	36.096	7499300	7.14137e+06	0.952271
sp|P35250|RFC2_HUMAN	39.157	24.352	6.62563e+06	7.09203e+06	1.07039
sp|O60725|ICMT_HUMAN	31.938	6.0111	1.97223e+06	7.08757e+06	3.59368
sp|Q9BW60|ELOV1_HUMAN	32.662	19.39	7.76367e+06	7051600	0.908282
sp|O94919|ENDD1_HUMAN	55.016	26.771	6238000	7.05033e+06	1.13022
sp|Q13501|SQSTM_HUMAN	47.687	119.91	7.71283e+06	7.04123e+06	0.912924
sp|Q7L2H7|EIF3M_HUMAN	42.502	13.162	7104500	6.94763e+06	0.97792
sp|Q8NBJ5|GT251_HUMAN	71.635	16.374	7265400	6.92753e+06	0.953496
sp|P33897|ABCD1_HUMAN;sp|Q9UBJ2|ABCD2_HUMAN	82.936	31.137	5.58407e+06	6.90273e+06	1.23615
sp|P17612|KAPCA_HUMAN;sp|P22694|KAPCB_HUMAN	40.589	18.875	6484800	6896600	1.0635
sp|Q96FW1|OTUB1_HUMAN	31.284	18.334	8.41113e+06	6893400	0.819557
sp|O95793|STAU1_HUMAN	63.182	18.766	5.15133e+06	6.86097e+06	1.33188
sp|P55769|NH2L1_HUMAN	14.173	37.701	2063600	6.83793e+06	3.31359
sp|P49419|AL7A1_HUMAN	58.486	12.696	6339200	6.70383e+06	1.05752
sp|P84085|ARF5_HUMAN	20.529	17.594	8.78053e+06	6.69647e+06	0.762649
sp|P60660|MYL6_HUMAN;sp|P14649|MYL6B_HUMAN	16.93	12.348	2654200	6648400	2.50486
sp|Q15029|U5S1_HUMAN	109.43	17.922	4516400	6.63467e+06	1.46902
sp|Q687X5|STEA4_HUMAN	51.981	12.622	5883900	6586300	1.11938
sp|Q13247|SRSF6_HUMAN;sp|Q08170|SRSF4_HUMAN;sp|Q13243|SRSF5_HUMAN	39.586	6.6328	6.15483e+06	6582000	1.0694
sp|P08779|K1C16_HUMAN;CON__P08779;CON__Q9Z2K1;CON__Q3ZAW8;CON__A2A4G1;sp|Q99456|K1C12_HUMAN;CON__Q99456;CON__A2AB72;sp|Q7Z3Y9|K1C26_HUMAN;CON__Q7Z3Y9	51.267	54.559	4.97037e+06	6.58153e+06	1.32415
sp|P30519|HMOX2_HUMAN	36.032	16.375	8.74053e+06	6568700	0.751522
sp|P48047|ATPO_HUMAN	23.277	16.067	6.05313e+06	6.55763e+06	1.08335
sp|P04181|OAT_HUMAN	48.534	20.77	9.89097e+06	6555000	0.662726
sp|Q9BTZ2|DHRS4_HUMAN;sp|P0CG22|DR4L1_HUMAN	29.537	11.295	6703800	6532600	0.974462
sp|Q9BZE1|RM37_HUMAN	48.117	10.448	5.97713e+06	6.53237e+06	1.09289
sp|O75027|ABCB7_HUMAN	82.64	23.668	6.97003e+06	6516000	0.934859
sp|P36871|PGM1_HUMAN	61.448	24.852	8.06823e+06	6511400	0.807042
sp|P22304|IDS_HUMAN	61.872	10.073	3798000	6503100	1.71224
sp|P09936|UCHL1_HUMAN	24.824	17.114	1.05033e+07	6.47127e+06	0.616119
sp|P30043|BLVRB_HUMAN	22.119	15.319	11639000	6.45783e+06	0.554844
sp|Q13445|TMED1_HUMAN	25.206	21.471	7140200	6437400	0.901571
sp|Q8NF37|PCAT1_HUMAN	59.151	27.582	7.85387e+06	6430800	0.818807
sp|O75821|EIF3G_HUMAN	35.611	25.525	6498000	6.42843e+06	0.989294
sp|P60468|SC61B_HUMAN	9.9743	10.418	6485500	6406800	0.987865
sp|Q8IZP2|ST134_HUMAN;sp|P50502|F10A1_HUMAN;sp|Q8NFI4|F10A5_HUMAN	27.406	19.708	5.93987e+06	6.36807e+06	1.07209
sp|Q9Y6E2|BZW2_HUMAN	48.162	13.936	5388300	6364700	1.18121
sp|Q06323|PSME1_HUMAN	28.723	14.344	6.94277e+06	6.34153e+06	0.913401
sp|Q96CS3|FAF2_HUMAN	52.623	9.276	3.85683e+06	6.32963e+06	1.64115
sp|Q15067|ACOX1_HUMAN	74.423	9.9707	6710000	6310300	0.940432
sp|Q08380|LG3BP_HUMAN	65.33	25.53	5.95253e+06	6304000	1.05904
sp|Q9BYT5|KRA22_HUMAN;sp|Q9BYU5|KRA21_HUMAN;sp|Q9BYR9|KRA24_HUMAN;sp|P0C7H8|KRA23_HUMAN;CON__Q9BYR9	12.957	9.3661	0	6.26903e+06	#DIV/0!
sp|Q9UDW1|QCR9_HUMAN	7.3084	8.77	7553300	6.25097e+06	0.827581
sp|P46926|GNPI1_HUMAN;sp|Q8TDQ7|GNPI2_HUMAN	32.668	13.629	10106500	6.24737e+06	0.618153
sp|Q13555|KCC2G_HUMAN;sp|Q13554|KCC2B_HUMAN;sp|Q13557|KCC2D_HUMAN;sp|Q9UQM7|KCC2A_HUMAN	62.606	20.876	5.69367e+06	6246900	1.09717
sp|Q14435|GALT3_HUMAN;sp|Q8NCL4|GALT6_HUMAN	72.609	64.535	6056000	6217100	1.0266
sp|P08559|ODPA_HUMAN;sp|P29803|ODPAT_HUMAN	43.295	25.993	6.05877e+06	6.20343e+06	1.02388
sp|Q9Y285|SYFA_HUMAN	57.563	17.956	6.28107e+06	6193600	0.986075
sp|Q9NTJ5|SAC1_HUMAN	66.966	27.899	5972300	6.15463e+06	1.03053
sp|P46087|NOP2_HUMAN	89.301	17.417	5.50147e+06	6.15293e+06	1.11842
sp|Q04760|LGUL_HUMAN	20.777	18.063	10046900	6.15263e+06	0.612391
sp|P43246|MSH2_HUMAN	104.74	20.889	5.70483e+06	6130800	1.07467
sp|Q56VL3|OCAD2_HUMAN	16.953	20.573	7671300	6127400	0.798743
sp|Q6PKG0|LARP1_HUMAN;sp|Q659C4|LAR1B_HUMAN	123.51	27.495	6.78617e+06	6.11657e+06	0.901329
sp|Q8WWY3|PRP31_HUMAN	55.455	12.346	4.38683e+06	6.10823e+06	1.3924
sp|P78329|CP4F2_HUMAN;sp|P98187|CP4F8_HUMAN	59.853	20.21	6.14847e+06	6.10227e+06	0.992486
sp|O15438|MRP3_HUMAN	169.34	24.574	5.85283e+06	6101300	1.04245
sp|Q9BRJ2|RM45_HUMAN	35.351	9.2363	4144400	6.00097e+06	1.44797
sp|Q9NXE4|NSMA3_HUMAN	97.809	12.342	3.48753e+06	5.97427e+06	1.71304
sp|Q92890|UFD1_HUMAN	34.5	14.424	6457500	5.95727e+06	0.922535
sp|Q14258|TRI25_HUMAN	70.973	13.261	5.40983e+06	5.88723e+06	1.08825
sp|O14617|AP3D1_HUMAN	130.16	22.634	4.70243e+06	5.87067e+06	1.24843
sp|Q96TA1|NIBL1_HUMAN	84.137	20.04	4.13143e+06	5770000	1.39661
sp|O00483|NDUA4_HUMAN	9.3697	20.3	1.02016e+07	5.74677e+06	0.563318
sp|O75746|CMC1_HUMAN	74.761	22.775	4.48937e+06	5629900	1.25405
sp|P63173|RL38_HUMAN	8.2178	7.5647	4821500	5.61743e+06	1.16508
sp|O95347|SMC2_HUMAN	135.65	24.033	4888100	5.60937e+06	1.14756
sp|Q99729|ROAA_HUMAN	36.224	21.132	6181300	5.57787e+06	0.902378
sp|Q02750|MP2K1_HUMAN	43.439	14.881	3.38747e+06	5577100	1.64639
sp|O00203|AP3B1_HUMAN	121.32	16.742	5.15297e+06	5567300	1.08041
sp|P39748|FEN1_HUMAN	42.592	11.173	2.96903e+06	5.51213e+06	1.85654
sp|Q3ZCQ8|TIM50_HUMAN	39.646	24.531	6.09357e+06	5.49313e+06	0.901464
sp|Q92887|MRP2_HUMAN	174.21	21.073	6293400	5.48983e+06	0.872316
sp|P62269|RS18_HUMAN	17.718	9.5536	4.95143e+06	5.41987e+06	1.09461
sp|P07741|APT_HUMAN	19.608	35.328	8.27237e+06	5.41803e+06	0.654956
sp|Q8IY81|SPB1_HUMAN	96.557	21.622	2.97587e+06	5.39743e+06	1.81373
sp|Q5T9A4|ATD3B_HUMAN	72.572	13.715	6459700	5.36857e+06	0.831086
sp|P61163|ACTZ_HUMAN;sp|P42025|ACTY_HUMAN	42.613	24.308	5.90427e+06	5.35653e+06	0.907231
sp|P60953|CDC42_HUMAN;sp|P17081|RHOQ_HUMAN;sp|Q9H4E5|RHOJ_HUMAN	21.258	5.7716	8.59897e+06	5.32597e+06	0.619373
sp|P53597|SUCA_HUMAN	36.249	16.814	4.90193e+06	5.28663e+06	1.07848
sp|P62820|RAB1A_HUMAN;sp|P59190|RAB15_HUMAN	22.677	64.76	0	5.25863e+06	#DIV/0!
sp|O95758|PTBP3_HUMAN	59.689	12.255	5.09743e+06	5249100	1.02975
sp|Q6YN16|HSDL2_HUMAN	45.394	23.358	2711500	5.24003e+06	1.93252
sp|P20700|LMNB1_HUMAN	66.408	16.128	4.91533e+06	5.23233e+06	1.06449
sp|Q92769|HDAC2_HUMAN	55.364	10.642	5.80317e+06	5.22107e+06	0.899693
sp|Q00796|DHSO_HUMAN	38.324	20.187	5.34713e+06	5.19423e+06	0.971405
sp|Q9UBU6|FA8A1_HUMAN	44.123	6.7651	4.93373e+06	5190100	1.05196
sp|Q6ZRV2|FA83H_HUMAN	127.12	26.949	5.02257e+06	5.17127e+06	1.02961
sp|P48147|PPCE_HUMAN	80.699	20.835	1.04325e+07	5.16543e+06	0.495131
sp|O00487|PSDE_HUMAN	34.577	7.8157	3.86197e+06	5.16337e+06	1.33698
sp|Q9Y4W2|LAS1L_HUMAN	83.064	16.009	3.25483e+06	5.13567e+06	1.57786
sp|Q8N163|CCAR2_HUMAN	102.9	17.403	2420000	5.13127e+06	2.12036
sp|Q9Y617|SERC_HUMAN	40.422	19.308	5.67543e+06	5112000	0.900724
sp|P41440|S19A1_HUMAN	64.868	4.544	4.05317e+06	5.06957e+06	1.25077
sp|Q15800|MSMO1_HUMAN	35.215	54.546	4.13863e+06	5.01857e+06	1.21261
sp|Q15691|MARE1_HUMAN	29.999	7.9001	4980200	4.96553e+06	0.997055
sp|Q7Z6Z7|HUWE1_HUMAN	481.89	27.846	4.05363e+06	4954800	1.22231
sp|O43681|ASNA_HUMAN	38.792	8.0511	5.80283e+06	4944900	0.852153
sp|Q16555|DPYL2_HUMAN;sp|Q14194|DPYL1_HUMAN	62.293	11.238	3.35507e+06	4.93397e+06	1.4706
sp|Q04917|1433F_HUMAN	28.218	33.729	5.61157e+06	4.90563e+06	0.8742
sp|Q9BPX3|CND3_HUMAN	114.33	17.679	2987000	4.87947e+06	1.63357
sp|Q96I24|FUBP3_HUMAN	61.64	16.201	2.90147e+06	4.87653e+06	1.68071
sp|Q9BUN8|DERL1_HUMAN	28.8	15.524	8.67307e+06	4.86913e+06	0.561408
sp|Q9H773|DCTP1_HUMAN	18.681	11.582	4281400	4.84717e+06	1.13215
sp|P49720|PSB3_HUMAN	22.949	16.207	5.25023e+06	4.84377e+06	0.922581
sp|P22059|OSBP1_HUMAN;sp|Q969R2|OSBP2_HUMAN	89.42	16.293	1819500	4842300	2.66134
sp|P60602|ROMO1_HUMAN	8.1828	4.492	3.97257e+06	4.81653e+06	1.21245
sp|Q01581|HMCS1_HUMAN;sp|P54868|HMCS2_HUMAN	57.293	23.36	7.21083e+06	4.78537e+06	0.663636
sp|P61421|VA0D1_HUMAN	40.329	14.874	0	4.77107e+06	#DIV/0!
sp|Q8N766|EMC1_HUMAN	111.76	14.763	4.47813e+06	4.76997e+06	1.06517
sp|Q16851|UGPA_HUMAN	56.94	20.062	3171500	4.72683e+06	1.49041
sp|Q9UHX1|PUF60_HUMAN	59.875	13.187	6459000	4.70537e+06	0.728498
sp|Q9Y2L1|RRP44_HUMAN	109	24.271	2606600	4.65493e+06	1.78583
sp|P35251|RFC1_HUMAN	128.25	25.849	3.28923e+06	4637800	1.40999
sp|P09525|ANXA4_HUMAN	35.882	20.271	4695000	4.63327e+06	0.986851
sp|Q9ULC4|MCTS1_HUMAN	20.555	11.145	3.88173e+06	4617600	1.18957
sp|O75569|PRKRA_HUMAN	34.404	17.229	4339600	4606700	1.06155
sp|Q9NVA1|UQCC1_HUMAN	34.6	11.445	1.50553e+06	4604800	3.05858
sp|Q16698|DECR_HUMAN	36.067	13.966	5425700	4.59877e+06	0.84759
sp|P52788|SPSY_HUMAN	41.268	11.151	5.99747e+06	4579200	0.763522
sp|P43686|PRS6B_HUMAN	47.366	18.302	5.43367e+06	4569200	0.840905
sp|P09960|LKHA4_HUMAN	69.284	24.154	7986100	4.56203e+06	0.571247
sp|O15347|HMGB3_HUMAN	22.98	6.0915	8.00073e+06	4.54687e+06	0.568306
sp|Q15070|OXA1L_HUMAN	48.547	16.561	5053500	4.53457e+06	0.897312
sp|P49841|GSK3B_HUMAN	46.744	14.644	3132100	4.51367e+06	1.4411
sp|Q9H4G0|E41L1_HUMAN	98.502	20.094	2859900	4512300	1.57778
sp|Q8WWC4|MAIP1_HUMAN	32.544	6.8634	2.62627e+06	4.50577e+06	1.71565
sp|P04637|P53_HUMAN	43.653	14.343	5224100	4481700	0.857889
sp|O43847|NRDC_HUMAN	131.57	23.241	5334300	4474800	0.838873
sp|Q15185|TEBP_HUMAN	18.697	16.361	4.38383e+06	4.46387e+06	1.01826
sp|P12429|ANXA3_HUMAN	36.375	28.319	5.92723e+06	4.46367e+06	0.753078
sp|P30085|KCY_HUMAN	22.222	14.304	4813500	4438100	0.922011
sp|P23919|KTHY_HUMAN	23.819	14.089	3.01833e+06	4.40747e+06	1.46023
sp|O60763|USO1_HUMAN	107.89	19.287	4161400	4.40673e+06	1.05895
sp|Q92520|FAM3C_HUMAN	24.68	19.314	4.82117e+06	4.39093e+06	0.910762
sp|O14979|HNRDL_HUMAN	46.437	5.629	2.74507e+06	4.38273e+06	1.59659
sp|Q9Y2Z4|SYYM_HUMAN	53.198	19.227	1254100	4.37267e+06	3.4867
sp|Q9H5Q4|TFB2M_HUMAN	45.348	18.616	4.19273e+06	4.36893e+06	1.04203
sp|Q03701|CEBPZ_HUMAN	120.97	18.591	1.34083e+06	4.36613e+06	3.25628
sp|Q8WVM8|SCFD1_HUMAN	72.379	25.759	2.94283e+06	4.34937e+06	1.47795
sp|P13804|ETFA_HUMAN	35.079	28.157	4.96367e+06	4.32627e+06	0.871587
sp|Q9Y446|PKP3_HUMAN	87.081	22.167	4.18487e+06	4.32323e+06	1.03306
sp|P21283|VATC1_HUMAN;sp|Q8NEY4|VATC2_HUMAN	43.941	5.4523	3.68493e+06	4.31317e+06	1.17049
sp|Q16629|SRSF7_HUMAN	27.366	21.691	7215300	4.28043e+06	0.593244
sp|Q12874|SF3A3_HUMAN	58.848	12.283	3946500	4.27833e+06	1.08408
sp|Q8NEW0|ZNT7_HUMAN	41.625	19.968	4.36193e+06	4272200	0.979428
sp|P26583|HMGB2_HUMAN	24.033	6.0165	3.51377e+06	4265800	1.21402
sp|Q9NTJ3|SMC4_HUMAN	147.18	30.65	5.01107e+06	4.26153e+06	0.850424
sp|Q9BRF8|CPPED_HUMAN	35.548	13.927	4.17817e+06	4.25843e+06	1.01921
sp|Q15125|EBP_HUMAN	26.352	11.261	4.52783e+06	4244500	0.937424
sp|Q92688|AN32B_HUMAN	28.787	82.253	4663800	4.22507e+06	0.905928
sp|Q9NP58|ABCB6_HUMAN	93.884	18.984	3.88197e+06	4.19567e+06	1.08081
sp|O94979|SC31A_HUMAN	133.01	21.296	4.38817e+06	4.18867e+06	0.954537
sp|P30566|PUR8_HUMAN	54.889	3.5662	1.33073e+06	4.16953e+06	3.13326
sp|Q6UX07|DHR13_HUMAN	40.848	14.505	3.97987e+06	4.15233e+06	1.04333
sp|P46459|NSF_HUMAN	82.593	20.862	2669200	4148700	1.55429
sp|O00178|GTPB1_HUMAN	72.453	11.554	1.44247e+06	4.14807e+06	2.87568
sp|O60664|PLIN3_HUMAN	47.074	22.651	6.18033e+06	4.12893e+06	0.668076
sp|Q5VV42|CDKAL_HUMAN	65.111	14.838	4.86307e+06	4.12707e+06	0.848655
sp|Q9BWF3|RBM4_HUMAN;sp|Q9BQ04|RBM4B_HUMAN	40.313	24.751	2.82607e+06	4.06467e+06	1.43828
sp|Q9H490|PIGU_HUMAN	50.051	9.6695	5678900	4.02793e+06	0.709281
sp|P08240|SRPRA_HUMAN	69.81	17.12	4.05363e+06	4015000	0.990469
sp|Q9H0D6|XRN2_HUMAN	108.58	19.436	7408200	4008900	0.541144
sp|P45974|UBP5_HUMAN	95.785	21.239	6.71187e+06	4.00797e+06	0.597146
sp|Q9BTW9|TBCD_HUMAN	132.6	19.349	2.85343e+06	4001300	1.40228
sp|P49591|SYSC_HUMAN	58.777	20.896	5.82363e+06	4.00047e+06	0.686937
sp|Q9NP79|VTA1_HUMAN	33.879	18.541	5.73443e+06	3.96603e+06	0.691617
sp|Q6IBS0|TWF2_HUMAN	39.548	12.134	5480400	3963100	0.723141
sp|P25787|PSA2_HUMAN	25.898	22.154	14805000	3.95233e+06	0.266959
sp|O00148|DX39A_HUMAN	49.129	12.842	4168200	3920400	0.94055
sp|P04183|KITH_HUMAN	25.468	10.861	3.36577e+06	3.90837e+06	1.16121
sp|P52565|GDIR1_HUMAN	23.207	8.6224	1813800	3896200	2.14809
sp|Q9H2D1|MFTC_HUMAN	35.407	13.376	3.67453e+06	3.88307e+06	1.05675
sp|Q9BZZ5|API5_HUMAN	59.004	13.081	5704700	3.86537e+06	0.677576
sp|Q9HC38|GLOD4_HUMAN	34.793	17.478	3.61657e+06	3.86207e+06	1.06788
sp|P19784|CSK22_HUMAN	41.213	19.878	6529000	3.82207e+06	0.585398
sp|P63162|RSMN_HUMAN;sp|P14678|RSMB_HUMAN	24.614	6.4983	5998300	3813800	0.635813
sp|P35659|DEK_HUMAN	42.674	17.293	5.24363e+06	3.74353e+06	0.71392
sp|P47985|UCRI_HUMAN;sp|P0C7P4|UCRIL_HUMAN	29.668	20.308	5.78003e+06	3.72107e+06	0.643779
sp|P53634|CATC_HUMAN	51.853	6.3216	6.61827e+06	3.71593e+06	0.561466
sp|Q9Y2K7|KDM2A_HUMAN	132.79	10.424	0	3.68333e+06	#DIV/0!
sp|O95139|NDUB6_HUMAN	15.489	9.0942	8.46363e+06	3.68053e+06	0.434864
sp|Q969X5|ERGI1_HUMAN	32.592	7.7145	4.30087e+06	3.66627e+06	0.852448
sp|P61026|RAB10_HUMAN	22.541	7.2259	2545700	3655100	1.43579
sp|Q13148|TADBP_HUMAN	44.739	34.443	6.57663e+06	3.65267e+06	0.555401
sp|Q9UH99|SUN2_HUMAN	80.31	8.0659	1.46123e+06	3648700	2.497
sp|P63279|UBC9_HUMAN	18.007	7.2762	5.35913e+06	3.63217e+06	0.677753
sp|O14734|ACOT8_HUMAN	35.914	8.7837	3.06523e+06	3.62653e+06	1.18312
sp|Q9H2M9|RBGPR_HUMAN	155.98	15.43	978367	3.61933e+06	3.69936
sp|Q96KR1|ZFR_HUMAN	117.01	10.409	2567600	3586900	1.39699
sp|Q8N3U4|STAG2_HUMAN	141.32	16.911	1029300	3.54493e+06	3.44402
sp|Q8NC56|LEMD2_HUMAN	56.974	8.7868	3.80713e+06	3532200	0.927785
sp|P35637|FUS_HUMAN;sp|Q92804|RBP56_HUMAN	53.425	11.724	4.14457e+06	3.52413e+06	0.850302
sp|O60832|DKC1_HUMAN	57.673	33.724	2184100	3.51973e+06	1.61153
sp|Q8TDX7|NEK7_HUMAN;sp|Q9HC98|NEK6_HUMAN	34.551	17.383	3.22683e+06	3516900	1.08989
sp|O75323|NIPS2_HUMAN	33.742	5.2448	0	3473700	#DIV/0!
sp|P31689|DNJA1_HUMAN	44.868	10.103	4.98843e+06	3470500	0.695709
sp|Q12907|LMAN2_HUMAN	40.228	22.419	1.08837e+07	3469000	0.318734
sp|Q5VW32|BROX_HUMAN	46.476	13.08	1.13237e+07	3468000	0.306261
sp|Q9BYT8|NEUL_HUMAN	80.651	14.359	2.36313e+06	3.45973e+06	1.46404
sp|Q99714|HCD2_HUMAN	26.923	18.748	5.78307e+06	3447200	0.596085
sp|Q9P2R7|SUCB1_HUMAN	50.317	18.55	1.34037e+06	3419700	2.55132
sp|Q969Z0|FAKD4_HUMAN	70.737	10.673	3820000	3.41733e+06	0.89459
sp|P49821|NDUV1_HUMAN	50.817	14.071	3.41323e+06	3399500	0.995976
sp|P51843|NR0B1_HUMAN	51.717	22.518	1.03577e+06	3.39497e+06	3.27773
sp|Q9NX61|T161A_HUMAN	53.601	9.0276	3779100	3382000	0.894922
sp|Q9Y305|ACOT9_HUMAN	49.901	17.092	3.14743e+06	3.38107e+06	1.07423
sp|P41250|GARS_HUMAN	83.165	21.623	3657300	3.37443e+06	0.922657
sp|Q13492|PICAL_HUMAN	70.754	9.3178	1.13573e+06	3.36087e+06	2.9592
sp|Q9H2V7|SPNS1_HUMAN	56.629	5.5573	0	3.29603e+06	#DIV/0!
sp|Q92900|RENT1_HUMAN	124.34	14.116	0	3.29317e+06	#DIV/0!
sp|Q8IVT2|MISP_HUMAN	75.356	10.109	0	3.27587e+06	#DIV/0!
sp|P62491|RB11A_HUMAN;sp|Q15907|RB11B_HUMAN	24.393	11.002	3426100	3.25647e+06	0.950488
sp|P11279|LAMP1_HUMAN	44.882	19.607	3.42453e+06	3.24383e+06	0.947234
sp|O75691|UTP20_HUMAN	318.38	13.856	0	3.23263e+06	#DIV/0!
sp|A0AV96|RBM47_HUMAN	64.098	17.52	5.48597e+06	3.17883e+06	0.579448
sp|Q8NE71|ABCF1_HUMAN	95.925	8.5664	3.42753e+06	3.17027e+06	0.924941
sp|P00167|CYB5_HUMAN	15.33	16.728	0	3118200	#DIV/0!
sp|P36639|8ODP_HUMAN	22.519	11.595	1.56627e+06	3.11313e+06	1.98761
sp|Q8IWS0|PHF6_HUMAN	41.29	7.419	3.72633e+06	3.09507e+06	0.830593
sp|P30876|RPB2_HUMAN	133.9	21.465	0	3071700	#DIV/0!
sp|P11166|GTR1_HUMAN	54.083	6.6321	0	3.06727e+06	#DIV/0!
sp|O75915|PRAF3_HUMAN	21.614	13.487	6.22957e+06	3.06673e+06	0.492287
sp|Q9UGI8|TES_HUMAN	47.996	10.271	3.67077e+06	3.05023e+06	0.830953
sp|P52789|HXK2_HUMAN	102.38	20.212	2.73783e+06	3.03397e+06	1.10816
sp|P51610|HCFC1_HUMAN	208.73	11.26	2.34943e+06	3030600	1.28993
sp|P48651|PTSS1_HUMAN	55.527	14.329	2.72197e+06	2.96627e+06	1.08975
sp|Q9BRA2|TXD17_HUMAN	13.941	8	2.08027e+06	2932000	1.40943
sp|P16422|EPCAM_HUMAN	34.932	24.048	10704000	2.93163e+06	0.273882
sp|P48163|MAOX_HUMAN	64.149	18.446	4.63833e+06	2910800	0.627553
sp|O76094|SRP72_HUMAN	74.605	15.775	0	2.90713e+06	#DIV/0!
sp|Q13098|CSN1_HUMAN	55.536	14.78	2.87423e+06	2.90543e+06	1.01086
sp|Q9Y4W6|AFG32_HUMAN;sp|Q01484|ANK2_HUMAN	88.583	8.2355	741000	2.89707e+06	3.90967
sp|P17931|LEG3_HUMAN	26.152	10.757	8.72757e+06	2.83807e+06	0.325184
sp|Q9Y5S2|MRCKB_HUMAN;sp|Q5VT25|MRCKA_HUMAN	194.31	14.234	852867	2.83217e+06	3.32076
sp|Q6PJG6|BRAT1_HUMAN	88.118	13.856	4.67867e+06	2.80547e+06	0.59963
sp|Q9BZG1|RAB34_HUMAN	29.044	11.578	1.15063e+06	2.79683e+06	2.43069
sp|Q9BQA1|MEP50_HUMAN	36.724	14.523	1.16953e+06	2793100	2.38822
sp|Q6KB66|K2C80_HUMAN;CON__Q6KB66-1	50.525	9.7655	1.00033e+06	2.76007e+06	2.75915
sp|P33947|ERD22_HUMAN;sp|P24390|ERD21_HUMAN	24.422	3.5589	2800700	2.75893e+06	0.985087
sp|P25815|S100P_HUMAN	10.4	7.7916	2.52813e+06	2.74333e+06	1.08512
sp|Q14318|FKBP8_HUMAN	44.561	10.935	0	2731300	#DIV/0!
sp|Q99575|POP1_HUMAN	114.71	6.6008	2.73453e+06	2699000	0.987006
sp|Q9NTI5|PDS5B_HUMAN	164.67	16.261	3.76907e+06	2688300	0.713254
sp|P40938|RFC3_HUMAN	40.556	17.058	4.14707e+06	2.63177e+06	0.634609
sp|O15397|IPO8_HUMAN	119.94	8.4591	764633	2626400	3.43485
sp|Q8N726|ARF_HUMAN	13.903	8.2358	2375700	2.61367e+06	1.10017
sp|A1L0T0|ILVBL_HUMAN	67.867	34.027	0	2.58353e+06	#DIV/0!
sp|O14976|GAK_HUMAN	143.19	6.8005	0	2.57613e+06	#DIV/0!
sp|P55735|SEC13_HUMAN	35.54	8.5059	2.68133e+06	2.55833e+06	0.954127
sp|P61966|AP1S1_HUMAN	18.733	22.872	1.15233e+06	2.54407e+06	2.20775
sp|Q9Y282|ERGI3_HUMAN	43.222	7.9595	0	2539800	#DIV/0!
sp|Q8WUY8|NAT14_HUMAN	21.65	12.06	1.33333e+06	2.53967e+06	1.90475
sp|O96000|NDUBA_HUMAN	20.776	14.793	3710100	2533600	0.682893
sp|Q96AA3|RFT1_HUMAN	60.335	7.1966	2103800	2.51463e+06	1.19528
sp|Q9GZR7|DDX24_HUMAN	96.331	8.071	0	2.51163e+06	#DIV/0!
sp|Q8NBN7|RDH13_HUMAN	35.932	10.441	3953800	2488800	0.62947
sp|P27361|MK03_HUMAN	43.135	8.8932	1.64837e+06	2.47997e+06	1.5045
sp|Q9BRQ8|AIFM2_HUMAN	40.526	7.33	2.44797e+06	2.47467e+06	1.01091
sp|Q12792|TWF1_HUMAN	40.282	13.21	0	2.46837e+06	#DIV/0!
sp|P11177|ODPB_HUMAN	39.233	7.4303	0	2.39987e+06	#DIV/0!
sp|P54578|UBP14_HUMAN	56.068	9.6667	2.17023e+06	2.39113e+06	1.10179
sp|Q12929|EPS8_HUMAN	91.88	9.7576	3.14093e+06	2.39083e+06	0.761186
sp|Q13564|ULA1_HUMAN	60.246	10.495	0	2.38447e+06	#DIV/0!
sp|Q9NYL2|M3K20_HUMAN	91.154	17.396	648000	2.35433e+06	3.63323
sp|Q5SRE5|NU188_HUMAN	196.04	12.192	1.79537e+06	2.35003e+06	1.30894
sp|Q8NBM4|UBAC2_HUMAN	38.963	13.91	1.06103e+06	2.33083e+06	2.19676
sp|Q9P289|STK26_HUMAN;sp|O00506|STK25_HUMAN;sp|Q9Y6E0|STK24_HUMAN	46.528	4.2833	1144700	2296500	2.0062
sp|Q5GLZ8|HERC4_HUMAN	118.56	16.42	2.18927e+06	2.28467e+06	1.04358
sp|O43865|SAHH2_HUMAN;sp|Q96HN2|SAHH3_HUMAN	58.951	6.9784	2652900	2276300	0.858042
sp|Q7Z2W4|ZCCHV_HUMAN	101.43	16.744	2.28977e+06	2265300	0.989315
sp|Q9P2X0|DPM3_HUMAN	10.094	7.2069	2.18403e+06	2242900	1.02695
sp|Q6UB35|C1TM_HUMAN	105.79	12.468	0	2.21617e+06	#DIV/0!
sp|Q9GZT3|SLIRP_HUMAN	12.349	13.09	6.42003e+06	2197800	0.342335
sp|P54920|SNAA_HUMAN;sp|Q9H115|SNAB_HUMAN	33.232	17.803	0	2.16223e+06	#DIV/0!
sp|P62081|RS7_HUMAN	22.127	12.45	3.26337e+06	2155100	0.660392
sp|O95471|CLD7_HUMAN	22.418	15.762	5.53003e+06	2.14907e+06	0.388617
sp|P22307|NLTP_HUMAN	58.993	9.2795	3.52847e+06	2.14157e+06	0.60694
sp|Q9NRF8|PYRG2_HUMAN	65.677	13.589	1.97097e+06	2.11493e+06	1.07304
sp|P23381|SYWC_HUMAN	53.165	22.072	2.46003e+06	2.11327e+06	0.85904
sp|P17152|TMM11_HUMAN	21.541	4.3184	2.21707e+06	2.08567e+06	0.940732
sp|Q93008|USP9X_HUMAN;sp|O00507|USP9Y_HUMAN	292.28	15.017	1.83383e+06	2.07987e+06	1.13416
sp|Q08945|SSRP1_HUMAN	81.074	17.374	5175700	2067900	0.39954
sp|Q12769|NU160_HUMAN	162.12	23.735	3.73243e+06	2.05743e+06	0.551231
sp|Q9NRH3|TBG2_HUMAN;sp|P23258|TBG1_HUMAN	51.091	12.28	1.85937e+06	2039400	1.09683
sp|Q02880|TOP2B_HUMAN	183.26	7.3926	1.60807e+06	2.03657e+06	1.26647
sp|Q86UE4|LYRIC_HUMAN	63.836	26.144	2.59337e+06	2027500	0.781802
sp|P06730|IF4E_HUMAN	25.097	9.5575	1.25783e+06	1987900	1.58042
sp|O60884|DNJA2_HUMAN	45.745	11.364	3.85607e+06	1951700	0.506138
sp|O00443|P3C2A_HUMAN	190.68	12.908	0	1.92513e+06	#DIV/0!
sp|Q14728|MFS10_HUMAN	48.339	11.752	1.52323e+06	1.90257e+06	1.24903
sp|P61088|UBE2N_HUMAN;sp|Q5JXB2|UE2NL_HUMAN	17.138	6.9223	1181200	1.90117e+06	1.60952
sp|Q8IY95|TM192_HUMAN	30.922	7.1322	0	1888600	#DIV/0!
sp|O76003|GLRX3_HUMAN	37.432	21.105	4.13127e+06	1.87867e+06	0.454744
sp|O15270|SPTC2_HUMAN	62.924	15.826	3.27887e+06	1848800	0.563853
sp|P29992|GNA11_HUMAN	42.123	5.9744	1.11923e+06	1840300	1.64425
sp|Q9H2P0|ADNP_HUMAN	123.56	16.067	2.25783e+06	1.80573e+06	0.799764
sp|O60636|TSN2_HUMAN	24.147	9.2854	3.68297e+06	1.80483e+06	0.490049
sp|O15533|TPSN_HUMAN	47.625	10.513	3.33197e+06	1.80023e+06	0.540292
sp|O43670|ZN207_HUMAN	50.75	15.706	3076400	1.78353e+06	0.579747
sp|Q13283|G3BP1_HUMAN	52.164	24.979	6.01513e+06	1.77753e+06	0.29551
sp|Q06136|KDSR_HUMAN	36.187	11.229	7142300	1.77203e+06	0.248104
sp|Q6P1L8|RM14_HUMAN	15.947	5.6273	1744100	1.76883e+06	1.01418
sp|P55327|TPD52_HUMAN	24.327	7.4605	4.03323e+06	1753400	0.434738
sp|Q03519|TAP2_HUMAN	75.663	13.693	2.45957e+06	1734200	0.705084
sp|Q9Y3E5|PTH2_HUMAN	19.193	4.9837	2.68963e+06	1.72493e+06	0.641327
sp|Q8NBS9|TXND5_HUMAN	47.628	10.735	2.18767e+06	1.68433e+06	0.769922
sp|P28066|PSA5_HUMAN	26.411	11.152	6.91617e+06	1673400	0.241955
sp|Q13617|CUL2_HUMAN	86.982	8.7319	1.50283e+06	1664200	1.10737
sp|P12955|PEPD_HUMAN	54.548	17.076	4438900	1.64767e+06	0.371188
sp|Q9NVE7|PANK4_HUMAN	85.99	9.7244	855033	1.64423e+06	1.923
sp|P51636|CAV2_HUMAN	18.291	8.4195	2.76197e+06	1.64007e+06	0.593804
sp|Q9BUB7|TMM70_HUMAN	28.969	7.0076	2.55967e+06	1.62033e+06	0.633025
sp|O15042|SR140_HUMAN	118.29	10.321	863233	1.59897e+06	1.8523
sp|Q6UXN9|WDR82_HUMAN	35.079	5.7914	605100	1.57377e+06	2.60084
sp|P63010|AP2B1_HUMAN	104.55	14.913	4.34057e+06	1560400	0.359492
sp|Q9BS26|ERP44_HUMAN	46.971	5.8957	961533	1.55997e+06	1.62237
sp|Q03169|TNAP2_HUMAN	72.66	6.9706	669967	1556700	2.32355
sp|Q9HB40|RISC_HUMAN	50.83	10.1	3504000	1.49023e+06	0.425295
sp|Q6JQN1|ACD10_HUMAN	118.83	10.4	0	1.48787e+06	#DIV/0!
sp|Q13190|STX5_HUMAN	39.672	9.9455	4.65567e+06	1.44107e+06	0.30953
sp|Q15370|ELOB_HUMAN	13.133	8.5674	4384800	1.42453e+06	0.32488
sp|O00505|IMA4_HUMAN	57.81	7.2743	0	1.41893e+06	#DIV/0!
sp|Q9NQR4|NIT2_HUMAN	30.608	7.2777	697533	1399500	2.00636
sp|Q8WYP5|ELYS_HUMAN	252.5	9.5102	0	1398300	#DIV/0!
sp|Q9UBT2|SAE2_HUMAN	71.223	14.174	4.66383e+06	1393600	0.29881
sp|Q96BI1|S22AI_HUMAN	44.845	6.7889	1.25437e+06	1.39177e+06	1.10954
sp|Q92797|SYMPK_HUMAN	141.15	9.097	691233	1.35167e+06	1.95544
sp|Q9BUR5|MIC26_HUMAN	22.284	20.181	2789700	1325100	0.474997
sp|P36915|GNL1_HUMAN	68.66	10.706	1.38543e+06	1.32047e+06	0.953107
sp|Q9BYC9|RM20_HUMAN	17.442	8.0848	3682100	1317000	0.357676
sp|P82930|RT34_HUMAN	25.65	6.051	1.24477e+06	1.31537e+06	1.05672
sp|Q8TEM1|PO210_HUMAN	205.11	24.43	3067800	1290400	0.420627
sp|Q6P1M0|S27A4_HUMAN	72.063	28.395	4.78703e+06	1276700	0.2667
sp|Q96S66|CLCC1_HUMAN	62.022	24.133	2.72553e+06	1.25223e+06	0.459445
sp|P51649|SSDH_HUMAN	57.214	8.3813	2.81523e+06	1246900	0.442912
sp|O00151|PDLI1_HUMAN	36.071	9.5614	4073800	1.23727e+06	0.303713
sp|P05090|APOD_HUMAN	21.275	7.1507	0	1.18437e+06	#DIV/0!
sp|P51114|FXR1_HUMAN;sp|P51116|FXR2_HUMAN;sp|Q06787|FMR1_HUMAN	69.72	11.705	3.11423e+06	1.17717e+06	0.377996
sp|Q96EY7|PTCD3_HUMAN	78.549	13.219	2.08867e+06	1.17633e+06	0.563198
sp|O95232|LC7L3_HUMAN	51.466	11.171	543933	1.17047e+06	2.15186
sp|Q15102|PA1B3_HUMAN	25.734	6.431	4.02103e+06	1107000	0.275302
sp|Q5VIR6|VPS53_HUMAN	79.652	7.9855	889433	1092000	1.22775
sp|Q5TFE4|NT5D1_HUMAN	51.844	7.3634	1228500	1.02833e+06	0.837064
sp|Q92974|ARHG2_HUMAN	111.54	7.1233	1423100	953967	0.670344
sp|Q15155|NOMO1_HUMAN;sp|P69849|NOMO3_HUMAN;sp|Q5JPE7|NOMO2_HUMAN	134.32	7.0514	1062100	844767	0.795374
sp|Q13443|ADAM9_HUMAN	90.555	9.4844	910533	840200	0.922756
sp|Q68CZ2|TENS3_HUMAN	155.26	14.944	1.96997e+06	833900	0.423307
sp|Q9HCS7|SYF1_HUMAN	100.01	4.2142	0	813700	#DIV/0!
sp|Q9BX95|SGPP1_HUMAN	49.107	6.4171	1519000	805633	0.530371
sp|Q9Y295|DRG1_HUMAN	40.542	8.8566	899333	793967	0.882839
sp|P48506|GSH1_HUMAN	72.765	7.6575	1.48437e+06	792600	0.533965
sp|P61201|CSN2_HUMAN	51.596	12.794	1849200	784333	0.424147
sp|O14579|COPE_HUMAN	34.482	4.3206	1315500	559233	0.425111
sp|Q5H9R7|PP6R3_HUMAN	97.668	5.4136	468633	512840	1.09433
sp|O95602|RPA1_HUMAN	194.81	4.6693	1290700	390100	0.302239
sp|Q9Y696|CLIC4_HUMAN	28.772	4.1692	740703	352867	0.476394
sp|Q9UQB8|BAIP2_HUMAN	60.867	155.35	2.54433e+06	0	0
sp|Q9UBF8|PI4KB_HUMAN	91.378	3.6517	1.08547e+06	0	0
sp|Q9NZL9|MAT2B_HUMAN	37.551	32.474	2.66827e+06	0	0
sp|Q9H2U2|IPYR2_HUMAN	37.92	15.587	4577400	0	0
sp|Q9GZZ1|NAA50_HUMAN	19.398	4.3656	878267	0	0
sp|Q96E39|RMXL1_HUMAN;sp|P38159|RBMX_HUMAN	42.141	13.555	1.51343e+06	0	0
sp|Q92747|ARC1A_HUMAN	41.569	7.6346	2.20807e+06	0	0
sp|Q8WTV0|SCRB1_HUMAN	60.877	19.096	1.77683e+06	0	0
sp|Q8NC51|PAIRB_HUMAN	44.965	5.588	2546200	0	0
sp|Q8N357|S35F6_HUMAN	40.214	8.0391	1158500	0	0
sp|Q7KZI7|MARK2_HUMAN	87.91	16.104	1.44027e+06	0	0
sp|Q15637|SF01_HUMAN	68.329	6.8895	2.46443e+06	0	0
sp|Q14847|LASP1_HUMAN	29.717	16.845	4.76017e+06	0	0
sp|Q13630|FCL_HUMAN	35.892	5.8367	1.56737e+06	0	0
sp|Q06124|PTN11_HUMAN	68.436	14.859	2.24677e+06	0	0
sp|Q01081|U2AF1_HUMAN;sp|P0DN76|U2AF5_HUMAN;sp|Q8WU68|U2AF4_HUMAN	27.872	10.725	3.43157e+06	0	0
sp|P84103|SRSF3_HUMAN	19.329	8.5611	4.78483e+06	0	0
sp|P81605|DCD_HUMAN	11.284	11.519	4815000	0	0
sp|P78406|RAE1L_HUMAN	40.968	7.4983	2013200	0	0
sp|P48739|PIPNB_HUMAN	31.54	4.3989	1797300	0	0
sp|P33316|DUT_HUMAN	26.563	7.7845	666480	0	0
sp|P31949|S10AB_HUMAN	11.74	6.2186	3391400	0	0
sp|P27695|APEX1_HUMAN	35.554	29.981	4.05793e+06	0	0
sp|P21980|TGM2_HUMAN	77.328	6.5825	1.23263e+06	0	0
sp|P10909|CLUS_HUMAN	52.494	8.1017	2.09563e+06	0	0
sp|P03905|NU4M_HUMAN	51.58	14.539	6.50773e+06	0	0
sp|P00491|PNPH_HUMAN	32.118	13.582	6.37703e+06	0	0
sp|O95292|VAPB_HUMAN	27.228	3.874	3332700	0	0
sp|O75340|PDCD6_HUMAN	21.868	13.77	4.46943e+06	0	0
sp|O43657|TSN6_HUMAN	27.563	6.0615	3.97027e+06	0	0
sp|O00625|PIR_HUMAN	32.113	120.38	2.61103e+08	0	0

## Sheet: Table S9
Binding sites identified by E3 (100μM) from BaF3 EGFR L858R cell lysates
PEP: Posterior Error Probability of the identification. This value essentially operates as a p-value, where smaller is moresignificant; Score: Andromeda score for the best associated MS/MS spectrum.
Proteins	Positions within proteins	PEP	Score	Amino acid	E3 Probabilities	E3 Score diffs	Position in peptide	Charge
sp|P00533|EGFR_HUMAN	728	2.72192e-17	103.17	K	VLGSGAFGTVYK(1)GLWIPEGEK	VLGSGAFGTVYK(46.57)GLWIPEGEK(-46.57)	12	4
sp|P00533|EGFR_HUMAN	716	0.00363325	42.52	K	IK(1)VLGSGAFGTVYK	IK(42.52)VLGSGAFGTVYK(-42.52)	2	3
sp|P00533|EGFR_HUMAN	708	0.0218911	61.593	K	ILK(0.989)ETEFK(0.011)K(0.001)	ILK(19.72)ETEFK(-19.72)K(-30.17)	3	3
sp|P00533|EGFR_HUMAN	479	0.0153662	57.032	K	K(1)LFGTSGQK	K(57.03)LFGTSGQK(-57.03)	1	3
sp|P00533|EGFR_HUMAN	212	0.00109252	71.279	K	LTK(1)IICAQQCSGR	LTK(71.28)IICAQQCSGR	3	3
sp|B5MCY1|TDR15_HUMAN	1194	0.0245158	41.575	K	K(1)IDQLMHPK	K(41.57)IDQLMHPK(-41.57)	1	3
sp|I1YAP6|TRI77_HUMAN	139	0.0256992	44.973	K	K(1)LLIQMK	K(44.97)LLIQMK(-44.97)	1	2
sp|O00148|DX39A_HUMAN	190	0.00150441	72.705	K	NVK(1)HFVLDECDK	NVK(67.22)HFVLDECDK(-67.22)	3	3
sp|O00148|DX39A_HUMAN;sp|Q13838|DX39B_HUMAN	130;131	0.0193679	41.401	K	ELAFQISK(1)EYER	ELAFQISK(41.4)EYER	8	3
sp|O00148|DX39A_HUMAN;sp|Q13838|DX39B_HUMAN	383;384	0.00109146	55.33	K	FGTK(1)GLAITFVSDENDAK	FGTK(55.33)GLAITFVSDENDAK(-55.33)	4	3
sp|O00148|DX39A_HUMAN;sp|Q13838|DX39B_HUMAN	333;334	1.19429e-07	105.4	K	YQQFK(1)DFQR	YQQFK(49.72)DFQR	5	4
sp|O00154|BACH_HUMAN	286	0.000195702	88.576	K	K(1)GCVITISGR	K(65.5)GCVITISGR	1	4
sp|O00232|PSD12_HUMAN	179	2.32718e-07	75.239	K	EAASILQELQVETYGSMEK(0.5)K(0.5)	EAASILQELQVETYGSMEK(0)K(0)	19	3
sp|O00232|PSD12_HUMAN	180	3.86426e-16	105.77	K	EAASILQELQVETYGSMEK(0.45)K(0.55)	EAASILQELQVETYGSMEK(-0.88)K(0.88)	20	3
sp|O00232|PSD12_HUMAN	147	0.0244265	51.445	K	LTK(1)TLATIK	LTK(33.63)TLATIK(-33.63)	3	3
sp|O00299|CLIC1_HUMAN	20	0.000439429	63.337	K	AGSDGAK(1)IGNCPFSQR	AGSDGAK(63.34)IGNCPFSQR	7	3
sp|O00299|CLIC1_HUMAN	119	0.000695917	57.173	K	FSAYIK(1)NSNPALNDNLEK	FSAYIK(38.41)NSNPALNDNLEK(-38.41)	6	3
sp|O00299|CLIC1_HUMAN	49	0.00685326	47.915	K	GVTFNVTTVDTK(1)R	GVTFNVTTVDTK(47.91)R	12	3
sp|O00299|CLIC1_HUMAN	193	0.00169457	75.378	K	LHIVQVVCK(0.42)K(0.58)	LHIVQVVCK(-1.39)K(1.39)	10	3
sp|O00483|NDUA4_HUMAN	75	0.00709461	51.841	K	FYSVNVDYSK(0.407)LK(0.593)	FYSVNVDYSK(-1.63)LK(1.63)	12	3
sp|O00746|NDKM_HUMAN	45	0.00229858	63.537	K	TLVAVK(1)PDGVQR	TLVAVK(63.54)PDGVQR	6	3
sp|O14818|PSA7_HUMAN	28	0.0182988	54.539	K	K(1)GSTAVGVR	K(54.54)GSTAVGVR	1	3
sp|O14925|TIM23_HUMAN	169	3.49871e-09	71.052	K	GAEDDLNTVAAGTMTGMLYK(1)CTGGLR	GAEDDLNTVAAGTMTGMLYK(71.05)CTGGLR	20	4
sp|O15144|ARPC2_HUMAN	295	0.000257499	88.056	K	TITGK(1)TFSSR	TITGK(88.06)TFSSR	5	3
sp|O15173|PGRC2_HUMAN	193	0.0237482	59.245	K	EK(1)YDYVGR	EK(59.25)YDYVGR	2	3
sp|O15212|PFD6_HUMAN	21	2.11128e-13	121.9	K	YQQLQK(1)DLSK	YQQLQK(44.24)DLSK(-44.24)	6	3
sp|O15260|SURF4_HUMAN	139	0.0123693	41.621	K	SEGK(1)SMFAGVPTMR	SEGK(41.62)SMFAGVPTMR	4	3
sp|O15372|EIF3H_HUMAN	269	0.0164312	57.55	K	NTSK(0.999)QQQQK(0.001)	NTSK(31.61)QQQQK(-31.61)	4	3
sp|O15372|EIF3H_HUMAN	274	0.00615045	43.297	K	QQQQK(1)HQYQQR	QQQQK(41.28)HQYQQR	5	3
sp|O15372|EIF3H_HUMAN	165	0.00782034	43.991	K	TAQGSLSLK(1)AYR	TAQGSLSLK(43.99)AYR	9	3
sp|O43148|MCES_HUMAN	208	0.00167468	43.454	K	DITVLDLGCGK(0.564)GGDLLK(0.436)	DITVLDLGCGK(1.12)GGDLLK(-1.12)	11	4
sp|O43148|MCES_HUMAN	214	5.06963e-09	97.836	K	DITVLDLGCGK(0.215)GGDLLK(0.785)	DITVLDLGCGK(-5.63)GGDLLK(5.63)	17	3
sp|O43396|TXNL1_HUMAN	195	0.00562725	64.297	K	YVK(1)IFINLPR	YVK(64.3)IFINLPR	3	3
sp|O43399|TPD54_HUMAN	128	1.24823e-15	113.61	K	K(1)TQETLSQAGQK	K(113.61)TQETLSQAGQK(-113.61)	1	3
sp|O43399|TPD54_HUMAN	119	0.00172362	55.841	K	LGEWNEK(0.999)VTQSDLYK(0.001)	LGEWNEK(30.52)VTQSDLYK(-30.52)	7	3
sp|O43399|TPD54_HUMAN	90	4.26589e-06	89.506	K	LGLSTLGELK(1)QNLSR	LGLSTLGELK(66.25)QNLSR	10	4
sp|O43399|TPD54_HUMAN	70	0.00316943	84.743	K	QVLAAK(1)ER	QVLAAK(84.74)ER	6	3
sp|O43399|TPD54_HUMAN	112	5.91172e-10	107.85	K	TSEK(1)LGEWNEK	TSEK(66.45)LGEWNEK(-66.45)	4	3
sp|O43399|TPD54_HUMAN	175	6.35232e-15	133.6	K	VGTIK(1)SK	VGTIK(54.98)SK(-54.98)	5	2
sp|O43808|PM34_HUMAN	130	0.0205788	43.066	K	LK(1)LQGAK	LK(36.7)LQGAK(-36.7)	2	2
sp|O60293|ZC3H1_HUMAN	410	0.0120225	52.683	K	TVQQK(0.999)VK(0.001)	TVQQK(29.66)VK(-29.66)	5	3
sp|O60506|HNRPQ_HUMAN	221	0.0036845	45.864	K	GYAFVTFCTK(0.469)EAAQEAVK(0.531)	GYAFVTFCTK(-0.53)EAAQEAVK(0.53)	18	3
sp|O60749|SNX2_HUMAN	404	0.0110667	46.706	K	LIAAVK(1)GVFDHR	LIAAVK(46.71)GVFDHR	6	3
sp|O60749|SNX2_HUMAN	287	0.0106049	52.247	K	MVNK(1)AADAVNK	MVNK(39.05)AADAVNK(-39.05)	4	3
sp|O60749|SNX2_HUMAN	223	0.000147942	89.548	K	VGK(1)EDSSSTEFVEK	VGK(85.66)EDSSSTEFVEK(-85.66)	3	2
sp|O60925|PFD1_HUMAN	28	0.000404226	79.466	K	VK(1)LADIQIEQLNR	VK(42.79)LADIQIEQLNR	2	4
sp|O75083|WDR1_HUMAN	7	0.0170918	45.257	K	K(1)VFASLPQVER	K(45.26)VFASLPQVER	1	3
sp|O75153|CLU_HUMAN	302	0.0264797	44.767	K	NFAVLQK(0.963)K(0.037)	NFAVLQK(14.21)K(-14.21)	7	3
sp|O75396|SC22B_HUMAN	38	0.00196866	56.569	K	DLQQYQSQAK(1)QLFR	DLQQYQSQAK(56.57)QLFR	10	3
sp|O75844|FACE1_HUMAN	259	0.00363559	66.621	K	VYVVEGSK(1)R	VYVVEGSK(56.26)R	8	4
sp|O94868|FCSD2_HUMAN	28	0.00279175	44.616	K	NIQVEQMTK(0.464)LQAK(0.536)	NIQVEQMTK(-0.62)LQAK(0.62)	13	3
sp|O95197|RTN3_HUMAN	1022	5.20631e-05	99.442	K	IQAK(1)LPGIAK	IQAK(80.35)LPGIAK(-80.35)	4	2
sp|O95197|RTN3_HUMAN	1028	0.0116744	69.432	K	LPGIAK(0.992)K(0.008)	LPGIAK(20.67)K(-20.67)	6	3
sp|O95197|RTN3_HUMAN	1018	0.000610197	96.253	K	SIVEK(1)IQAK	SIVEK(66.27)IQAK(-66.27)	5	2
sp|O95379|TFIP8_HUMAN	150	0.0290158	48.423	K	HLTAK(1)SHGR	HLTAK(48.42)SHGR	5	3
sp|O95379|TFIP8_HUMAN	36	0.000242725	45.011	K	MVSK(1)SIATTLIDDTSSEVLDELYR	MVSK(45.01)SIATTLIDDTSSEVLDELYR	4	4
sp|O95379|TFIP8_HUMAN	27	0.000153921	90.709	K	NLAVQAQK(0.5)K(0.5)	NLAVQAQK(0)K(0)	8	3
sp|O95379|TFIP8_HUMAN	28	0.000153921	90.709	K	NLAVQAQK(0.5)K(0.5)	NLAVQAQK(0)K(0)	9	3
sp|O95433|AHSA1_HUMAN	328	8.91253e-05	75.669	K	YYFEGIK(1)QTFGYGAR	YYFEGIK(75.67)QTFGYGAR	7	3
sp|O95563|MPC2_HUMAN	49	0.000237805	44.632	K	TVFFWAPIMK(1)WGLVCAGLADMAR	TVFFWAPIMK(44.63)WGLVCAGLADMAR	10	4
sp|O95758|PTBP3_HUMAN;sp|P26599|PTBP1_HUMAN	257;259	0.004662	55.261	K	IDFSK(0.999)LTSLNVK(0.001)	IDFSK(32.14)LTSLNVK(-32.14)	5	3
sp|O95758|PTBP3_HUMAN;sp|Q9UKA9|PTBP2_HUMAN;sp|P26599|PTBP1_HUMAN	460;440;439	0.00880331	83.753	K	FK(1)KPGSK	FK(37.33)K(-37.33)PGSK(-78.16)	2	3
sp|O95758|PTBP3_HUMAN;sp|Q9UKA9|PTBP2_HUMAN;sp|P26599|PTBP1_HUMAN	549;528;528	9.64514e-06	110.22	K	VSFSK(1)STI	VSFSK(110.22)STI	5	2
sp|P00338|LDHA_HUMAN	328	0.0028839	54.524	K	SADTLWGIQK(1)ELQF	SADTLWGIQK(54.52)ELQF	10	3
sp|P00387|NB5R3_HUMAN	120	0.00327536	65.842	K	DTHPK(1)FPAGGK	DTHPK(45.05)FPAGGK(-45.05)	5	3
sp|P00558|PGK1_HUMAN	191	0.0117705	71.342	K	AGGFLMK(0.921)K(0.079)	AGGFLMK(10.66)K(-10.66)	7	3
sp|P00558|PGK1_HUMAN	192	0.00708147	75.738	K	K(1)ELNYFAK	K(70.95)ELNYFAK(-70.95)	1	3
sp|P00558|PGK1_HUMAN	30	0.00759237	41.86	K	VDFNVPMK(1)NNQITNNQR	VDFNVPMK(41.86)NNQITNNQR	8	3
sp|P04075|ALDOA_HUMAN	42	0.000117462	63.037	K	GILAADESTGSIAK(1)R	GILAADESTGSIAK(63.04)R	14	4
sp|P04075|ALDOA_HUMAN	111	2.93853e-06	63.115	K	VDK(1)GVVPLAGTNGETTTQGLDGLSER	VDK(63.11)GVVPLAGTNGETTTQGLDGLSER	3	3
sp|P04406|G3P_HUMAN	219	0.000331375	83.314	K	AVGK(1)VIPELNGK	AVGK(76.82)VIPELNGK(-76.82)	4	2
sp|P04406|G3P_HUMAN	227	0.00350068	50.843	K	VIPELNGK(1)LTGMAFR	VIPELNGK(50.84)LTGMAFR	8	3
sp|P04406|G3P_HUMAN	263	4.82371e-15	117.25	K	VVK(1)QASEGPLK	VVK(89.75)QASEGPLK(-89.75)	3	2
sp|P04406|G3P_HUMAN	254	0.0146934	54.259	K	LEK(0.028)PAK(0.972)YDDIK(0.001)	LEK(-15.48)PAK(15.48)YDDIK(-30.41)	6	3
sp|P04406|G3P_HUMAN	194	0.00290642	67.214	K	TVDGPSGK(1)LWR	TVDGPSGK(67.21)LWR	8	3
sp|P04406|G3P_HUMAN	186	4.58125e-11	68.101	K	VIHDNFGIVEGLMTTVHAITATQK(0.96)TVDGPSGK(0.04)	VIHDNFGIVEGLMTTVHAITATQK(13.78)TVDGPSGK(-13.78)	24	4
sp|P04406|G3P_HUMAN	139	5.98377e-10	63.906	K	VIISAPSADAPMFVMGVNHEK(0.994)YDNSLK(0.006)	VIISAPSADAPMFVMGVNHEK(22.48)YDNSLK(-22.48)	21	5
sp|P04406|G3P_HUMAN	145	4.90672e-06	47.745	K	VIISAPSADAPMFVMGVNHEK(0.419)YDNSLK(0.581)	VIISAPSADAPMFVMGVNHEK(-1.44)YDNSLK(1.44)	27	5
sp|P04406|G3P_HUMAN	5	0.0007558	81.525	K	VK(1)VGVNGFGR	VK(51.28)VGVNGFGR	2	3
sp|P04843|RPN1_HUMAN	559	0.0135251	48.981	K	LDAQVK(0.998)ELVLK(0.002)	LDAQVK(26.95)ELVLK(-26.95)	6	3
sp|P04843|RPN1_HUMAN	538	0.00845603	54.65	K	LK(1)TEGSDLCDR	LK(54.65)TEGSDLCDR	2	3
sp|P04843|RPN1_HUMAN	488	6.10388e-05	67.275	K	VACITEQVLTLVNK(1)R	VACITEQVLTLVNK(67.28)R	14	4
sp|P05141|ADT2_HUMAN	23	2.57444e-53	153.82	K	DFLAGGVAAAISK(1)TAVAPIER	DFLAGGVAAAISK(153.82)TAVAPIER	13	3
sp|P05141|ADT2_HUMAN	163	0.0166312	46.406	K	GLGDCLVK(0.996)IYK(0.004)	GLGDCLVK(23.72)IYK(-23.72)	8	3
sp|P05141|ADT2_HUMAN	166	0.00434019	94.85	K	IYK(1)SDGIK	IYK(75.21)SDGIK(-75.21)	3	2
sp|P05141|ADT2_HUMAN	171	2.03939e-07	74.776	K	SDGIK(1)GLYQGFNVSVQGIIIYR	SDGIK(74.78)GLYQGFNVSVQGIIIYR	5	4
sp|P05141|ADT2_HUMAN	245	0.00725088	43.791	K	K(1)GTDIMYTGTLDCWR	K(43.79)GTDIMYTGTLDCWR	1	3
sp|P05141|ADT2_HUMAN	43	1.73736e-05	74.141	K	LLLQVQHASK(1)QITADK	LLLQVQHASK(39.49)QITADK(-39.49)	10	5
sp|P05141|ADT2_HUMAN	105	0.0156806	50.108	K	QIFLGGVDK(1)R	QIFLGGVDK(50.11)R	9	3
sp|P05141|ADT2_HUMAN;sp|P12235|ADT1_HUMAN;sp|P12236|ADT3_HUMAN	33;33;33	1.67004e-14	115.78	K	VK(1)LLLQVQHASK	VK(115.78)LLLQVQHASK(-115.78)	2	2
sp|P05141|ADT2_HUMAN;sp|P12236|ADT3_HUMAN	63;63	0.0189876	41.644	K	IPK(1)EQGVLSFWR	IPK(41.64)EQGVLSFWR	3	3
sp|P05141|ADT2_HUMAN;sp|Q9H0C2|ADT4_HUMAN;sp|P12235|ADT1_HUMAN;sp|P12236|ADT3_HUMAN	92;104;92;92	0.0086077	45.864	K	YFPTQALNFAFK(0.333)DK(0.333)YK(0.333)	YFPTQALNFAFK(0)DK(0)YK(0)	12	3
sp|P05141|ADT2_HUMAN;sp|Q9H0C2|ADT4_HUMAN;sp|P12235|ADT1_HUMAN;sp|P12236|ADT3_HUMAN	94;106;94;94	0.00120653	59.185	K	YFPTQALNFAFK(0.082)DK(0.918)	YFPTQALNFAFK(-10.48)DK(10.48)	14	3
sp|P05141|ADT2_HUMAN;sp|Q9H0C2|ADT4_HUMAN;sp|P12235|ADT1_HUMAN;sp|P12236|ADT3_HUMAN	96;108;96;96	0.0086077	45.864	K	YFPTQALNFAFK(0.333)DK(0.333)YK(0.333)	YFPTQALNFAFK(0)DK(0)YK(0)	16	3
sp|P05198|IF2A_HUMAN	312	8.2207e-06	72.421	K	ENAEVDGDDDAEEMEAK(1)AED	ENAEVDGDDDAEEMEAK(53.45)AED	17	3
sp|P05387|RLA2_HUMAN	25	9.91216e-05	82.651	K	K(1)ILDSVGIEADDDR	K(82.65)ILDSVGIEADDDR	1	3
sp|P05388|RLA0_HUMAN	50	0.0080551	66.27	K	GK(1)AVVLMGK	GK(66.03)AVVLMGK(-66.03)	2	3
sp|P05388|RLA0_HUMAN;sp|Q8NHW5|RLA0L_HUMAN	38;38	0.00377933	45.723	K	CFIVGADNVGSK(1)QMQQIR	CFIVGADNVGSK(45.72)QMQQIR	12	3
sp|P05388|RLA0_HUMAN;sp|Q8NHW5|RLA0L_HUMAN	162;162	2.36725e-13	110.12	K	GTIEILSDVQLIK(0.993)TGDK(0.007)	GTIEILSDVQLIK(21.74)TGDK(-21.74)	13	3
sp|P05388|RLA0_HUMAN;sp|Q8NHW5|RLA0L_HUMAN	26;26	0.000136946	56.882	K	IIQLLDDYPK(0.998)CFIVGADNVGSK(0.002)	IIQLLDDYPK(27.5)CFIVGADNVGSK(-27.5)	10	4
sp|P05388|RLA0_HUMAN;sp|Q8NHW5|RLA0L_HUMAN	16;16	1.07896e-06	73.208	K	SNYFLK(1)IIQLLDDYPK	SNYFLK(63.8)IIQLLDDYPK(-63.8)	6	3
sp|P05388|RLA0_HUMAN;sp|Q8NHW5|RLA0L_HUMAN	146;146	1.35946e-05	85.619	K	TSFFQALGITTK(1)ISR	TSFFQALGITTK(85.62)ISR	12	3
sp|P05455|LA_HUMAN	276	0.00473442	62.546	K	EGIILFK(0.878)EK(0.122)	EGIILFK(8.58)EK(-8.58)	7	2
sp|P06493|CDK1_HUMAN	9	0.00123891	50.562	K	IEK(1)IGEGTYGVVYK	IEK(46.01)IGEGTYGVVYK(-46.01)	3	4
sp|P06576|ATPB_HUMAN	264	0.00554319	53.779	K	DATSK(1)VALVYGQMNEPPGAR	DATSK(53.78)VALVYGQMNEPPGAR	5	3
sp|P06576|ATPB_HUMAN	201	0.00196866	56.569	K	GGK(1)IGLFGGAGVGK	GGK(56.55)IGLFGGAGVGK(-56.55)	3	3
sp|P06576|ATPB_HUMAN	212	0.000229512	45.395	K	IGLFGGAGVGK(1)TVLIMELINNVAK	IGLFGGAGVGK(42.41)TVLIMELINNVAK(-42.41)	11	4
sp|P06576|ATPB_HUMAN	426	0.00031536	87.298	K	GVQK(1)ILQDYK	GVQK(42.14)ILQDYK(-42.14)	4	3
sp|P06576|ATPB_HUMAN	133	0.000929409	45.257	K	VLDSGAPIK(1)IPVGPETLGR	VLDSGAPIK(45.26)IPVGPETLGR	9	4
sp|P06748|NPM_HUMAN	250	0.000267013	65.535	K	AK(1)MQASIEK	AK(65.54)MQASIEK(-65.54)	2	3
sp|P06748|NPM_HUMAN	257	0.00164444	61.212	K	MQASIEK(0.955)GGSLPK(0.045)	MQASIEK(13.3)GGSLPK(-13.3)	7	3
sp|P06748|NPM_HUMAN	267	0.0131288	54.066	K	VEAK(0.999)FINYVK(0.001)	VEAK(32.07)FINYVK(-32.07)	4	3
sp|P07237|PDIA1_HUMAN	436	3.18892e-09	81.967	K	MDSTANEVEAVK(0.99)VHSFPTLK(0.01)	MDSTANEVEAVK(19.76)VHSFPTLK(-19.76)	12	4
sp|P07437|TBB5_HUMAN	58	0.00242717	52.522	K	ISVYYNEATGGK(1)YVPR	ISVYYNEATGGK(52.52)YVPR	12	3
sp|P07437|TBB5_HUMAN;sp|P04350|TBB4A_HUMAN;sp|P68371|TBB4B_HUMAN;sp|Q9BVA1|TBB2B_HUMAN;sp|Q13885|TBB2A_HUMAN	216;216;216;216;216	1.13643e-09	74.748	K	TLK(1)LTTPTYGDLNHLVSATMSGVTTCLR	TLK(69.95)LTTPTYGDLNHLVSATMSGVTTCLR	3	4
sp|P07437|TBB5_HUMAN;sp|P04350|TBB4A_HUMAN;sp|Q3ZCM7|TBB8_HUMAN;sp|A6NNZ2|TBB8L_HUMAN;sp|Q9BUF5|TBB6_HUMAN;sp|Q13509|TBB3_HUMAN;sp|Q9H4B7|TBB1_HUMAN;CON__ENSEMBL:ENSBTAP00000025008;sp|P68371|TBB4B_HUMAN;sp|Q9BVA1|TBB2B_HUMAN;sp|Q13885|TBB2A_HUMAN	252;252;252;252;252;252;252;338;252;252;252	0.00361009	63.073	K	K(1)LAVNMVPFPR	K(63.07)LAVNMVPFPR	1	3
sp|P07737|PROF1_HUMAN	126	2.54916e-21	125.74	K	EGVHGGLINK(0.988)K(0.012)	EGVHGGLINK(19.34)K(-19.34)	10	3
sp|P07737|PROF1_HUMAN	127	0.000601823	59.84	K	K(1)CYEMASHLR	K(59.84)CYEMASHLR	1	3
sp|P07737|PROF1_HUMAN	116	0.00731343	40.493	K	TLVLLMGK(0.956)EGVHGGLINK(0.044)	TLVLLMGK(13.34)EGVHGGLINK(-13.34)	8	3
sp|P07900|HS90A_HUMAN	631	0.00381814	41.48	K	DNSTMGYMAAK(0.793)K(0.207)	DNSTMGYMAAK(5.71)K(-5.71)	11	3
sp|P07900|HS90A_HUMAN	632	0.000496045	53.967	K	K(1)HLEINPDHSIIETLR	K(49.46)HLEINPDHSIIETLR	1	3
sp|P07900|HS90A_HUMAN	58	2.96297e-08	100.54	K	ELISNSSDALDK(1)IR	ELISNSSDALDK(100.54)IR	12	4
sp|P07900|HS90A_HUMAN	443	1.17719e-05	92.538	K	FYEQFSK(0.989)NIK(0.011)	FYEQFSK(19.47)NIK(-19.47)	7	3
sp|P07900|HS90A_HUMAN	446	0.00463206	40.025	K	NIK(1)LGIHEDSQNR	NIK(40.02)LGIHEDSQNR	3	4
sp|P07900|HS90A_HUMAN	513	5.0543e-05	61.703	K	K(1)HGLEVIYMIEPIDEYCVQQLK	K(61.7)HGLEVIYMIEPIDEYCVQQLK(-61.7)	1	4
sp|P07900|HS90A_HUMAN;sp|P08238|HS90B_HUMAN;sp|Q58FF7|H90B3_HUMAN	362;354;296	0.0129357	67.125	K	NNIK(1)LYVR	NNIK(45.38)LYVR	4	4
sp|P07900|HS90A_HUMAN;sp|Q14568|HS902_HUMAN;sp|P08238|HS90B_HUMAN;sp|Q58FF7|H90B3_HUMAN	185;185;180;159	0.0208305	54.191	K	GTK(1)VILHLK	GTK(49.29)VILHLK(-49.29)	3	3
sp|P07900|HS90A_HUMAN;sp|Q14568|HS902_HUMAN;sp|P08238|HS90B_HUMAN;sp|Q58FF7|H90B3_HUMAN;sp|Q58FF6|H90B4_HUMAN	191;191;186;165;161	2.86992e-08	91.657	K	VILHLK(1)EDQTEYLEER	VILHLK(91.66)EDQTEYLEER	6	3
sp|P07900|HS90A_HUMAN;sp|Q14568|HS902_HUMAN;sp|P08238|HS90B_HUMAN;sp|Q58FF7|H90B3_HUMAN;sp|Q58FF8|H90B2_HUMAN	69;69;64;64;64	0.00453177	50.843	K	YESLTDPSK(0.933)LDSGK(0.067)	YESLTDPSK(11.42)LDSGK(-11.42)	9	3
sp|P07900|HS90A_HUMAN;sp|Q58FG0|HS905_HUMAN	224;54	0.00216206	41.202	K	HSQFIGYPITLFVEK(1)ER	HSQFIGYPITLFVEK(41.2)ER	15	4
sp|P07900|HS90A_HUMAN;sp|Q58FG0|HS905_HUMAN	209;39	0.00130429	55.755	K	K(1)HSQFIGYPITLFVEK	K(55.75)HSQFIGYPITLFVEK(-55.75)	1	3
sp|P07900|HS90A_HUMAN;sp|Q58FG1|HS904_HUMAN;sp|P08238|HS90B_HUMAN;sp|Q58FF7|H90B3_HUMAN	615;303;607;480	0.0122002	58.286	K	IMK(1)AQALR	IMK(58.29)AQALR	3	3
sp|P07910|HNRPC_HUMAN	89	0.00512457	41.871	K	MIAGQVLDINLAAEPK(1)VNR	MIAGQVLDINLAAEPK(41.87)VNR	16	3
sp|P07910|HNRPC_HUMAN;sp|P0DMR1|HNRC4_HUMAN;sp|O60812|HNRC1_HUMAN;sp|B7ZW38|HNRC3_HUMAN;sp|B2RXH8|HNRC2_HUMAN	30;30;30;30;30	5.60543e-05	90.614	K	K(1)SDVEAIFSK	K(90.09)SDVEAIFSK(-90.09)	1	3
sp|P07910|HNRPC_HUMAN;sp|P0DMR1|HNRC4_HUMAN;sp|O60812|HNRC1_HUMAN;sp|B7ZW38|HNRC3_HUMAN;sp|B2RXH8|HNRC2_HUMAN	29;29;29;29;29	0.00256217	43.544	K	VFIGNLNTLVVK(0.86)K(0.14)	VFIGNLNTLVVK(7.9)K(-7.9)	12	4
sp|P08237|PFKAM_HUMAN	678	2.18849e-16	124.74	K	NFATK(1)MGAK	NFATK(60.48)MGAK(-60.48)	5	2
sp|P08238|HS90B_HUMAN	435	0.00558924	64.374	K	FYEAFSK(0.996)NLK(0.004)	FYEAFSK(24.46)NLK(-24.46)	7	3
sp|P08238|HS90B_HUMAN	491	0.00076372	41.257	K	SIYYITGESK(1)EQVANSAFVER	SIYYITGESK(41.26)EQVANSAFVER	10	4
sp|P08238|HS90B_HUMAN;sp|Q58FF7|H90B3_HUMAN	649;522	0.00834657	59.418	K	AEADK(0.125)NDK(0.875)AVK(0.001)	AEADK(-8.47)NDK(8.47)AVK(-32.25)	8	3
sp|P08238|HS90B_HUMAN;sp|Q58FF7|H90B3_HUMAN	623;496	0.00239366	65.305	K	DNSTMGYMMAK(0.915)K(0.085)	DNSTMGYMMAK(10.33)K(-10.33)	11	3
sp|P08238|HS90B_HUMAN;sp|Q58FF7|H90B3_HUMAN	624;497	7.51716e-09	101.53	K	K(1)HLEINPDHPIVETLR	K(101.53)HLEINPDHPIVETLR	1	2
sp|P08238|HS90B_HUMAN;sp|Q58FF7|H90B3_HUMAN;sp|Q58FF6|H90B4_HUMAN	568;441;476	0.0230667	56.434	K	LMK(1)EILDK	LMK(36.1)EILDK(-36.1)	3	3
sp|P08238|HS90B_HUMAN;sp|Q58FF7|H90B3_HUMAN;sp|Q58FF6|H90B4_HUMAN;sp|P14625|ENPL_HUMAN	53;53;29;114	6.99007e-09	95.981	K	ELISNASDALDK(1)IR	ELISNASDALDK(95.98)IR	12	3
sp|P08238|HS90B_HUMAN;sp|Q58FF7|H90B3_HUMAN;sp|Q58FF8|H90B2_HUMAN	69;69;69	0.0225726	60.59	K	LDSGK(0.999)ELK(0.001)	LDSGK(30.78)ELK(-30.78)	5	3
sp|P08238|HS90B_HUMAN;sp|Q58FF8|H90B2_HUMAN	559;332	0.0104692	74.255	K	AK(1)FENLCK	AK(70.85)FENLCK(-70.85)	2	3
sp|P08567|PLEK_HUMAN	247	0.0028743	67.334	K	GVIIK(1)QGCLLK	GVIIK(42.99)QGCLLK(-42.99)	5	3
sp|P08574|CY1_HUMAN	310	0.00302966	89.296	K	HK(1)WSVLK	HK(86.39)WSVLK(-86.39)	2	3
sp|P08579|RU2B_HUMAN	57	3.74762e-11	96.143	K	GQAFVIFK(1)ELGSSTNALR	GQAFVIFK(96.14)ELGSSTNALR	8	3
sp|P08670|VIME_HUMAN	294	0.00889509	49.31	K	SK(1)FADLSEAANR	SK(49.31)FADLSEAANR	2	3
sp|P08670|VIME_HUMAN	445	0.0253073	48.004	K	TLLIK(1)TVETR	TLLIK(48)TVETR	5	3
sp|P08670|VIME_HUMAN;sp|P17661|DESM_HUMAN	104;109	0.00168262	60.401	K	TNEK(1)VELQELNDR	TNEK(60.4)VELQELNDR	4	3
sp|P08670|VIME_HUMAN;sp|P17661|DESM_HUMAN;CON__Q9DCV7;sp|P08729|K2C7_HUMAN;CON__Q3KNV1;CON__P08729;sp|P41219|PERI_HUMAN;sp|P05787|K2C8_HUMAN;CON__P05787;CON__Q9H552	402;407;388;394;394;394;398;393;393;409	0.00539072	72.243	K	K(1)LLEGEESR	K(72.24)LLEGEESR	1	3
sp|P08708|RS17_HUMAN	107	1.13814e-19	97.352	K	EMLK(1)LLDFGSLSNLQVTQPTVGMNFK	EMLK(97.09)LLDFGSLSNLQVTQPTVGMNFK(-97.09)	4	4
sp|P08708|RS17_HUMAN	129	3.42053e-05	50.891	K	LLDFGSLSNLQVTQPTVGMNFK(1)TPR	LLDFGSLSNLQVTQPTVGMNFK(50.89)TPR	22	4
sp|P08708|RS17_HUMAN	72	0.000240204	87.184	K	GISIK(1)LQEEER	GISIK(48.19)LQEEER	5	4
sp|P08708|RS17_HUMAN	59	0.000985826	59.542	K	IAGYVTHLMK(1)R	IAGYVTHLMK(57.35)R	10	3
sp|P08708|RS17_HUMAN	32	0.00343546	67.93	K	LGNDFHTNK(1)R	LGNDFHTNK(67.93)R	9	3
sp|P08708|RS17_HUMAN	45	0.00345101	56.414	K	VCEEIAIIPSK(0.254)K(0.746)	VCEEIAIIPSK(-4.69)K(4.69)	12	3
sp|P08708|RS17_HUMAN	19	0.00523701	55.064	K	VIIEK(1)YYTR	VIIEK(55.06)YYTR	5	4
sp|P08865|RSSA_HUMAN	40	4.33671e-05	56.529	K	FLAAGTHLGGTNLDFQMEQYIYK(1)R	FLAAGTHLGGTNLDFQMEQYIYK(44.85)R	23	5
sp|P08865|RSSA_HUMAN	42	0.00308903	65.232	K	K(1)SDGIYIINLK	K(65.23)SDGIYIINLK(-65.23)	1	3
sp|P08865|RSSA_HUMAN	52	0.00992114	40.767	K	KSDGIYIINLK(1)R	K(-40.24)SDGIYIINLK(40.24)R	11	4
sp|P08865|RSSA_HUMAN	57	0.00750176	60.518	K	TWEK(1)LLLAAR	TWEK(44.2)LLLAAR	4	4
sp|P08865|RSSA_HUMAN	166	0.00261005	67.726	K	YVDIAIPCNNK(1)	YVDIAIPCNNK(67.73)	11	3
sp|P09429|HMGB1_HUMAN	30	1.04227e-07	94.09	K	K(1)HPDASVNFSEFSK	K(81.33)HPDASVNFSEFSK(-81.33)	1	3
sp|P09429|HMGB1_HUMAN;sp|B2RPK0|HGB1A_HUMAN	128;128	7.12391e-07	78.794	K	K(1)LGEMWNNTAADDKQPYEK	K(65.76)LGEMWNNTAADDK(-65.76)QPYEK(-78.79)	1	3
sp|P09651|ROA1_HUMAN;sp|Q32P51|RA1L2_HUMAN	15;15	1.10391e-08	91.475	K	K(1)LFIGGLSFETTDESLR	K(76.39)LFIGGLSFETTDESLR	1	4
sp|P09651|ROA1_HUMAN;sp|Q32P51|RA1L2_HUMAN;sp|P51991|ROA3_HUMAN	78;78;99	0.00930995	82.305	K	PHK(1)VDGR	PHK(82.31)VDGR	3	3
sp|P0DP25|CALM3_HUMAN;sp|P0DP24|CALM2_HUMAN;sp|P0DP23|CALM1_HUMAN	76;76;76	0.00429532	50.207	K	K(0.884)MK(0.116)DTDSEEEIR	K(8.81)MK(-8.81)DTDSEEEIR	1	3
sp|P0DP25|CALM3_HUMAN;sp|P0DP24|CALM2_HUMAN;sp|P0DP23|CALM1_HUMAN	78;78;78	0.00429532	49.423	K	K(0.5)MK(0.5)DTDSEEEIR	K(0)MK(0)DTDSEEEIR	3	4
sp|P10606|COX5B_HUMAN	86	0.00445842	52.576	K	EDPNLVPSISNK(1)R	EDPNLVPSISNK(52.58)R	12	3
sp|P10809|CH60_HUMAN	58	6.88424e-09	79.783	K	ALMLQGVDLLADAVAVTMGPK(1)GR	ALMLQGVDLLADAVAVTMGPK(73.41)GR	21	4
sp|P10809|CH60_HUMAN	292	1.12782e-06	99.973	K	LK(1)VGLQVVAVK	LK(99.24)VGLQVVAVK(-99.24)	2	3
sp|P11021|BIP_HUMAN	353	0.000631538	61.265	K	K(1)SDIDEIVLVGGSTR	K(61.26)SDIDEIVLVGGSTR	1	3
sp|P11021|BIP_HUMAN	123	0.00289157	44.998	K	K(0.786)TK(0.214)PYIQVDIGGGQTK	K(5.66)TK(-5.66)PYIQVDIGGGQTK(-45)	1	4
sp|P11142|HSP7C_HUMAN	137	0.000200087	40.104	K	EIAEAYLGK(1)TVTNAVVTVPAYFNDSQR	EIAEAYLGK(40.1)TVTNAVVTVPAYFNDSQR	9	4
sp|P11142|HSP7C_HUMAN	319	0.0108449	51.979	K	GTLDPVEK(1)ALR	GTLDPVEK(51.98)ALR	8	3
sp|P11142|HSP7C_HUMAN	328	2.13133e-05	74.772	K	LDK(1)SQIHDIVLVGGSTR	LDK(74.77)SQIHDIVLVGGSTR	3	3
sp|P11142|HSP7C_HUMAN	128	0.000375822	65.179	K	MK(1)EIAEAYLGK	MK(61.96)EIAEAYLGK(-61.96)	2	3
sp|P11142|HSP7C_HUMAN	71	0.000333506	54.501	K	NQVAMNPTNTVFDAK(1)R	NQVAMNPTNTVFDAK(40.8)R	15	3
sp|P11142|HSP7C_HUMAN	159	0.00475113	46.319	K	QATK(1)DAGTIAGLNVLR	QATK(46.32)DAGTIAGLNVLR	4	3
sp|P11142|HSP7C_HUMAN;sp|P54652|HSP72_HUMAN	108;109	0.00222723	73.781	K	VQVEYK(0.997)GETK(0.003)	VQVEYK(25.34)GETK(-25.34)	6	3
sp|P11142|HSP7C_HUMAN;sp|P54652|HSP72_HUMAN;sp|P17066|HSP76_HUMAN	357;360;359	0.00331856	55.452	K	LLQDFFNGK(0.951)ELNK(0.049)	LLQDFFNGK(12.9)ELNK(-12.9)	9	3
sp|P12004|PCNA_HUMAN	80	7.94368e-05	72.417	K	ILK(1)CAGNEDIITLR	ILK(68.04)CAGNEDIITLR	3	3
sp|P12004|PCNA_HUMAN	77	3.95268e-06	80.706	K	NLAMGVNLTSMSK(0.976)ILK(0.024)	NLAMGVNLTSMSK(16.03)ILK(-16.03)	13	4
sp|P12235|ADT1_HUMAN	63	0.0129424	45.507	K	IPK(1)EQGFLSFWR	IPK(45.51)EQGFLSFWR	3	3
sp|P12268|IMDH2_HUMAN	511	0.000478064	48.288	K	TSSAQVEGGVHSLHSYEK(1)R	TSSAQVEGGVHSLHSYEK(48.29)R	18	4
sp|P12268|IMDH2_HUMAN	450	1.89373e-05	75.574	K	VAQGVSGAVQDK(0.967)GSIHK(0.033)	VAQGVSGAVQDK(14.66)GSIHK(-14.66)	12	3
sp|P13637|AT1A3_HUMAN;sp|P05023|AT1A1_HUMAN	833;843	0.0190199	64.654	K	TDK(1)LVNER	TDK(64.65)LVNER	3	3
sp|P13639|EF2_HUMAN	572	0.0144808	57.785	K	K(1)SDPVVSYR	K(57.79)SDPVVSYR	1	3
sp|P13639|EF2_HUMAN	252	0.00903836	54.205	K	K(1)VEDMMK	K(54.2)VEDMMK(-54.2)	1	3
sp|P13639|EF2_HUMAN	42	4.62826e-06	69.148	K	STLTDSLVCK(1)AGIIASAR	STLTDSLVCK(69.15)AGIIASAR	10	3
sp|P13639|EF2_HUMAN	512	0.00156542	62.891	K	VAVEAK(0.993)NPADLPK(0.007)	VAVEAK(21.49)NPADLPK(-21.49)	6	3
sp|P13716|HEM2_HUMAN	199	0.000411995	59.9	K	VSVMSYSAK(1)FASCFYGPFR	VSVMSYSAK(59.9)FASCFYGPFR	9	3
sp|P13804|ETFA_HUMAN	216	0.00015402	63.436	K	SDRPELTGAK(1)VVVSGGR	SDRPELTGAK(63.44)VVVSGGR	10	4
sp|P14618|KPYM_HUMAN	367	2.38686e-13	73.126	K	AEGSDVANAVLDGADCIMLSGETAK(1)GDYPLEAVR	AEGSDVANAVLDGADCIMLSGETAK(73.13)GDYPLEAVR	25	4
sp|P14618|KPYM_HUMAN	433	0.0131353	40.941	K	CCSGAIIVLTK(1)SGR	CCSGAIIVLTK(40.94)SGR	11	3
sp|P14618|KPYM_HUMAN	162	0.00194681	55.213	K	CDENILWLDYK(0.981)NICK(0.019)	CDENILWLDYK(17.19)NICK(-17.19)	11	3
sp|P14618|KPYM_HUMAN	166	0.00284133	67.456	K	NICK(1)VVEVGSK	NICK(37.25)VVEVGSK(-37.25)	4	4
sp|P14618|KPYM_HUMAN	66	0.00861646	54.471	K	EMIK(1)SGMNVAR	EMIK(54.47)SGMNVAR	4	3
sp|P14618|KPYM_HUMAN	270	0.00974504	48.115	K	IISK(1)IENHEGVR	IISK(48.11)IENHEGVR	4	3
sp|P14618|KPYM_HUMAN;sp|P30613|KPYR_HUMAN	305;348	1.20842e-08	91.657	K	GDLGIEIPAEK(1)VFLAQK	GDLGIEIPAEK(34.51)VFLAQK(-34.51)	11	3
sp|P14618|KPYM_HUMAN;sp|P30613|KPYR_HUMAN	311;354	0.0233464	58.699	K	VFLAQK(1)MMIGR	VFLAQK(58.7)MMIGR	6	3
sp|P14625|ENPL_HUMAN;sp|Q58FF3|ENPLL_HUMAN	671;310	1.58937e-09	90.654	K	AQAYQTGK(1)DISTNYYASQK	AQAYQTGK(42.34)DISTNYYASQK(-42.34)	8	3
sp|P14625|ENPL_HUMAN;sp|Q58FF3|ENPLL_HUMAN	683;322	0.000197853	96.624	K	K(1)TFEINPR	K(96.62)TFEINPR	1	3
sp|P14625|ENPL_HUMAN;sp|Q58FF3|ENPLL_HUMAN	663;302	0.00345344	65.179	K	IMK(1)AQAYQTGK	IMK(45.52)AQAYQTGK(-45.52)	3	3
sp|P14735|IDE_HUMAN	364	3.72171e-05	71.98	K	GWVNTLVGGQK(1)EGAR	GWVNTLVGGQK(71.98)EGAR	11	4
sp|P15153|RAC2_HUMAN	96	0.0236567	59.35	K	AK(1)WFPEVR	AK(59.35)WFPEVR	2	3
sp|P15170|ERF3A_HUMAN	151	0.0263034	55.37	K	AYFETEK(0.716)K(0.284)	AYFETEK(4.02)K(-4.02)	7	3
sp|P15170|ERF3A_HUMAN;sp|Q8IYD1|ERF3B_HUMAN	448;577	0.000310914	85.958	K	FVK(1)QDQVCIAR	FVK(85.96)QDQVCIAR	3	3
sp|P15170|ERF3A_HUMAN;sp|Q8IYD1|ERF3B_HUMAN	187;316	0.0022764	72.34	K	K(1)GEFETGFEK	K(71.23)GEFETGFEK(-71.23)	1	3
sp|P15531|NDKA_HUMAN;sp|P22392|NDKB_HUMAN	12;12	1.16137e-14	118.4	K	TFIAIK(1)PDGVQR	TFIAIK(118.4)PDGVQR	6	2
sp|P15880|RS2_HUMAN	142	6.52954e-07	69.737	K	AFVAIGDYNGHVGLGVK(0.814)CSK(0.186)	AFVAIGDYNGHVGLGVK(6.4)CSK(-6.4)	17	4
sp|P15880|RS2_HUMAN	145	1.32472e-05	91.313	K	CSK(1)EVATAIR	CSK(42.21)EVATAIR	3	4
sp|P15880|RS2_HUMAN	246	3.98156e-11	92.307	K	ATFDAISK(1)TYSYLTPDLWK	ATFDAISK(58.95)TYSYLTPDLWK(-58.95)	8	3
sp|P15880|RS2_HUMAN	257	1.4803e-06	88.133	K	TYSYLTPDLWK(0.998)ETVFTK(0.002)	TYSYLTPDLWK(27.21)ETVFTK(-27.21)	11	3
sp|P15880|RS2_HUMAN	263	4.19411e-08	80.545	K	ETVFTK(1)SPYQEFTDHLVK	ETVFTK(60.18)SPYQEFTDHLVK(-60.18)	6	3
sp|P15880|RS2_HUMAN	159	0.000103325	83.204	K	GAIILAK(1)LSIVPVR	GAIILAK(83.2)LSIVPVR	7	3
sp|P15880|RS2_HUMAN	238	0.000108017	60.034	K	GCTATLGNFAK(1)ATFDAISK	GCTATLGNFAK(34.84)ATFDAISK(-34.84)	11	4
sp|P15880|RS2_HUMAN	76	2.08662e-05	82.59	K	IK(1)SLEEIYLFSLPIK	IK(82.59)SLEEIYLFSLPIK(-82.59)	2	3
sp|P16401|H15_HUMAN	78	0.00216556	54.598	K	ALAAGGYDVEK(1)NNSR	ALAAGGYDVEK(54.6)NNSR	11	3
sp|P16403|H12_HUMAN;sp|P10412|H14_HUMAN;sp|P16402|H13_HUMAN	46;46;47	0.00188238	40.844	K	ASGPPVSELITK(0.993)AVAASK(0.007)	ASGPPVSELITK(21.77)AVAASK(-21.77)	12	4
sp|P16403|H12_HUMAN;sp|P10412|H14_HUMAN;sp|P16402|H13_HUMAN	63;63;64	0.00136235	85.212	K	SGVSLAALK(0.911)K(0.089)	SGVSLAALK(10.1)K(-10.1)	9	2
sp|P16403|H12_HUMAN;sp|P10412|H14_HUMAN;sp|P16402|H13_HUMAN;sp|Q02539|H11_HUMAN;sp|P16401|H15_HUMAN	97;97;98;100;100	0.00994565	40.52	K	GTLVQTK(0.94)GTGASGSFK(0.06)	GTLVQTK(11.94)GTGASGSFK(-11.94)	7	3
sp|P16403|H12_HUMAN;sp|P10412|H14_HUMAN;sp|P16402|H13_HUMAN;sp|Q02539|H11_HUMAN;sp|P16401|H15_HUMAN	90;90;91;93;93	1.20284e-06	98.105	K	SLVSK(1)GTLVQTK	SLVSK(69.2)GTLVQTK(-69.2)	5	3
sp|P16403|H12_HUMAN;sp|P10412|H14_HUMAN;sp|P16402|H13_HUMAN;sp|Q02539|H11_HUMAN;sp|P22492|H1T_HUMAN	64;64;65;67;68	7.39166e-05	89.629	K	K(1)ALAAAGYDVEK	K(89.63)ALAAAGYDVEK(-89.63)	1	3
sp|P17858|PFKAL_HUMAN	677	0.00137334	83.948	K	NYGTK(1)LGVK	NYGTK(43.22)LGVK(-43.22)	5	3
sp|P17858|PFKAL_HUMAN;sp|Q01813|PFKAP_HUMAN	556;567	0.0276542	48.981	K	IK(1)QSASGTK	IK(44.83)QSASGTK(-44.83)	2	3
sp|P17980|PRS6A_HUMAN	245	0.020596	40.616	K	ACAAQTK(0.992)ATFLK(0.008)	ACAAQTK(21.16)ATFLK(-21.16)	7	3
sp|P17987|TCPA_HUMAN	532	0.00190297	69.602	K	IDDLIK(0.999)LHPESK(0.001)	IDDLIK(32.75)LHPESK(-32.75)	6	3
sp|P18077|RL35A_HUMAN	52	0.0190954	64.567	K	CAYVYK(0.997)AK(0.003)	CAYVYK(24.92)AK(-24.92)	6	3
sp|P18077|RL35A_HUMAN	45	7.2305e-07	101.65	K	DETEFYLGK(1)R	DETEFYLGK(101.65)R	9	3
sp|P18077|RL35A_HUMAN	63	0.00200253	68.44	K	NNTVTPGGK(0.995)PNK(0.005)	NNTVTPGGK(23.18)PNK(-23.18)	9	3
sp|P18077|RL35A_HUMAN	66	0.0140678	45.115	K	NNTVTPGGK(0.5)PNK(0.5)TR	NNTVTPGGK(0)PNK(0)TR	12	3
sp|P18077|RL35A_HUMAN	95	0.00496453	52.247	K	SNLPAK(1)AIGHR	SNLPAK(45.43)AIGHR	6	4
sp|P18077|RL35A_HUMAN	73	0.0161841	67.897	K	VIWGK(1)VTR	VIWGK(67.9)VTR	5	3
sp|P18124|RL7_HUMAN	88	1.65188e-05	76.391	K	AGNFYVPAEPK(1)LAFVIR	AGNFYVPAEPK(57.6)LAFVIR	11	4
sp|P18124|RL7_HUMAN	212	0.00116692	50.079	K	EANNFLWPFK(1)LSSPR	EANNFLWPFK(48.35)LSSPR	10	4
sp|P18124|RL7_HUMAN	202	8.41821e-16	117.86	K	FK(1)EANNFLWPFK	FK(117.86)EANNFLWPFK(-117.86)	2	3
sp|P18124|RL7_HUMAN	104	0.00804372	59.426	K	GINGVSPK(1)VR	GINGVSPK(59.43)VR	8	3
sp|P18124|RL7_HUMAN	77	0.000142112	82.85	K	K(1)AGNFYVPAEPK	K(79.9)AGNFYVPAEPK(-79.9)	1	3
sp|P18124|RL7_HUMAN	223	1.54777e-07	77.959	K	K(1)TTHFVEGGDAGNREDQINR	K(77.96)TTHFVEGGDAGNREDQINR	1	5
sp|P18124|RL7_HUMAN	127	1.55103e-09	112.3	K	LNK(1)ASINMLR	LNK(63.08)ASINMLR	3	4
sp|P18124|RL7_HUMAN	156	0.0188557	54.066	K	SVNELIYK(1)R	SVNELIYK(54.07)R	8	3
sp|P18621|RL17_HUMAN	105	3.13653e-08	71.656	K	NAESNAELK(1)GLDVDSLVIEHIQVNK	NAESNAELK(63.93)GLDVDSLVIEHIQVNK(-63.93)	9	5
sp|P18621|RL17_HUMAN	96	0.000929409	45.257	K	SAEFLLHMLK(0.749)NAESNAELK(0.251)	SAEFLLHMLK(4.74)NAESNAELK(-4.74)	10	4
sp|P18621|RL17_HUMAN	27	0.00556616	86.472	K	VHFK(1)NTR	VHFK(86.47)NTR	4	3
sp|P19338|NUCL_HUMAN	370	0.00230643	43.184	K	ALELTGLK(0.986)VFGNEIK(0.014)	ALELTGLK(18.46)VFGNEIK(-18.46)	8	4
sp|P20042|IF2B_HUMAN	293	5.91172e-10	107.85	K	SPDTILQK(1)DTR	SPDTILQK(84.88)DTR	8	4
sp|P20042|IF2B_HUMAN	324	0.0100819	55.806	K	TGFQAVTGK(1)R	TGFQAVTGK(55.81)R	9	3
sp|P20042|IF2B_HUMAN	276	0.00244506	61.11	K	YIK(1)EYVTCHTCR	YIK(61.11)EYVTCHTCR	3	3
sp|P20290|BTF3_HUMAN	54	0.0137396	48.741	K	ETIMNQEK(0.996)LAK(0.004)	ETIMNQEK(23.89)LAK(-23.89)	8	3
sp|P20290|BTF3_HUMAN	94	4.01793e-05	43.612	K	K(1)LGVNNISGIEEVNMFTNQGTVIHFNNPK	K(39.13)LGVNNISGIEEVNMFTNQGTVIHFNNPK(-39.13)	1	5
sp|P20290|BTF3_HUMAN;sp|Q96K17|BT3L4_HUMAN	57;8	0.0142806	60.019	K	LAK(1)LQAQVR	LAK(60.02)LQAQVR	3	3
sp|P20290|BTF3_HUMAN;sp|Q96K17|BT3L4_HUMAN	86;37	0.0203618	60.478	K	TATADDK(0.932)K(0.068)	TATADDK(11.38)K(-11.38)	7	3
sp|P20292|AL5AP_HUMAN	96	0.000266817	87.667	K	QK(1)YFVGYLGER	QK(87.67)YFVGYLGER	2	3
sp|P20292|AL5AP_HUMAN	116	6.89522e-11	105.13	K	TQSTPGYIFGK(1)R	TQSTPGYIFGK(64.12)R	11	3
sp|P20340|RAB6A_HUMAN;sp|Q9H0N0|RAB6C_HUMAN;sp|Q53S08|RAB6D_HUMAN	164;164;164	9.05482e-13	113.71	K	AGYNVK(1)QLFR	AGYNVK(113.71)QLFR	6	3
sp|P20340|RAB6A_HUMAN;sp|Q9NRW1|RAB6B_HUMAN	26;26	0.000175396	66.335	K	LVFLGEQSVGK(1)TSLITR	LVFLGEQSVGK(66.34)TSLITR	11	3
sp|P20618|PSB1_HUMAN	164	7.3587e-21	102.94	K	DSFK(1)AGGSASAMLQPLLDNQVGFK	DSFK(102.94)AGGSASAMLQPLLDNQVGFK(-102.94)	4	3
sp|P20671|H2A1D_HUMAN	96	0.00150076	74.76	K	NDEELNK(0.986)LLGK(0.014)	NDEELNK(18.53)LLGK(-18.53)	7	3
sp|P20700|LMNB1_HUMAN	261	0.0115682	44.457	K	LYK(1)EELEQTYHAK	LYK(39.66)EELEQTYHAK(-39.66)	3	3
sp|P20700|LMNB1_HUMAN;sp|Q03252|LMNB2_HUMAN;sp|P02545|LMNA_HUMAN	379;393;378	0.0195574	53.47	K	K(1)LLEGEEER	K(53.47)LLEGEEER	1	3
sp|P20839|IMDH1_HUMAN	450	3.46028e-13	108.63	K	IAQGVSGSIQDK(0.999)GSIQK(0.001)	IAQGVSGSIQDK(28.98)GSIQK(-28.98)	12	3
sp|P21796|VDAC1_HUMAN	201	0.00605003	41.348	K	K(1)LETAVNLAWTAGNSNTR	K(41.35)LETAVNLAWTAGNSNTR	1	3
sp|P21796|VDAC1_HUMAN	110	0.000905487	62.378	K	LTFDSSFSPNTGK(0.463)K(0.537)	LTFDSSFSPNTGK(-0.65)K(0.65)	14	3
sp|P22059|OSBP1_HUMAN	493	0.000280142	56.215	K	TSK(1)PFNPLLGETFELDR	TSK(56.21)PFNPLLGETFELDR	3	4
sp|P22087|FBRL_HUMAN	121	0.0151055	40.475	K	NLVPGESVYGEK(1)R	NLVPGESVYGEK(40.48)R	12	3
sp|P22087|FBRL_HUMAN	131	0.0137678	42.789	K	VSISEGDDK(1)IEYR	VSISEGDDK(42.79)IEYR	9	3
sp|P22314|UBA1_HUMAN	89	3.18684e-08	92.935	K	GLGVEIAK(1)NIILGGVK	GLGVEIAK(35.8)NIILGGVK(-35.8)	8	3
sp|P22626|ROA2_HUMAN	104	0.00365112	54.871	K	EESGK(1)PGAHVTVK	EESGK(40.18)PGAHVTVK(-40.18)	5	3
sp|P22626|ROA2_HUMAN	173	0.000409257	54.281	K	IVLQK(1)YHTINGHNAEVR	IVLQK(54.28)YHTINGHNAEVR	5	4
sp|P22626|ROA2_HUMAN	22	5.56624e-19	115.87	K	K(1)LFIGGLSFETTEESLR	K(41.55)LFIGGLSFETTEESLR	1	4
sp|P23219|PGH1_HUMAN	214	0.00508312	59.116	K	TSGK(1)MGPGFTK	TSGK(40.98)MGPGFTK(-40.98)	4	3
sp|P23246|SFPQ_HUMAN	338	0.0174587	50.108	K	GFGFIK(1)LESR	GFGFIK(50.11)LESR	6	3
sp|P23246|SFPQ_HUMAN	421	0.00219941	65.179	K	GIVEFASK(1)PAAR	GIVEFASK(65.18)PAAR	8	3
sp|P23246|SFPQ_HUMAN	561	0.0269611	40.686	K	RK(1)EMQLR	RK(40.69)EMQLR	2	4
sp|P23246|SFPQ_HUMAN	330	0.00202978	47.915	K	YGEPGEVFINK(0.84)GK(0.16)	YGEPGEVFINK(7.19)GK(-7.19)	11	4
sp|P23396|RS3_HUMAN	75	0.00162722	77.674	K	IRELTAVVQK(1)R	IRELTAVVQK(42.84)R	10	4
sp|P23396|RS3_HUMAN	90	5.66739e-07	73.928	K	FGFPEGSVELYAEK(1)VATR	FGFPEGSVELYAEK(73.93)VATR	14	3
sp|P23396|RS3_HUMAN	132	2.81995e-05	72.446	K	FIMESGAK(1)GCEVVVSGK	FIMESGAK(38.66)GCEVVVSGK(-38.66)	8	3
sp|P23396|RS3_HUMAN	141	0.00255123	68.536	K	GCEVVVSGK(1)LR	GCEVVVSGK(68.54)LR	9	3
sp|P23396|RS3_HUMAN	18	7.19063e-10	101.67	K	FVADGIFK(1)AELNEFLTR	FVADGIFK(101.67)AELNEFLTR	8	3
sp|P23396|RS3_HUMAN	185	0.011577	60.828	K	QGVLGIK(0.994)VK(0.006)	QGVLGIK(22.55)VK(-22.55)	7	3
sp|P23396|RS3_HUMAN	151	2.08049e-13	90.468	K	SMK(1)FVDGLMIHSGDPVNYYVDTAVR	SMK(90.47)FVDGLMIHSGDPVNYYVDTAVR	3	4
sp|P23396|RS3_HUMAN	62	0.00310347	69.672	K	TQNVLGEK(1)GR	TQNVLGEK(69.67)GR	8	3
sp|P23396|RS3_HUMAN	108	0.000566705	89.08	K	YK(1)LLGGLAVR	YK(89.08)LLGGLAVR	2	3
sp|P23528|COF1_HUMAN	45	0.00155237	81.95	K	K(1)NIILEEGK	K(80.97)NIILEEGK(-80.97)	1	3
sp|P23528|COF1_HUMAN	152	2.20467e-08	81.016	K	CTLAEK(1)LGGSAVISLEGKPL	CTLAEK(51.43)LGGSAVISLEGK(-51.43)PL	6	3
sp|P23528|COF1_HUMAN	164	0.00170583	82.417	K	LGGSAVISLEGK(1)PL	LGGSAVISLEGK(82.42)PL	12	2
sp|P23528|COF1_HUMAN	34	1.74842e-05	78.884	K	K(1)AVLFCLSEDKK	K(76.02)AVLFCLSEDK(-76.1)K(-76.02)	1	4
sp|P23528|COF1_HUMAN	22	0.0158174	73.233	K	K(1)SSTPEEVK	K(73.23)SSTPEEVK(-73.23)	1	2
sp|P23528|COF1_HUMAN	30	0.0107082	63.216	K	KSSTPEEVK(0.967)K(0.033)	K(-43.55)SSTPEEVK(14.63)K(-14.63)	9	3
sp|P23528|COF1_HUMAN	132	6.05636e-09	89.859	K	LTGIK(1)HELQANCYEEVKDR	LTGIK(81)HELQANCYEEVK(-81)DR	5	3
sp|P23528|COF1_HUMAN;sp|Q9Y281|COF2_HUMAN;sp|P60981|DEST_HUMAN	121;121;121	1.12379e-08	106.4	K	MIYASSK(1)DAIK	MIYASSK(44.14)DAIK(-44.14)	7	2
sp|P23528|COF1_HUMAN;sp|Q9Y281|COF2_HUMAN;sp|P60981|DEST_HUMAN	114;114;114	9.33425e-07	101.97	K	SK(1)MIYASSK	SK(99.78)MIYASSK(-99.78)	2	2
sp|P24534|EF1B_HUMAN	186	0.000538787	67.563	K	K(1)LQIQCVVEDDK	K(51.73)LQIQCVVEDDK(-51.73)	1	3
sp|P24534|EF1B_HUMAN	176	1.23149e-15	95.622	K	SIQADGLVWGSSK(1)	SIQADGLVWGSSK(51.09)	13	2
sp|P25398|RS12_HUMAN	131	0.0198318	47.938	K	DVIEEYFK(0.424)CK(0.576)	DVIEEYFK(-1.33)CK(1.33)	10	3
sp|P25398|RS12_HUMAN	40	0.00785861	74.841	K	EAAK(1)ALDKR	EAAK(50)ALDK(-50)R	4	3
sp|P25398|RS12_HUMAN	102	0.0094095	52.391	K	K(1)VVGCSCVVVK	K(52.39)VVGCSCVVVK(-52.39)	1	3
sp|P25398|RS12_HUMAN	112	0.000839605	65.092	K	VVGCSCVVVK(0.978)DYGK(0.022)	VVGCSCVVVK(16.39)DYGK(-16.39)	10	3
sp|P25398|RS12_HUMAN	93	0.00452613	55.452	K	LGEWVGLCK(1)IDR	LGEWVGLCK(55.45)IDR	9	3
sp|P25705|ATPA_HUMAN	427	0.000122453	89.827	K	AMK(1)QVAGTMK	AMK(72.8)QVAGTMK(-72.8)	3	3
sp|P25705|ATPA_HUMAN	434	0.00239238	56.482	K	QVAGTMK(1)LELAQYR	QVAGTMK(41.09)LELAQYR	7	4
sp|P25786|PSA1_HUMAN	115	0.000137225	72.175	K	LVSLIGSK(1)TQIPTQR	LVSLIGSK(41.62)TQIPTQR	8	4
sp|P26373|RL13_HUMAN	200	0.000238363	87.216	K	AK(1)EAAEQDVEK	AK(86.95)EAAEQDVEK(-86.95)	2	3
sp|P26373|RL13_HUMAN	209	0.0287885	42.802	K	EAAEQDVEK(0.951)K(0.049)	EAAEQDVEK(12.88)K(-12.88)	9	3
sp|P26373|RL13_HUMAN	136	0.00642847	61.213	K	K(1)GDSSAEELK	K(60.03)GDSSAEELK(-60.03)	1	3
sp|P26373|RL13_HUMAN	105	1.53518e-23	125.54	K	NK(1)STESLQANVQR	NK(90.61)STESLQANVQR	2	4
sp|P26373|RL13_HUMAN	123	0.0113805	73.248	K	SK(1)LILFPR	SK(43.81)LILFPR	2	4
sp|P26373|RL13_HUMAN	174	0.000659074	81.771	K	VITEEEK(0.995)NFK(0.005)	VITEEEK(23.4)NFK(-23.4)	7	3
sp|P26583|HMGB2_HUMAN	30	1.92119e-17	117.08	K	K(1)HPDSSVNFAEFSK	K(117.08)HPDSSVNFAEFSK(-117.08)	1	4
sp|P26583|HMGB2_HUMAN	128	0.000508997	59.116	K	K(1)LGEMWSEQSAK	K(58.99)LGEMWSEQSAK(-58.99)	1	3
sp|P26599|PTBP1_HUMAN	485	6.84797e-05	106.76	K	GFK(1)FFQK	GFK(95.84)FFQK(-95.84)	3	2
sp|P26599|PTBP1_HUMAN	368	0.00970614	81.864	K	VK(1)ILFNK	VK(80.25)ILFNK(-80.25)	2	3
sp|P26639|SYTC_HUMAN	279	0.0025923	48.115	K	IHK(1)NSSTYWEGK	IHK(44.1)NSSTYWEGK(-44.1)	3	4
sp|P26639|SYTC_HUMAN	243	0.00805169	43.813	K	ILNEK(1)VNTPTTTVYR	ILNEK(43.81)VNTPTTTVYR	5	3
sp|P26641|EF1G_HUMAN	17	0.000131472	62.378	K	AFK(1)ALIAAQYSGAQVR	AFK(62.38)ALIAAQYSGAQVR	3	4
sp|P26641|EF1G_HUMAN	212	0.0224788	43.604	K	LCEK(1)MAQFDAK	LCEK(33.42)MAQFDAK(-33.42)	4	3
sp|P27348|1433T_HUMAN	49	0.00767055	45.79	K	NLLSVAYK(1)NVVGGR	NLLSVAYK(45.79)NVVGGR	8	3
sp|P27348|1433T_HUMAN;sp|P31946|1433B_HUMAN;sp|P31947|1433S_HUMAN;sp|P61981|1433G_HUMAN;sp|P63104|1433Z_HUMAN;sp|Q04917|1433F_HUMAN	120;122;122;125;120;125	0.00934608	77.72	K	VFYLK(0.999)MK(0.001)	VFYLK(28.88)MK(-28.88)	5	3
sp|P27635|RL10_HUMAN;sp|Q96L21|RL10L_HUMAN	101;101	0.00042683	82.543	K	INK(1)MLSCAGADR	INK(41.64)MLSCAGADR	3	4
sp|P27797|CALR_HUMAN	64	0.00635245	57.003	K	DK(1)GLQTSQDAR	DK(57)GLQTSQDAR	2	3
sp|P27797|CALR_HUMAN	153	0.00342603	68.735	K	GK(1)NVLINK	GK(63.39)NVLINK(-63.39)	2	3
sp|P27797|CALR_HUMAN	159	0.00150597	72.928	K	NVLINK(1)DIR	NVLINK(72.93)DIR	6	4
sp|P27797|CALR_HUMAN	111	0.000688299	75.589	K	HEQNIDCGGGYVK(1)	HEQNIDCGGGYVK(75.59)	13	3
sp|P27797|CALR_HUMAN	143	0.000798763	86.67	K	K(1)VHVIFNYK	K(85.06)VHVIFNYK(-85.06)	1	2
sp|P27797|CALR_HUMAN	48	0.00541722	54.199	K	SDFGK(1)FVLSSGK	SDFGK(38.77)FVLSSGK(-38.77)	5	3
sp|P27824|CALX_HUMAN	127	1.51595e-07	103.26	K	AK(1)HHAISAK	AK(102.95)HHAISAK(-102.95)	2	3
sp|P27824|CALX_HUMAN	89	0.00199658	75.102	K	AK(0.998)K(0.002)DDTDDEIAK	AK(27.48)K(-27.48)DDTDDEIAK(-75.03)	2	3
sp|P27824|CALX_HUMAN	90	7.25265e-13	114.86	K	K(1)DDTDDEIAK	K(114.86)DDTDDEIAK(-114.86)	1	3
sp|P27824|CALX_HUMAN	137	4.02969e-10	60.348	K	LNK(0.958)PFLFDTK(0.042)PLIVQYEVNFQNGIECGGAYVK	LNK(13.56)PFLFDTK(-13.56)PLIVQYEVNFQNGIECGGAYVK(-58.71)	3	5
sp|P27824|CALX_HUMAN;sp|O14967|CLGN_HUMAN	199;190	0.0136148	45.077	K	CGEDYK(1)LHFIFR	CGEDYK(45.08)LHFIFR	6	3
sp|P28065|PSB9_HUMAN	109	0.0245514	71.342	K	NISYK(1)YR	NISYK(71.34)YR	5	3
sp|P28066|PSA5_HUMAN	91	0.0239906	71.715	K	TLIDK(1)AR	TLIDK(71.71)AR	5	3
sp|P28482|MK01_HUMAN;sp|P27361|MK03_HUMAN	117;134	6.59935e-11	91.457	K	DVYIVQDLMETDLYK(0.376)LLK(0.624)	DVYIVQDLMETDLYK(-2.2)LLK(2.2)	18	3
sp|P29401|TKT_HUMAN	241	0.000634713	62.088	K	HQPTAIIAK(0.992)TFK(0.008)	HQPTAIIAK(20.69)TFK(-20.69)	9	4
sp|P29401|TKT_HUMAN	102	0.00230633	44.511	K	K(1)ISSDLDGHPVPK	K(44.51)ISSDLDGHPVPK(-44.51)	1	4
sp|P29401|TKT_HUMAN	16	0.00555714	64.439	K	LQALK(1)DTANR	LQALK(40.59)DTANR	5	4
sp|P29692|EF1D_HUMAN	242	0.000538787	51.726	K	K(1)LQIQCVVEDDK	K(51.73)LQIQCVVEDDK(-51.73)	1	3
sp|P29692|EF1D_HUMAN	232	6.86573e-11	84.975	K	SIQLDGLVWGASK(1)LVPVGYGIR	SIQLDGLVWGASK(84.97)LVPVGYGIR	13	3
sp|P30041|PRDX6_HUMAN	209	0.0151585	47.154	K	GVFTK(0.996)ELPSGK(0.004)	GVFTK(23.78)ELPSGK(-23.78)	5	3
sp|P30050|RL12_HUMAN	86	0.00160113	40.014	K	QAQIEVVPSASALIIK(0.462)ALK(0.538)	QAQIEVVPSASALIIK(-0.67)ALK(0.67)	19	4
sp|P30084|ECHM_HUMAN	282	0.00401701	47.559	K	EGMTAFVEK(1)R	EGMTAFVEK(42.34)R	9	4
sp|P30086|PEBP1_HUMAN	187	0.000413504	98.392	K	LYEQLSGK(1)	LYEQLSGK(98.39)	8	2
sp|P30520|PURA2_HUMAN	157	0.00345685	56.956	K	QEQAGK(1)NLGTTK	QEQAGK(33.49)NLGTTK(-33.49)	6	3
sp|P31323|KAP3_HUMAN	287	0.0151186	52.247	K	LK(1)VVDVIGTK	LK(52.25)VVDVIGTK(-52.25)	2	3
sp|P31946|1433B_HUMAN;sp|P61981|1433G_HUMAN;sp|P63104|1433Z_HUMAN;sp|Q04917|1433F_HUMAN	51;50;49;50	0.000607443	68.83	K	NLLSVAYK(1)NVVGAR	NLLSVAYK(48.53)NVVGAR	8	4
sp|P31948|STIP1_HUMAN	325	0.00196866	56.569	K	DAIHFYNK(1)SLAEHR	DAIHFYNK(56.57)SLAEHR	8	3
sp|P31948|STIP1_HUMAN	338	6.56149e-06	102.77	K	K(1)CQQAEK	K(96.73)CQQAEK(-96.73)	1	3
sp|P32969|RL9_HUMAN	65	0.00758744	83.265	K	K(1)ELATVR	K(83.26)ELATVR	1	3
sp|P32969|RL9_HUMAN	174	0.00142187	78.655	K	K(1)FLDGIYVSEK	K(78.66)FLDGIYVSEK(-78.66)	1	2
sp|P32969|RL9_HUMAN	121	0.000133951	90.919	K	NFLGEK(1)YIR	NFLGEK(61.96)YIR	6	2
sp|P32969|RL9_HUMAN	59	0.0166283	41.189	K	VDK(1)WWGNR	VDK(41.19)WWGNR	3	4
sp|P34897|GLYM_HUMAN	103	0.00462778	59.35	K	YSEGYPGK(1)R	YSEGYPGK(52.48)R	8	4
sp|P35232|PHB_HUMAN	202	0.00295613	70.363	K	FVVEK(1)AEQQK	FVVEK(44.32)AEQQK(-44.32)	5	3
sp|P35232|PHB_HUMAN	11	1.94807e-162	210.11	K	VFESIGK(1)FGLALAVAGGVVNSALYNVDAGHR	VFESIGK(210.11)FGLALAVAGGVVNSALYNVDAGHR	7	4
sp|P35244|RFA3_HUMAN	33	0.0120261	63.076	K	LEK(1)IHPTGK	LEK(56.22)IHPTGK(-56.22)	3	3
sp|P35268|RL22_HUMAN	107	0.000321112	84.718	K	VVANSK(1)ESYELR	VVANSK(84.72)ESYELR	6	3
sp|P35268|RL22_HUMAN;sp|Q6P5R6|RL22L_HUMAN	84;78	0.00977817	81.784	K	YLK(1)YLTK	YLK(60.24)YLTK(-60.24)	3	3
sp|P36551|HEM6_HUMAN	404	0.00657197	52.576	K	GTK(1)FGLFTPGSR	GTK(52.58)FGLFTPGSR	3	3
sp|P36578|RL4_HUMAN	274	0.00204046	45.79	K	AASLK(1)SNYNLPMHK	AASLK(41.29)SNYNLPMHK(-41.29)	5	4
sp|P36578|RL4_HUMAN	294	0.0137059	54.608	K	ILK(1)SPEIQR	ILK(40.06)SPEIQR	3	4
sp|P36578|RL4_HUMAN	234	3.05082e-06	58.712	K	NIPGITLLNVSK(0.902)LNILK(0.098)	NIPGITLLNVSK(9.66)LNILK(-9.66)	12	3
sp|P37802|TAGL2_HUMAN	154	0.00444853	46.964	K	DDGLFSGDPNWFPK(0.468)K(0.532)	DDGLFSGDPNWFPK(-0.56)K(0.56)	15	3
sp|P37837|TALDO_HUMAN	225	0.00557856	69.432	K	IYNYYK(0.993)K(0.007)	IYNYYK(21.26)K(-21.26)	6	3
sp|P38646|GRP75_HUMAN	121	0.00044137	54.501	K	QAVTNPNNTFYATK(1)R	QAVTNPNNTFYATK(54.5)R	14	4
sp|P38919|IF4A3_HUMAN;sp|P60842|IF4A1_HUMAN;sp|Q14240|IF4A2_HUMAN	289;284;285	0.00939183	74.269	K	K(1)VDWLTEK	K(74.27)VDWLTEK(-74.27)	1	3
sp|P39019|RS19_HUMAN	23	0.015398	66.799	K	ALAAFLK(0.928)K(0.072)	ALAAFLK(11.12)K(-11.12)	7	3
sp|P39019|RS19_HUMAN	24	6.09651e-06	102.98	K	ALAAFLK(0.331)K(0.669)	ALAAFLK(-3.06)K(3.06)	8	2
sp|P39019|RS19_HUMAN	77	3.53629e-05	68.972	K	GGAGVGSMTK(1)IYGGR	GGAGVGSMTK(65.47)IYGGR	10	3
sp|P39019|RS19_HUMAN	43	0.00826846	43.592	K	HK(1)ELAPYDENWFYTR	HK(43.59)ELAPYDENWFYTR	2	3
sp|P39019|RS19_HUMAN	143	5.62234e-29	141.52	K	IAGQVAAANK(0.519)K(0.481)	IAGQVAAANK(0.32)K(-0.32)	10	2
sp|P39019|RS19_HUMAN	144	2.59124e-06	96.342	K	IAGQVAAANK(0.406)K(0.594)	IAGQVAAANK(-1.65)K(1.65)	11	3
sp|P39019|RS19_HUMAN	122	0.00112478	89.296	K	K(1)LTPQGQR	K(89.3)LTPQGQR	1	3
sp|P39019|RS19_HUMAN	29	0.0169376	50.207	K	LK(1)VPEWVDTVK	LK(49.84)VPEWVDTVK(-49.84)	2	3
sp|P39019|RS19_HUMAN	115	0.00623435	74.162	K	MVEK(1)DQDGGR	MVEK(63.07)DQDGGR	4	3
sp|P39019|RS19_HUMAN	111	0.00173785	59.227	K	VLQALEGLK(0.892)MVEK(0.108)	VLQALEGLK(9.17)MVEK(-9.17)	9	3
sp|P39023|RL3_HUMAN	362	0.0184502	65.305	K	ALEK(0.999)IDLK(0.001)	ALEK(30.01)IDLK(-30.01)	4	3
sp|P39023|RL3_HUMAN	341	0.0151126	50.025	K	GCVVGTK(0.978)K(0.022)	GCVVGTK(16.51)K(-16.51)	7	2
sp|P39023|RL3_HUMAN	294	0.0113142	51.454	K	IGQGYLIK(0.977)DGK(0.023)	IGQGYLIK(16.25)DGK(-16.25)	8	3
sp|P39023|RL3_HUMAN	286	0.00138199	58.699	K	IYK(1)IGQGYLIK	IYK(52.26)IGQGYLIK(-52.26)	3	4
sp|P39023|RL3_HUMAN	177	2.35625e-05	73.11	K	K(1)AHLMEIQVNGGTVAEK	K(72.73)AHLMEIQVNGGTVAEK(-72.73)	1	3
sp|P39023|RL3_HUMAN	349	0.000319441	97.431	K	K(1)SLLVQTK	K(92.65)SLLVQTK(-92.65)	1	3
sp|P39023|RL3_HUMAN	155	0.000305775	99.384	K	K(1)YCQVIR	K(48.12)YCQVIR	1	4
sp|P39023|RL3_HUMAN	300	3.85008e-05	79.346	K	LIK(1)NNASTDYDLSDK	LIK(61.84)NNASTDYDLSDK(-61.84)	3	3
sp|P39023|RL3_HUMAN	312	0.0157731	43.084	K	NNASTDYDLSDK(1)	NNASTDYDLSDK(43.08)	12	3
sp|P39023|RL3_HUMAN	103	1.94948e-46	147.92	K	TFK(1)TVFAEHISDECK	TFK(136.65)TVFAEHISDECK(-136.65)	3	3
sp|P39023|RL3_HUMAN;sp|Q92901|RL3L_HUMAN	373;373	0.00208687	54.343	K	FIDTTSK(1)FGHGR	FIDTTSK(54.34)FGHGR	7	3
sp|P39023|RL3_HUMAN;sp|Q92901|RL3L_HUMAN	250;250	0.00219174	60.49	K	K(1)VACIGAWHPAR	K(60.49)VACIGAWHPAR	1	3
sp|P39748|FEN1_HUMAN	200	0.00601058	70.856	K	HLTASEAK(0.996)K(0.004)	HLTASEAK(24.52)K(-24.52)	8	3
sp|P40227|TCPZ_HUMAN	127	0.000588837	64.945	K	IITEGFEAAK(0.997)EK(0.003)	IITEGFEAAK(24.57)EK(-24.57)	10	4
sp|P40227|TCPZ_HUMAN	129	0.00939464	53.034	K	IITEGFEAAK(0.068)EK(0.932)	IITEGFEAAK(-11.39)EK(11.39)	12	3
sp|P40227|TCPZ_HUMAN	10	0.00998224	40.727	K	TLNPK(1)AEVAR	TLNPK(40.73)AEVAR	5	4
sp|P40429|RL13A_HUMAN	134	0.000777831	94.777	K	K(1)FAYLGR	K(94.78)FAYLGR	1	3
sp|P40429|RL13A_HUMAN	25	0.000374466	79.82	K	LAAIVAK(1)QVLLGR	LAAIVAK(60.49)QVLLGR	7	4
sp|P40429|RL13A_HUMAN;sp|Q6NVV1|R13P3_HUMAN	125;39	0.0230981	43.308	K	MVVPAALK(1)VVR	MVVPAALK(43.31)VVR	8	3
sp|P40429|RL13A_HUMAN;sp|Q6NVV1|R13P3_HUMAN	159;73	0.0031074	56.951	K	YQAVTATLEEK(1)R	YQAVTATLEEK(56.95)R	11	3
sp|P41091|IF2G_HUMAN;sp|Q2VIR3|IF2GL_HUMAN	70;70	1.24175e-15	130.04	K	FK(1)NELER	FK(63.31)NELER	2	4
sp|P41091|IF2G_HUMAN;sp|Q2VIR3|IF2GL_HUMAN	80;80	3.59064e-21	128.81	K	NITIK(1)LGYANAK	NITIK(91.09)LGYANAK(-91.09)	5	2
sp|P41091|IF2G_HUMAN;sp|Q2VIR3|IF2GL_HUMAN	54;54	1.52244e-17	107.65	K	QATINIGTIGHVAHGK(0.929)STVVK(0.071)	QATINIGTIGHVAHGK(11.17)STVVK(-11.17)	16	3
sp|P41091|IF2G_HUMAN;sp|Q2VIR3|IF2GL_HUMAN	59;59	8.26705e-17	118.08	K	STVVK(1)AISGVHTVR	STVVK(118.08)AISGVHTVR	5	3
sp|P41091|IF2G_HUMAN;sp|Q2VIR3|IF2GL_HUMAN	266;266	0.000787539	78.342	K	SFDVNK(1)PGCEVDDLK	SFDVNK(66.48)PGCEVDDLK(-66.48)	6	2
sp|P41250|GARS_HUMAN	547	0.00599905	44.925	K	GEFTIETEGK(0.664)TFQLTK(0.336)	GEFTIETEGK(2.96)TFQLTK(-2.96)	10	3
sp|P41567|EIF1_HUMAN	109	0.0211225	53.968	K	DDQLK(1)VHGF	DDQLK(53.97)VHGF	5	3
sp|P41567|EIF1_HUMAN;sp|O60739|EIF1B_HUMAN	42;42	8.6466e-19	121.82	K	K(1)TLTTVQGIADDYDK	K(121.79)TLTTVQGIADDYDK(-121.79)	1	3
sp|P42766|RL35_HUMAN	19	0.00381627	63.727	K	KEELLK(1)QLDDLK	K(-33.67)EELLK(33.67)QLDDLK(-42.1)	6	3
sp|P42766|RL35_HUMAN	25	0.00122396	69.716	K	QLDDLK(1)VELSQLR	QLDDLK(51.87)VELSQLR	6	4
sp|P42766|RL35_HUMAN	35	5.54321e-05	94.692	K	VAK(1)VTGGAASK	VAK(92.08)VTGGAASK(-92.08)	3	2
sp|P42766|RL35_HUMAN	43	6.7777e-09	109.16	K	VTGGAASK(1)LSK	VTGGAASK(47.68)LSK(-47.68)	8	2
sp|P42766|RL35_HUMAN	66	1.21467e-16	115.12	K	VLTVINQTQK(1)ENLR	VLTVINQTQK(89.23)ENLR	10	4
sp|P43304|GPDM_HUMAN	138	0.0120261	63.076	K	MVK(1)EALHER	MVK(63.08)EALHER	3	3
sp|P43307|SSRA_HUMAN	102	0.000699997	47.047	K	GEDFPANNIVK(0.993)FLVGFTNK(0.007)	GEDFPANNIVK(21.54)FLVGFTNK(-21.54)	11	4
sp|P45880|VDAC2_HUMAN	121	4.66641e-07	94.09	K	LTFDTTFSPNTGK(0.434)K(0.566)	LTFDTTFSPNTGK(-1.15)K(1.15)	14	3
sp|P45880|VDAC2_HUMAN	247	3.85633e-10	60.728	K	YQLDPTASISAK(1)VNNSSLIGVGYTQTLRPGVK	YQLDPTASISAK(41.94)VNNSSLIGVGYTQTLRPGVK(-41.94)	12	5
sp|P46459|NSF_HUMAN	639	0.0148527	50.95	K	K(1)LLIIGTTSR	K(50.95)LLIIGTTSR	1	3
sp|P46459|NSF_HUMAN	699	0.0258325	45.161	K	TTIAQQVK(0.981)GK(0.019)	TTIAQQVK(17.15)GK(-17.15)	8	3
sp|P46776|RL27A_HUMAN	119	0.0278988	48.794	K	LPK(1)QPVIVK	LPK(37.96)QPVIVK(-37.96)	3	3
sp|P46776|RL27A_HUMAN	125	3.90747e-09	115.46	K	QPVIVK(1)AK	QPVIVK(49.66)AK(-49.66)	6	2
sp|P46776|RL27A_HUMAN	77	2.17063e-08	79.635	K	NQSFCPTVNLDK(1)LWTLVSEQTR	NQSFCPTVNLDK(79.63)LWTLVSEQTR	12	4
sp|P46776|RL27A_HUMAN	110	0.00699071	70.256	K	SGYYK(1)VLGK	SGYYK(37.26)VLGK(-37.26)	5	3
sp|P46777|RL5_HUMAN	5	0.019173	62.715	K	GFVK(0.999)VVK(0.001)	GFVK(32.05)VVK(-32.05)	4	3
sp|P46777|RL5_HUMAN	197	0.000313726	67.964	K	K(1)HIMGQNVADYMR	K(62.92)HIMGQNVADYMR	1	4
sp|P46777|RL5_HUMAN	41	0.00327272	84.498	K	LVIQDK(0.999)NK(0.001)	LVIQDK(32.02)NK(-32.02)	6	3
sp|P46777|RL5_HUMAN	158	0.00230633	63.408	K	TTTGNK(1)VFGALK	TTTGNK(41.54)VFGALK(-41.54)	6	3
sp|P46777|RL5_HUMAN	220	0.00197541	65.179	K	YLMEEDEDAYK(0.863)K(0.137)	YLMEEDEDAYK(8)K(-8)	11	3
sp|P46777|RL5_HUMAN	48	0.0156927	48.115	K	YNTPK(1)YR	YNTPK(48.12)YR	5	4
sp|P46778|RL21_HUMAN	60	0.00916872	75.692	K	CYHGK(1)TGR	CYHGK(75.69)TGR	5	3
sp|P46778|RL21_HUMAN	43	1.03297e-07	91.657	K	GDIVDIK(1)GMGTVQK	GDIVDIK(52.34)GMGTVQK(-52.34)	7	3
sp|P46778|RL21_HUMAN	50	0.000331328	84.507	K	GMGTVQK(0.997)GMPHK(0.003)	GMGTVQK(24.98)GMPHK(-24.98)	7	3
sp|P46778|RL21_HUMAN	97	0.00299353	85.161	K	IEHIK(1)HSK	IEHIK(37.5)HSK(-37.5)	5	3
sp|P46778|RL21_HUMAN	36	0.0145448	80.239	K	K(1)GDIVDIK	K(80.24)GDIVDIK(-80.24)	1	2
sp|P46778|RL21_HUMAN	21	5.07938e-05	86.114	K	K(1)HGVVPLATYMR	K(86.11)HGVVPLATYMR	1	4
sp|P46779|RL28_HUMAN	47	1.50261e-06	96.464	K	K(1)TVGVEPAADGK	K(88.44)TVGVEPAADGK(-88.44)	1	2
sp|P46779|RL28_HUMAN	19	0.0039368	62.558	K	NCSSFLIK(1)R	NCSSFLIK(55.11)R	8	4
sp|P46779|RL28_HUMAN	22	0.000383817	65.495	K	NK(1)QTYSTEPNNLK	NK(65.5)QTYSTEPNNLK(-65.5)	2	4
sp|P46779|RL28_HUMAN	33	0.000323367	69.815	K	QTYSTEPNNLK(1)AR	QTYSTEPNNLK(69.82)AR	11	4
sp|P46779|RL28_HUMAN	84	0.00309682	84.916	K	TTINK(1)NAR	TTINK(84.92)NAR	5	3
sp|P46781|RS9_HUMAN	52	0.00471209	83.614	K	FTLAK(1)IR	FTLAK(83.61)IR	5	3
sp|P46781|RS9_HUMAN	91	0.00392657	67.726	K	IGVLDEGK(0.986)MK(0.014)	IGVLDEGK(18.38)MK(-18.38)	8	3
sp|P46781|RS9_HUMAN	93	0.00334746	68.893	K	MK(1)LDYILGLK	MK(66.27)LDYILGLK(-66.27)	2	3
sp|P46781|RS9_HUMAN	180	0.00914715	41.644	K	K(1)GQGGAGAGDDEEED	K(41.64)GQGGAGAGDDEEED	1	3
sp|P46781|RS9_HUMAN	139	9.3169e-05	89.189	K	K(1)QVVNIPSFIVR	K(89.19)QVVNIPSFIVR	1	3
sp|P46781|RS9_HUMAN	11	0.00530364	86.095	K	K(1)TYVTPR	K(86.1)TYVTPR	1	3
sp|P46781|RS9_HUMAN	155	0.00543354	44.616	K	LDSQK(1)HIDFSLR	LDSQK(40.72)HIDFSLR	5	4
sp|P46781|RS9_HUMAN	101	2.20157e-06	90.367	K	LDYILGLK(1)IEDFLER	LDYILGLK(90.37)IEDFLER	8	3
sp|P46781|RS9_HUMAN	121	0.00321785	66.056	K	LGLAK(1)SIHHAR	LGLAK(66.06)SIHHAR	5	3
sp|P46781|RS9_HUMAN	116	9.72127e-17	118.87	K	RLQTQVFK(1)LGLAK	RLQTQVFK(50.19)LGLAK(-50.19)	8	4
sp|P46782|RS5_HUMAN	191	0.0035363	67.704	K	GSSNSYAIK(0.977)K(0.023)	GSSNSYAIK(16.27)K(-16.27)	9	3
sp|P46782|RS5_HUMAN	63	5.25913e-05	93.556	K	K(1)AQCPIVER	K(51.45)AQCPIVER	1	4
sp|P46782|RS5_HUMAN	167	4.8463e-51	146.81	K	NIK(1)TIAECLADELINAAK	NIK(105.25)TIAECLADELINAAK(-105.25)	3	3
sp|P46782|RS5_HUMAN	182	0.000116446	51.645	K	TIAECLADELINAAK(0.808)GSSNSYAIK(0.192)	TIAECLADELINAAK(6.25)GSSNSYAIK(-6.25)	15	4
sp|P46782|RS5_HUMAN	42	1.50808e-21	112.54	K	WSTDDVQINDISLQDYIAVK(0.5)EK(0.5)	WSTDDVQINDISLQDYIAVK(0)EK(0)	20	3
sp|P46782|RS5_HUMAN	44	1.50808e-21	112.54	K	WSTDDVQINDISLQDYIAVK(0.469)EK(0.531)	WSTDDVQINDISLQDYIAVK(-0.54)EK(0.54)	22	4
sp|P46782|RS5_HUMAN	47	0.00141241	58.274	K	YAK(1)YLPHSAGR	YAK(58.27)YLPHSAGR	3	4
sp|P46783|RS10_HUMAN	59	0.000553725	74.464	K	GYVK(1)EQFAWR	GYVK(74.46)EQFAWR	4	4
sp|P46783|RS10_HUMAN	17	1.77905e-73	175.88	K	IAIYELLFK(1)EGVMVAK	IAIYELLFK(98.58)EGVMVAK(-98.58)	9	2
sp|P46783|RS10_HUMAN;sp|Q9NQ39|RS10L_HUMAN	53;53	0.0158531	87.639	K	AMQSLK(1)SR	AMQSLK(87.64)SR	6	3
sp|P46783|RS10_HUMAN;sp|Q9NQ39|RS10L_HUMAN	31;31	0.00146691	66.533	K	DVHMPK(1)HPELADK	DVHMPK(40.41)HPELADK(-40.41)	6	3
sp|P46783|RS10_HUMAN;sp|Q9NQ39|RS10L_HUMAN	38;38	6.26559e-10	101.3	K	HPELADK(1)NVPNLHVMK	HPELADK(83.82)NVPNLHVMK(-83.82)	7	4
sp|P46783|RS10_HUMAN;sp|Q9NQ39|RS10L_HUMAN	47;47	5.1483e-05	68.944	K	NVPNLHVMK(0.998)AMQSLK(0.002)	NVPNLHVMK(28.19)AMQSLK(-28.19)	9	2
sp|P46783|RS10_HUMAN;sp|Q9NQ39|RS10L_HUMAN	139;150	2.27314e-05	80.738	K	K(1)AEAGAGSATEFQFR	K(68.28)AEAGAGSATEFQFR	1	4
sp|P46783|RS10_HUMAN;sp|Q9NQ39|RS10L_HUMAN;sp|Q15149|PLEC_HUMAN	24;24;28	0.000876778	94.407	K	EGVMVAK(0.984)K(0.016)	EGVMVAK(17.81)K(-17.81)	7	3
sp|P46783|RS10_HUMAN;sp|Q9NQ39|RS10L_HUMAN;sp|Q15149|PLEC_HUMAN	25;25;29	0.0119412	67.981	K	K(1)DVHMPK	K(67.98)DVHMPK(-67.98)	1	3
sp|P46977|STT3A_HUMAN	67	6.6996e-06	73.464	K	FLAEEGFYK(1)FHNWFDDR	FLAEEGFYK(50.08)FHNWFDDR	9	3
sp|P47755|CAZA2_HUMAN	19	1.68101e-27	114.72	K	IAAK(1)FIIHAPPGEFNEVFNDVR	IAAK(44.1)FIIHAPPGEFNEVFNDVR	4	5
sp|P47813|IF1AX_HUMAN	56	0.000381907	72.2	K	LEAMCFDGVK(1)R	LEAMCFDGVK(72.2)R	10	4
sp|P47813|IF1AX_HUMAN;sp|O14602|IF1AY_HUMAN	94;94	0.00125578	67.275	K	ADVILK(1)YNADEAR	ADVILK(53)YNADEAR	6	4
sp|P47813|IF1AX_HUMAN;sp|O14602|IF1AY_HUMAN	88;88	0.00213376	66.267	K	DYQDNK(1)ADVILK	DYQDNK(36.72)ADVILK(-36.72)	6	3
sp|P47813|IF1AX_HUMAN;sp|O14602|IF1AY_HUMAN	40;40	1.9502e-05	75.383	K	EDGQEYAQVIK(1)MLGNGR	EDGQEYAQVIK(43.79)MLGNGR	11	3
sp|P47813|IF1AX_HUMAN;sp|O14602|IF1AY_HUMAN	23;23	0.0159682	66.073	K	NENESEK(1)R	NENESEK(66.07)R	7	3
sp|P47813|IF1AX_HUMAN;sp|O14602|IF1AY_HUMAN	104;104	0.0016756	60.55	K	SLK(1)AYGELPEHAK	SLK(48.57)AYGELPEHAK(-48.57)	3	3
sp|P48147|PPCE_HUMAN	684	0.00185167	72.531	K	AGHGAGK(1)PTAK	AGHGAGK(44.62)PTAK(-44.62)	7	3
sp|P48507|GSH0_HUMAN	263	0.0130472	61.691	K	SK(1)GYILQAK	SK(61.69)GYILQAK(-61.69)	2	3
sp|P48739|PIPNB_HUMAN	208	0.0049813	40.211	K	FK(0.001)WWGLQSK(0.997)VENFIQK(0.002)	FK(-30.6)WWGLQSK(27.69)VENFIQK(-27.69)	9	4
sp|P48739|PIPNB_HUMAN	60	0.0039121	63.473	K	GQYTHK(1)IYHLK	GQYTHK(41.92)IYHLK(-41.92)	6	3
sp|P49207|RL34_HUMAN	43	0.00150107	72.731	K	APK(1)SACGVCPGR	APK(72.73)SACGVCPGR	3	3
sp|P49207|RL34_HUMAN	36	0.00045928	86.833	K	IVYLYTK(0.936)K(0.064)	IVYLYTK(11.62)K(-11.62)	7	4
sp|P49207|RL34_HUMAN	19	0.00528974	44.847	K	LSYNTASNK(1)TR	LSYNTASNK(44.85)TR	9	4
sp|P49207|RL34_HUMAN	108	3.04273e-06	99.788	K	VLK(1)AQAQSQK	VLK(72.46)AQAQSQK(-72.46)	3	3
sp|P49368|TCPG_HUMAN	21	0.0042199	60.547	K	K(1)VQSGNINAAK	K(60.55)VQSGNINAAK(-60.55)	1	3
sp|P49585|PCY1A_HUMAN	239	0.00633026	56.225	K	ELNVSFINEK(0.456)K(0.544)	ELNVSFINEK(-0.77)K(0.77)	11	3
sp|P49591|SYSC_HUMAN	231	4.66789e-06	69.122	K	K(1)EVMQEVAQLSQFDEELYK	K(68.76)EVMQEVAQLSQFDEELYK(-68.76)	1	3
sp|P49721|PSB2_HUMAN	126	2.03921e-61	140.42	K	TPYHVNLLLAGYDEHEGPALYYMDYLAALAK(1)	TPYHVNLLLAGYDEHEGPALYYMDYLAALAK(140.42)	31	3
sp|P49773|HINT1_HUMAN	30	0.0162672	43.382	K	EIPAK(1)IIFEDDR	EIPAK(43.38)IIFEDDR	5	3
sp|P50402|EMD_HUMAN	37	0.0215659	51.762	K	K(1)IFEYETQR	K(51.76)IFEYETQR	1	3
sp|P50990|TCPQ_HUMAN	260	0.000919885	57.52	K	GTVLIK(0.999)TAEELMNFSK(0.001)	GTVLIK(31.65)TAEELMNFSK(-31.65)	6	3
sp|P50990|TCPQ_HUMAN	440	0.00185794	71.153	K	K(1)FAEAFEAIPR	K(71.15)FAEAFEAIPR	1	3
sp|P50991|TCPD_HUMAN	291	0.0226714	43.512	K	AYILNLVK(0.456)QIK(0.544)	AYILNLVK(-0.77)QIK(0.77)	11	3
sp|P50991|TCPD_HUMAN	395	0.00776623	50.897	K	GSNK(1)LVIEEAER	GSNK(50.9)LVIEEAER	4	3
sp|P51114|FXR1_HUMAN	562	0.0168552	49.59	K	NK(0.956)K(0.044)EMAK	NK(13.4)K(-13.4)EMAK(-40.82)	2	3
sp|P51148|RAB5C_HUMAN	135	0.00018587	56.9	K	QASPNIVIALAGNK(0.983)ADLASK(0.017)	QASPNIVIALAGNK(17.52)ADLASK(-17.52)	14	4
sp|P51148|RAB5C_HUMAN;sp|P20339|RAB5A_HUMAN	117;116	0.014842	69.423	K	NWVK(1)ELQR	NWVK(69.42)ELQR	4	3
sp|P51148|RAB5C_HUMAN;sp|P20339|RAB5A_HUMAN;sp|P61020|RAB5B_HUMAN	23;22;22	3.98031e-06	84.874	K	ICQFK(1)LVLLGESAVGK	ICQFK(74.59)LVLLGESAVGK(-74.59)	5	3
sp|P51148|RAB5C_HUMAN;sp|P20339|RAB5A_HUMAN;sp|P61020|RAB5B_HUMAN	34;33;33	0.0018174	53.169	K	LVLLGESAVGK(1)SSLVLR	LVLLGESAVGK(40.24)SSLVLR	11	4
sp|P51149|RAB7A_HUMAN	48	0.0086829	40.52	K	ATIGADFLTK(1)EVMVDDR	ATIGADFLTK(40.52)EVMVDDR	10	3
sp|P51149|RAB7A_HUMAN	10	0.00148428	56.514	K	VLLK(1)VIILGDSGVGK	VLLK(43.96)VIILGDSGVGK(-43.96)	4	3
sp|P51665|PSMD7_HUMAN	180	8.03503e-05	81.494	K	DIK(1)DTTVGTLSQR	DIK(81.49)DTTVGTLSQR	3	4
sp|P51991|ROA3_HUMAN	148	0.0127889	71.692	K	DYFEK(0.999)YGK(0.001)	DYFEK(32.92)YGK(-32.92)	5	3
sp|P51991|ROA3_HUMAN	118	0.00980968	45.79	K	EDSVK(0.999)PGAHLTVK(0.001)	EDSVK(31.44)PGAHLTVK(-31.44)	5	3
sp|P51991|ROA3_HUMAN	57	0.000751293	58.079	K	EHFEK(1)WGTLTDCVVMR	EHFEK(58.08)WGTLTDCVVMR	5	3
sp|P51991|ROA3_HUMAN	187	6.04112e-20	121.27	K	IVVQK(1)YHTINGHNCEVK	IVVQK(89.53)YHTINGHNCEVK(-89.53)	5	4
sp|P51991|ROA3_HUMAN	127	1.81287e-06	79.837	K	K(1)IFVGGIKEDTEEYNLR	K(61.66)IFVGGIK(-61.66)EDTEEYNLR	1	3
sp|P51991|ROA3_HUMAN	36	3.54162e-13	107.98	K	K(1)LFIGGLSFETTDDSLR	K(74.79)LFIGGLSFETTDDSLR	1	4
sp|P52565|GDIR1_HUMAN	127	0.00103614	52.265	K	EIVSGMK(1)YIQHTYR	EIVSGMK(50.56)YIQHTYR	7	3
sp|P52566|GDIR2_HUMAN	124	0.000661268	67.964	K	DIVSGLK(1)YVQHTYR	DIVSGLK(49.48)YVQHTYR	7	4
sp|P52566|GDIR2_HUMAN	138	5.10808e-28	111.43	K	VDK(1)ATFMVGSYGPRPEEYEFLTPVEEAPK	VDK(109.5)ATFMVGSYGPRPEEYEFLTPVEEAPK(-109.5)	3	4
sp|P52597|HNRPF_HUMAN	87	0.00584209	68.557	K	YIEVFK(1)SHR	YIEVFK(53.33)SHR	6	4
sp|P52597|HNRPF_HUMAN	185	1.38011e-05	89.629	K	YIEVFK(1)SSQEEVR	YIEVFK(78.49)SSQEEVR	6	3
sp|P52907|CAZA1_HUMAN	19	0.000636943	40.756	K	IAAK(1)FITHAPPGEFNEVFNDVR	IAAK(40.76)FITHAPPGEFNEVFNDVR	4	4
sp|P53007|TXTP_HUMAN	97	0.00515859	45.864	K	GLSSLLYGSIPK(1)AAVR	GLSSLLYGSIPK(45.86)AAVR	12	3
sp|P53367|ARFP1_HUMAN	360	0.0131262	47.666	K	LK(1)TPGVDAPSWLEEQ	LK(47.67)TPGVDAPSWLEEQ	2	3
sp|P53621|COPA_HUMAN	1134	0.00101213	53.995	K	LLELGPK(1)PEVAQQTR	LLELGPK(49.99)PEVAQQTR	7	4
sp|P54578|UBP14_HUMAN	300	0.00389509	52.265	K	LQEEITK(1)QSPTLQR	LQEEITK(52.27)QSPTLQR	7	3
sp|P54578|UBP14_HUMAN	313	0.00693756	70.363	K	NALYIK(0.839)SSK(0.161)	NALYIK(7.18)SSK(-7.18)	6	3
sp|P54920|SNAA_HUMAN	37	5.75871e-06	62.677	K	NSQSFFSGLFGGSSK(1)IEEACEIYAR	NSQSFFSGLFGGSSK(62.68)IEEACEIYAR	15	4
sp|P55036|PSMD4_HUMAN;sp|A2A3N6|PIPSL_HUMAN	74;559	0.0284832	40.727	K	ILSK(1)LHTVQPK	ILSK(34.03)LHTVQPK(-34.03)	4	3
sp|P55072|TERA_HUMAN	236	0.0171441	66.799	K	AIGVK(1)PPR	AIGVK(66.8)PPR	5	3
sp|P55072|TERA_HUMAN	754	0.0012969	65.472	K	K(1)YEMFAQTLQQSR	K(65.47)YEMFAQTLQQSR	1	3
sp|P55209|NP1L1_HUMAN	87	0.0026853	58.04	K	NLQVK(0.922)CAQIEAK(0.078)	NLQVK(10.75)CAQIEAK(-10.75)	5	3
sp|P55209|NP1L1_HUMAN	116	0.0122282	45.077	K	YAVLYQPLFDK(1)R	YAVLYQPLFDK(45.08)R	11	3
sp|P55327|TPD52_HUMAN	138	0.000480541	61.932	K	K(1)TSETLSQAGQK	K(60.17)TSETLSQAGQK(-60.17)	1	4
sp|P55327|TPD52_HUMAN	149	5.23385e-13	89.272	K	TSETLSQAGQK(1)ASAAFSSVGSVITK	TSETLSQAGQK(63.79)ASAAFSSVGSVITK(-63.79)	11	4
sp|P55327|TPD52_HUMAN	180	0.0194534	48.284	K	SFEEK(0.945)VENLK(0.055)	SFEEK(12.32)VENLK(-12.32)	5	3
sp|P55327|TPD52_HUMAN	185	0.015967	44.447	K	VENLK(0.931)SK(0.069)	VENLK(11.33)SK(-11.33)	5	3
sp|P55327|TPD52_HUMAN	102	9.14234e-07	83.968	K	VEEEIQTLSQVLAAK(0.402)EK(0.598)	VEEEIQTLSQVLAAK(-1.72)EK(1.72)	17	4
sp|P55795|HNRH2_HUMAN;sp|P31943|HNRH1_HUMAN	185;185	0.0113145	64.04	K	YIEIFK(1)SSR	YIEIFK(64.04)SSR	6	3
sp|P59998|ARPC4_HUMAN	44	0.00697365	46.408	K	SSK(1)ELLLQPVTISR	SSK(46.41)ELLLQPVTISR	3	3
sp|P60520|GBRL2_HUMAN	46	5.95303e-05	89.959	K	VSGSQIVDIDK(1)R	VSGSQIVDIDK(89.96)R	11	3
sp|P60842|IF4A1_HUMAN	193	0.00213376	66.267	K	GFK(1)DQIYDIFQK	GFK(62.25)DQIYDIFQK(-62.25)	3	3
sp|P60842|IF4A1_HUMAN	238	0.00808779	57.836	K	K(1)EELTLEGIR	K(57.84)EELTLEGIR	1	3
sp|P60842|IF4A1_HUMAN	369	0.00207655	44.132	K	K(1)GVAINMVTEEDKR	K(40.22)GVAINMVTEEDK(-40.22)R	1	4
sp|P60866|RS20_HUMAN	8	2.32169e-06	87.647	K	DTGK(1)TPVEPEVAIHR	DTGK(87.65)TPVEPEVAIHR	4	4
sp|P60866|RS20_HUMAN	67	0.012364	60.717	K	K(1)TPCGEGSK	K(60.72)TPCGEGSK(-60.72)	1	3
sp|P60866|RS20_HUMAN	75	0.0168184	43.03	K	TPCGEGSK(1)TWDR	TPCGEGSK(43.03)TWDR	8	3
sp|P60866|RS20_HUMAN	59	0.0187568	75.189	K	MPTK(1)TLR	MPTK(75.19)TLR	4	3
sp|P60900|PSA6_HUMAN	104	0.00146021	55.186	K	YK(1)YGYEIPVDMLCK	YK(52.76)YGYEIPVDMLCK(-52.76)	2	3
sp|P61009|SPCS3_HUMAN	49	0.00694065	49.12	K	IMLK(1)NVEDFTGPR	IMLK(49.12)NVEDFTGPR	4	3
sp|P61009|SPCS3_HUMAN	108	0.000494235	62.378	K	NNALNQVVLWDK(1)IVLR	NNALNQVVLWDK(62.38)IVLR	12	3
sp|P61011|SRP54_HUMAN	120	0.00774632	47.712	K	TTTCSK(1)LAYYYQR	TTTCSK(47.71)LAYYYQR	6	3
sp|P61026|RAB10_HUMAN	49	0.0120261	63.076	K	IK(1)TVELQGK	IK(58.92)TVELQGK(-58.92)	2	3
sp|P61106|RAB14_HUMAN	59	0.00392657	67.726	K	IIEVSGQK(0.913)IK(0.087)	IIEVSGQK(10.23)IK(-10.23)	8	3
sp|P61158|ARP3_HUMAN	244	0.0176558	45.915	K	EFNK(0.999)YDTDGSK(0.001)	EFNK(28.97)YDTDGSK(-28.97)	4	3
sp|P61163|ACTZ_HUMAN	200	0.000173445	67.646	K	K(1)EGYDFHSSSEFEIVK	K(65.78)EGYDFHSSSEFEIVK(-65.78)	1	3
sp|P61221|ABCE1_HUMAN	191	0.00178267	61.409	K	GTVGSILDRK(0.942)DETK(0.058)	GTVGSILDRK(12.11)DETK(-12.11)	10	3
sp|P61221|ABCE1_HUMAN	121	0.0200859	47.706	K	STALK(0.995)ILAGK(0.005)	STALK(22.91)ILAGK(-22.91)	5	3
sp|P61247|RS3A_HUMAN	199	0.00169977	41.86	K	DIEK(1)ACQSIYPLHDVFVR	DIEK(41.86)ACQSIYPLHDVFVR	4	4
sp|P61247|RS3A_HUMAN	34	0.0025306	55.314	K	DWYDVK(1)APAMFNIR	DWYDVK(55.31)APAMFNIR	6	3
sp|P61247|RS3A_HUMAN	182	0.00461751	61.78	K	EVQTNDLK(1)EVVNK	EVQTNDLK(37.75)EVVNK(-37.75)	8	2
sp|P61247|RS3A_HUMAN	85	1.12911e-06	99.941	K	FK(1)LITEDVQGK	FK(81.8)LITEDVQGK(-81.8)	2	3
sp|P61247|RS3A_HUMAN	94	0.0035851	43.799	K	LITEDVQGK(1)NCLTNFHGMDLTR	LITEDVQGK(43.8)NCLTNFHGMDLTR	9	4
sp|P61247|RS3A_HUMAN	63	0.0178957	56.432	K	IASDGLK(1)GR	IASDGLK(56.43)GR	7	3
sp|P61247|RS3A_HUMAN	167	0.00530305	57.55	K	K(1)MMEIMTR	K(57.55)MMEIMTR	1	3
sp|P61247|RS3A_HUMAN	152	0.000772872	63.694	K	K(1)TSYAQHQQVR	K(47.89)TSYAQHQQVR	1	5
sp|P61247|RS3A_HUMAN	144	0.0138768	58.433	K	LFCVGFTK(0.606)K(0.394)	LFCVGFTK(1.87)K(-1.87)	8	3
sp|P61247|RS3A_HUMAN	115	1.99569e-05	103.29	K	MCSMVK(0.92)K(0.08)	MCSMVK(10.59)K(-10.59)	6	2
sp|P61247|RS3A_HUMAN	46	0.00109148	85.533	K	NIGK(1)TLVTR	NIGK(47.19)TLVTR	4	4
sp|P61247|RS3A_HUMAN	56	0.00177946	70.563	K	TQGTK(1)IASDGLK	TQGTK(34.12)IASDGLK(-34.12)	5	3
sp|P61247|RS3A_HUMAN	27	0.0203941	60.436	K	VVDPFSK(0.89)K(0.11)	VVDPFSK(9.09)K(-9.09)	7	3
sp|P61254|RL26_HUMAN	136	0.0198772	63.673	K	YK(1)EETIEK	YK(56.28)EETIEK(-56.28)	2	3
sp|P61254|RL26_HUMAN;sp|Q9UNX3|RL26L_HUMAN	103;103	5.87622e-16	108.18	K	ANGTTVHVGIHPSK(1)VVITR	ANGTTVHVGIHPSK(108.18)VVITR	14	3
sp|P61254|RL26_HUMAN;sp|Q9UNX3|RL26L_HUMAN	89;89	0.000600919	54.237	K	EK(1)ANGTTVHVGIHPSK	EK(48.05)ANGTTVHVGIHPSK(-48.05)	2	3
sp|P61254|RL26_HUMAN;sp|Q9UNX3|RL26L_HUMAN	63;63	1.08536e-07	108.46	K	GHYK(1)GQQIGK	GHYK(78.28)GQQIGK(-78.28)	4	2
sp|P61254|RL26_HUMAN;sp|Q9UNX3|RL26L_HUMAN	69;69	1.75342e-10	109.16	K	GQQIGK(1)VVQVYR	GQQIGK(76.84)VVQVYR	6	4
sp|P61254|RL26_HUMAN;sp|Q9UNX3|RL26L_HUMAN	36;36	0.00327132	50.354	K	IMSSPLSK(1)ELR	IMSSPLSK(50.35)ELR	8	4
sp|P61254|RL26_HUMAN;sp|Q9UNX3|RL26L_HUMAN	51;51	1.25677e-12	117.81	K	K(1)DDEVQVVR	K(117.81)DDEVQVVR	1	4
sp|P61254|RL26_HUMAN;sp|Q9UNX3|RL26L_HUMAN	28;28	5.76478e-12	122.28	K	K(1)IMSSPLSK	K(122.28)IMSSPLSK(-122.28)	1	2
sp|P61254|RL26_HUMAN;sp|Q9UNX3|RL26L_HUMAN	77;77	0.00246788	72.23	K	K(1)YVIYIER	K(72.23)YVIYIER	1	4
sp|P61289|PSME3_HUMAN	212	0.000573937	63.894	K	TVTEIDEK(1)EYISLR	TVTEIDEK(56.15)EYISLR	8	4
sp|P61313|RL15_HUMAN	83	0.000531423	53.946	K	GATYGK(1)PVHHGVNQLK	GATYGK(44.38)PVHHGVNQLK(-44.38)	6	3
sp|P61353|RL27_HUMAN	27	0.000209092	41.423	K	AVIVK(1)NIDDGTSDRPYSHALVAGIDR	AVIVK(41.42)NIDDGTSDRPYSHALVAGIDR	5	5
sp|P61353|RL27_HUMAN	73	6.70197e-05	66.387	K	SFVK(1)VYNYNHLMPTR	SFVK(48.9)VYNYNHLMPTR	4	5
sp|P61353|RL27_HUMAN	98	0.00550953	73.233	K	TVVNK(1)DVFR	TVVNK(73.23)DVFR	5	3
sp|P61513|RL37A_HUMAN	36	0.000285967	66.022	K	KIEISQHAK(1)YTCSFCGK	K(-40.27)IEISQHAK(35.09)YTCSFCGK(-35.09)	9	4
sp|P61513|RL37A_HUMAN	28	0.00598715	70.908	K	K(1)IEISQHAK	K(60.95)IEISQHAK(-60.95)	1	3
sp|P61513|RL37A_HUMAN	7	0.0132017	57.102	K	K(1)VGIVGK	K(57.1)VGIVGK(-57.1)	1	2
sp|P61513|RL37A_HUMAN	13	0.00283271	70.942	K	VGIVGK(1)YGTR	VGIVGK(70.94)YGTR	6	3
sp|P61513|RL37A_HUMAN	80	0.000554225	56.54	K	TVAGGAWTYNTTSAVTVK(1)SAIR	TVAGGAWTYNTTSAVTVK(56.54)SAIR	18	3
sp|P61513|RL37A_HUMAN;sp|A6NKH3|RL37L_HUMAN	44;45	0.00309303	69.721	K	YTCSFCGK(0.803)TK(0.197)	YTCSFCGK(6.1)TK(-6.1)	8	3
sp|P61586|RHOA_HUMAN;sp|P08134|RHOC_HUMAN	7;7	0.00197246	65.234	K	K(1)LVIVGDGACGK	K(65.23)LVIVGDGACGK(-65.23)	1	3
sp|P61927|RL37_HUMAN	25	0.00953967	57.347	K	CGSK(1)AYHLQK	CGSK(47.91)AYHLQK(-47.91)	4	3
sp|P61927|RL37_HUMAN	68	0.0162604	76.847	K	HLK(1)IVYR	HLK(43.07)IVYR	3	4
sp|P61978|HNRPK_HUMAN	405	0.00160321	62.088	K	DLAGSIIGK(1)GGQR	DLAGSIIGK(62.09)GGQR	9	3
sp|P61978|HNRPK_HUMAN	219	0.0025306	55.314	K	IILDLISESPIK(1)GR	IILDLISESPIK(55.31)GR	12	3
sp|P61978|HNRPK_HUMAN	52	0.0025306	67.726	K	ILLQSK(1)NAGAVIGK	ILLQSK(52.75)NAGAVIGK(-52.75)	6	2
sp|P61978|HNRPK_HUMAN	60	0.00365251	82.452	K	NAGAVIGK(0.98)GGK(0.02)	NAGAVIGK(16.88)GGK(-16.88)	8	3
sp|P61981|1433G_HUMAN	10	0.0132001	61.999	K	EQLVQK(1)AR	EQLVQK(45.08)AR	6	4
sp|P62081|RS7_HUMAN	70	0.00735856	43.408	K	AIIIFVPVPQLK(0.883)SFQK(0.117)	AIIIFVPVPQLK(8.8)SFQK(-8.8)	12	3
sp|P62081|RS7_HUMAN	74	6.6101e-07	110.12	K	SFQK(1)IQVR	SFQK(48.76)IQVR	4	4
sp|P62081|RS7_HUMAN	169	1.62736e-40	145.62	K	AQQNNVEHK(1)VETFSGVYK	AQQNNVEHK(96.74)VETFSGVYK(-96.74)	9	3
sp|P62081|RS7_HUMAN	178	1.04876e-08	110.87	K	VETFSGVYK(0.888)K(0.112)	VETFSGVYK(8.99)K(-8.99)	9	4
sp|P62081|RS7_HUMAN	49	4.21945e-13	111.43	K	ELNITAAK(1)EIEVGGGR	ELNITAAK(57.29)EIEVGGGR	8	4
sp|P62081|RS7_HUMAN	90	6.49237e-07	100.04	K	FSGK(1)HVVFIAQR	FSGK(57.17)HVVFIAQR	4	5
sp|P62081|RS7_HUMAN	10	4.69287e-21	100.95	K	IVK(0.872)PNGEK(0.128)PDEFESGISQALLELEMNSDLK	IVK(8.32)PNGEK(-8.32)PDEFESGISQALLELEMNSDLK(-99.16)	3	4
sp|P62081|RS7_HUMAN	15	3.06718e-09	68.934	K	IVK(0.5)PNGEK(0.5)PDEFESGISQALLELEMNSDLK	IVK(0)PNGEK(0)PDEFESGISQALLELEMNSDLK(-68.81)	8	5
sp|P62081|RS7_HUMAN	58	0.0031197	71.349	K	K(1)AIIIFVPVPQLK	K(71.35)AIIIFVPVPQLK(-71.35)	1	2
sp|P62081|RS7_HUMAN	86	0.00447732	41.401	K	K(0.5)FSGK(0.5)HVVFIAQR	K(0)FSGK(0)HVVFIAQR	1	5
sp|P62081|RS7_HUMAN	179	9.34295e-06	83.106	K	K(0.64)LTGK(0.36)DVNFEFPEFQL	K(2.5)LTGK(-2.5)DVNFEFPEFQL	1	3
sp|P62081|RS7_HUMAN	183	2.79638e-73	176.18	K	LTGK(1)DVNFEFPEFQL	LTGK(176.18)DVNFEFPEFQL	4	2
sp|P62081|RS7_HUMAN	155	0.00571527	92.47	K	LIK(1)VHLDK	LIK(85.56)VHLDK(-85.56)	3	2
sp|P62081|RS7_HUMAN	160	1.74331e-12	112.5	K	VHLDK(1)AQQNNVEHK	VHLDK(97.71)AQQNNVEHK(-97.71)	5	4
sp|P62081|RS7_HUMAN	142	2.03121e-71	165.1	K	TLTAVHDAILEDLVFPSEIVGK(1)R	TLTAVHDAILEDLVFPSEIVGK(165.1)R	22	3
sp|P62081|RS7_HUMAN	147	0.00119419	91.9	K	VK(1)LDGSR	VK(91.9)LDGSR	2	3
sp|P62191|PRS4_HUMAN	326	0.0257633	42.031	K	GDVK(1)VIMATNR	GDVK(42.03)VIMATNR	4	3
sp|P62191|PRS4_HUMAN	237	0.000532285	58.98	K	TLLAK(1)AVANQTSATFLR	TLLAK(58.98)AVANQTSATFLR	5	3
sp|P62191|PRS4_HUMAN	178	5.9405e-07	74.062	K	VEK(1)APQETYADIGGLDNQIQEIK	VEK(74.06)APQETYADIGGLDNQIQEIK(-74.06)	3	3
sp|P62241|RS8_HUMAN	193	7.23713e-05	73.279	K	ADGYVLEGK(1)ELEFYLR	ADGYVLEGK(73.28)ELEFYLR	9	3
sp|P62241|RS8_HUMAN	128	0.00120262	59.248	K	GAK(1)LTPEEEEILNK	GAK(56.28)LTPEEEEILNK(-56.28)	3	3
sp|P62241|RS8_HUMAN	170	6.35849e-42	138.3	K	ISSLLEEQFQQGK(1)LLACIASR	ISSLLEEQFQQGK(138.3)LLACIASR	13	4
sp|P62241|RS8_HUMAN	157	9.03951e-05	71.08	K	NAK(1)ISSLLEEQFQQGK	NAK(60.74)ISSLLEEQFQQGK(-60.74)	3	3
sp|P62241|RS8_HUMAN	37	0.0273912	44.57	K	PAANTK(1)IGPR	PAANTK(44.57)IGPR	6	3
sp|P62241|RS8_HUMAN	98	0.00207533	52.522	K	TLVK(1)NCIVLIDSTPYR	TLVK(42.91)NCIVLIDSTPYR	4	4
sp|P62244|RS15A_HUMAN	60	0.00290851	63.864	K	AGK(1)IVVNLTGR	AGK(51.88)IVVNLTGR	3	4
sp|P62244|RS15A_HUMAN	84	0.00222723	73.781	K	FDVQLK(0.999)DLEK(0.001)	FDVQLK(32.5)DLEK(-32.5)	6	3
sp|P62244|RS15A_HUMAN	43	0.00065073	44.729	K	FLTVMMK(1)HGYIGEFEIIDDHR	FLTVMMK(44.73)HGYIGEFEIIDDHR	7	4
sp|P62244|RS15A_HUMAN	124	6.64596e-05	93.178	K	HTGGK(1)ILGFFF	HTGGK(93.18)ILGFFF	5	2
sp|P62244|RS15A_HUMAN	71	0.00253766	57.347	K	LNK(1)CGVISPR	LNK(55.4)CGVISPR	3	3
sp|P62244|RS15A_HUMAN	12	0.015839	45.33	K	MNVLADALK(0.843)SINNAEK(0.157)	MNVLADALK(7.3)SINNAEK(-7.3)	9	3
sp|P62249|RS16_HUMAN	98	1.63917e-12	108.89	K	ALVAYYQK(1)YVDEASKK	ALVAYYQK(42.36)YVDEASK(-43.09)K(-42.36)	8	3
sp|P62249|RS16_HUMAN	105	0.010769	86.794	K	YVDEASK(0.992)K(0.008)	YVDEASK(20.72)K(-20.72)	7	2
sp|P62249|RS16_HUMAN	109	0.00620854	57.164	K	EIK(1)DILIQYDR	EIK(57.16)DILIQYDR	3	3
sp|P62249|RS16_HUMAN	131	0.023617	57.177	K	K(1)FGGPGAR	K(57.18)FGGPGAR	1	3
sp|P62249|RS16_HUMAN	17	0.0173189	48.44	K	K(1)TATAVAHCK	K(48.44)TATAVAHCK(-48.44)	1	3
sp|P62249|RS16_HUMAN	26	0.00625878	61.593	K	TATAVAHCK(1)R	TATAVAHCK(61.59)R	9	3
sp|P62249|RS16_HUMAN	60	0.000152452	88.187	K	LLEPVLLLGK(1)ER	LLEPVLLLGK(73.98)ER	10	2
sp|P62249|RS16_HUMAN	90	0.00045161	65.347	K	QSISK(1)ALVAYYQK	QSISK(65.35)ALVAYYQK(-65.35)	5	2
sp|P62249|RS16_HUMAN	50	1.84358e-07	91.207	K	TLQYK(1)LLEPVLLLGK	TLQYK(63.56)LLEPVLLLGK(-63.56)	5	3
sp|P62249|RS16_HUMAN	73	5.10087e-05	78.964	K	VK(1)GGGHVAQIYAIR	VK(64.22)GGGHVAQIYAIR	2	3
sp|P62258|1433E_HUMAN	196	8.87729e-08	77.847	K	LAK(1)AAFDDAIAELDTLSEESYK	LAK(77.78)AAFDDAIAELDTLSEESYK(-77.78)	3	4
sp|P62258|1433E_HUMAN	50	0.00124987	58.487	K	NLLSVAYK(1)NVIGAR	NLLSVAYK(42.21)NVIGAR	8	4
sp|P62263|RS14_HUMAN	96	0.000457143	81.92	K	ELGITALHIK(1)LR	ELGITALHIK(81.92)LR	10	3
sp|P62263|RS14_HUMAN	125	0.0038793	88.35	K	SGMK(1)IGR	SGMK(88.35)IGR	4	3
sp|P62263|RS14_HUMAN	106	0.000425549	62.162	K	TK(1)TPGPGAQSALR	TK(62.16)TPGPGAQSALR	2	4
sp|P62263|RS14_HUMAN	63	2.75145e-05	63.726	K	VK(1)ADRDESSPYAAMLAAQDVAQR	VK(63.73)ADRDESSPYAAMLAAQDVAQR	2	4
sp|P62263|RS14_HUMAN	61	0.00221739	98.523	K	VTGGMK(0.999)VK(0.001)	VTGGMK(31.53)VK(-31.53)	6	2
sp|P62266|RS23_HUMAN	108	8.35595e-11	111.12	K	K(1)GHAVGDIPGVR	K(111.12)GHAVGDIPGVR	1	3
sp|P62266|RS23_HUMAN	80	0.000124328	40.104	K	K(1)ITAFVPNDGCLNFIEENDEVLVAGFGR	K(40.1)ITAFVPNDGCLNFIEENDEVLVAGFGR	1	4
sp|P62266|RS23_HUMAN	135	1.54018e-06	93.011	K	VANVSLLALYK(0.871)GK(0.129)	VANVSLLALYK(8.29)GK(-8.29)	11	3
sp|P62266|RS23_HUMAN	76	0.00015365	91.906	K	VQLIK(1)NGK	VQLIK(50.4)NGK(-50.4)	5	2
sp|P62266|RS23_HUMAN	124	0.0115848	42.317	K	VVK(1)VANVSLLALYK	VVK(35.59)VANVSLLALYK(-35.59)	3	3
sp|P62269|RS18_HUMAN	94	1.39156e-08	99.909	K	DGK(1)YSQVLANGLDNK	DGK(99.26)YSQVLANGLDNK(-99.26)	3	3
sp|P62269|RS18_HUMAN	106	0.00140717	49.149	K	YSQVLANGLDNK(1)LR	YSQVLANGLDNK(49.15)LR	12	4
sp|P62269|RS18_HUMAN	137	3.70116e-08	110.88	K	GQHTK(1)TTGR	GQHTK(55.5)TTGR	5	4
sp|P62269|RS18_HUMAN	34	0.000823591	75.378	K	IAFAITAIK(1)GVGRR	IAFAITAIK(52.07)GVGRR	9	3
sp|P62269|RS18_HUMAN	47	0.0232902	41.283	K	K(1)ADIDLTKR	K(34.43)ADIDLTK(-34.43)R	1	4
sp|P62269|RS18_HUMAN	54	0.00718528	75.652	K	KADIDLTK(1)R	K(-70.11)ADIDLTK(70.11)R	8	3
sp|P62269|RS18_HUMAN	25	0.00180774	68.355	K	K(1)IAFAITAIK	K(59.4)IAFAITAIK(-59.4)	1	3
sp|P62269|RS18_HUMAN	78	0.00750137	55.718	K	QYK(1)IPDWFLNR	QYK(55.72)IPDWFLNR	3	3
sp|P62269|RS18_HUMAN	150	0.0215472	71.715	K	TVGVSK(0.986)K(0.014)	TVGVSK(18.55)K(-18.55)	6	3
sp|P62277|RS13_HUMAN	39	0.00339139	96.492	K	EQIYK(1)LAK	EQIYK(42.94)LAK(-42.94)	5	2
sp|P62277|RS13_HUMAN	94	8.17692e-05	63.894	K	GLAPDLPEDLYHLIK(0.455)K(0.545)	GLAPDLPEDLYHLIK(-0.79)K(0.79)	16	3
sp|P62277|RS13_HUMAN	34	0.000593727	82.749	K	LTSDDVK(1)EQIYK	LTSDDVK(65.52)EQIYK(-65.52)	7	2
sp|P62277|RS13_HUMAN	9	0.000431934	55.186	K	MHAPGK(1)GLSQSALPYR	MHAPGK(55.19)GLSQSALPYR	6	4
sp|P62277|RS13_HUMAN	27	2.06527e-06	77.146	K	SVPTWLK(1)LTSDDVK	SVPTWLK(39.99)LTSDDVK(-39.99)	7	3
sp|P62280|RS11_HUMAN	136	0.000467489	55.007	K	DVQIGDIVTVGECRPLSK(1)TVR	DVQIGDIVTVGECRPLSK(50.42)TVR	18	3
sp|P62280|RS11_HUMAN	107	0.000778227	56.139	K	HK(1)NMSVHLSPCFR	HK(56.14)NMSVHLSPCFR	2	4
sp|P62280|RS11_HUMAN	48	0.0014947	64.394	K	TPK(1)EAIEGTYIDK	TPK(61.83)EAIEGTYIDK(-61.83)	3	3
sp|P62280|RS11_HUMAN	32	0.00334746	68.893	K	VLLGETGK(0.314)EK(0.686)	VLLGETGK(-3.39)EK(3.39)	10	3
sp|P62280|RS11_HUMAN	147	0.00012371	99.139	K	VTK(1)AAGTK	VTK(76.07)AAGTK(-76.07)	3	3
sp|P62280|RS11_HUMAN	38	0.0196645	48.091	K	YYK(0.999)NIGLGFK(0.001)	YYK(30.23)NIGLGFK(-30.23)	3	3
sp|P62304|RUXE_HUMAN	12	0.00172819	57.106	K	VQK(1)VMVQPINLIFR	VQK(57.11)VMVQPINLIFR	3	3
sp|P62314|SMD1_HUMAN	41	2.12319e-05	63.165	K	NGTQVHGTITGVDVSMNTHLK(0.83)AVK(0.17)	NGTQVHGTITGVDVSMNTHLK(6.92)AVK(-6.92)	21	4
sp|P62314|SMD1_HUMAN	44	0.000413552	41.904	K	NGTQVHGTITGVDVSMNTHLK(0.453)AVK(0.547)	NGTQVHGTITGVDVSMNTHLK(-0.82)AVK(0.82)	24	4
sp|P62316|SMD2_HUMAN	71	6.90639e-12	98.035	K	HCNMVLENVK(0.997)EMWTEVPK(0.003)	HCNMVLENVK(25.93)EMWTEVPK(-25.93)	10	4
sp|P62316|SMD2_HUMAN	98	0.00084375	63.48	K	YISK(1)MFLR	YISK(63.48)MFLR	4	3
sp|P62318|SMD3_HUMAN	78	0.00256126	42.209	K	FLILPDMLK(0.974)NAPMLK(0.026)	FLILPDMLK(15.67)NAPMLK(-15.67)	9	4
sp|P62424|RL7A_HUMAN	150	0.000197834	62.732	K	AGVNTVTTLVENK(0.965)K(0.035)	AGVNTVTTLVENK(14.46)K(-14.46)	13	4
sp|P62424|RL7A_HUMAN	245	0.0035125	40.88	K	HWGGNVLGPK(1)SVAR	HWGGNVLGPK(40.88)SVAR	10	4
sp|P62424|RL7A_HUMAN	197	1.94578e-09	99.451	K	K(1)TCTTVAFTQVNSEDK	K(94.13)TCTTVAFTQVNSEDK(-94.13)	1	4
sp|P62424|RL7A_HUMAN	212	0.000595361	47.916	K	TCTTVAFTQVNSEDK(0.993)GALAK(0.007)	TCTTVAFTQVNSEDK(21.84)GALAK(-21.84)	15	4
sp|P62424|RL7A_HUMAN	217	0.00438373	40.349	K	TCTTVAFTQVNSEDK(0.472)GALAK(0.528)	TCTTVAFTQVNSEDK(-0.49)GALAK(0.49)	20	3
sp|P62424|RL7A_HUMAN	75	0.00316413	50.079	K	LK(1)VPPAINQFTQALDR	LK(50.08)VPPAINQFTQALDR	2	3
sp|P62424|RL7A_HUMAN	48	0.0022424	60.255	K	NFGIGQDIQPK(1)R	NFGIGQDIQPK(43.54)R	11	4
sp|P62491|RB11A_HUMAN;sp|Q15907|RB11B_HUMAN	125;125	4.76963e-08	79.676	K	DHADSNIVIMLVGNK(1)SDLR	DHADSNIVIMLVGNK(79.68)SDLR	15	4
sp|P62491|RB11A_HUMAN;sp|Q15907|RB11B_HUMAN	95;95	8.15646e-17	100.64	K	GAVGALLVYDIAK(1)HLTYENVER	GAVGALLVYDIAK(100.64)HLTYENVER	13	4
sp|P62491|RB11A_HUMAN;sp|Q15907|RB11B_HUMAN	58;58	0.00802851	49.5	K	SIQVDGK(0.983)TIK(0.017)	SIQVDGK(17.57)TIK(-17.57)	7	4
sp|P62491|RB11A_HUMAN;sp|Q15907|RB11B_HUMAN	24;24	0.000427694	54.004	K	VVLIGDSGVGK(1)SNLLSR	VVLIGDSGVGK(54)SNLLSR	11	4
sp|P62701|RS4X_HUMAN	128	2.6425e-09	115.46	K	K(1)IFVGTK	K(115.46)IFVGTK(-115.46)	1	2
sp|P62701|RS4X_HUMAN;sp|P22090|RS4Y1_HUMAN	71;71	0.0141039	52.018	K	FIK(1)IDGK	FIK(40.11)IDGK(-40.11)	3	2
sp|P62701|RS4X_HUMAN;sp|P22090|RS4Y1_HUMAN;sp|Q8TD47|RS4Y2_HUMAN	53;53;53	0.00286055	67.385	K	LK(1)YALTGDEVK	LK(67.22)YALTGDEVK(-67.22)	2	3
sp|P62701|RS4X_HUMAN;sp|P22090|RS4Y1_HUMAN;sp|Q8TD47|RS4Y2_HUMAN	62;62;62	0.00375791	67.207	K	YALTGDEVK(0.923)K(0.077)	YALTGDEVK(10.8)K(-10.8)	9	3
sp|P62750|RL23A_HUMAN	106	0.0132044	46.663	K	ANK(1)HQIK	ANK(46.66)HQIK(-46.66)	3	2
sp|P62750|RL23A_HUMAN	88	0.00790888	54.259	K	FPLTTESAMK(0.861)K(0.139)	FPLTTESAMK(7.91)K(-7.91)	10	3
sp|P62750|RL23A_HUMAN	103	0.00014559	58.671	K	IEDNNTLVFIVDVK(0.977)ANK(0.023)	IEDNNTLVFIVDVK(16.33)ANK(-16.33)	14	4
sp|P62750|RL23A_HUMAN	115	0.000532684	90.629	K	K(1)LYDIDVAK	K(90.63)LYDIDVAK(-90.63)	1	2
sp|P62750|RL23A_HUMAN	78	0.000621562	57.52	K	LDHYAIIK(0.995)FPLTTESAMK(0.005)	LDHYAIIK(23.02)FPLTTESAMK(-23.02)	8	3
sp|P62750|RL23A_HUMAN	134	0.00577303	56.951	K	VNTLIRPDGEK(0.985)K(0.015)	VNTLIRPDGEK(18.05)K(-18.05)	11	4
sp|P62753|RS6_HUMAN	116	9.24116e-22	113.69	K	GCIVDANLSVLNLVIVK(0.449)K(0.551)	GCIVDANLSVLNLVIVK(-0.89)K(0.89)	18	3
sp|P62753|RS6_HUMAN	79	0.00106464	57.434	K	LLLSK(1)GHSCYRPR	LLLSK(57.43)GHSCYRPR	5	4
sp|P62753|RS6_HUMAN	14	0.00127215	53.554	K	LNISFPATGCQK(1)LIEVDDER	LNISFPATGCQK(53.55)LIEVDDER	12	3
sp|P62753|RS6_HUMAN	46	1.16505e-08	89.261	K	MATEVAADALGEEWK(1)GYVVR	MATEVAADALGEEWK(74.95)GYVVR	15	4
sp|P62753|RS6_HUMAN	64	0.000232523	58.32	K	QGFPMK(1)QGVLTHGR	QGFPMK(45.21)QGVLTHGR	6	4
sp|P62805|H4_HUMAN	78	0.000411914	83.397	K	DAVTYTEHAK(1)R	DAVTYTEHAK(83.4)R	10	3
sp|P62805|H4_HUMAN	32	1.27224e-10	110.31	K	DNIQGITK(1)PAIR	DNIQGITK(110.31)PAIR	8	3
sp|P62805|H4_HUMAN	60	1.86338e-09	110.39	K	GVLK(1)VFLENVIR	GVLK(110.39)VFLENVIR	4	2
sp|P62805|H4_HUMAN	80	9.65531e-05	78.486	K	K(1)TVTAMDVVYALK	K(78.49)TVTAMDVVYALK(-78.49)	1	3
sp|P62805|H4_HUMAN	92	6.58586e-05	80.522	K	TVTAMDVVYALK(1)R	TVTAMDVVYALK(53.33)R	12	2
sp|P62805|H4_HUMAN;sp|Q99525|H4G_HUMAN	13;13	0.00731454	77.741	K	GLGK(1)GGAK	GLGK(50.6)GGAK(-50.6)	4	3
sp|P62820|RAB1A_HUMAN	132	0.0235994	50.034	K	K(1)VVDYTTAK	K(50.03)VVDYTTAK(-50.03)	1	3
sp|P62820|RAB1A_HUMAN;sp|Q9H0U4|RAB1B_HUMAN;sp|Q92928|RAB1C_HUMAN	24;21;21	1.7722e-07	89.866	K	LLLIGDSGVGK(1)SCLLLR	LLLIGDSGVGK(63.13)SCLLLR	11	3
sp|P62820|RAB1A_HUMAN;sp|Q9H0U4|RAB1B_HUMAN;sp|Q92928|RAB1C_HUMAN	58;55;55	0.000643274	83	K	TIELDGK(0.999)TIK(0.001)	TIELDGK(31.07)TIK(-31.07)	7	3
sp|P62820|RAB1A_HUMAN;sp|Q9H0U4|RAB1B_HUMAN;sp|Q92928|RAB1C_HUMAN	61;58;58	0.00707572	46.318	K	TIK(1)LQIWDTAGQER	TIK(46.32)LQIWDTAGQER	3	3
sp|P62826|RAN_HUMAN	134	0.00604027	68.383	K	AK(1)SIVFHR	AK(60.44)SIVFHR	2	4
sp|P62826|RAN_HUMAN	71	0.0016156	55.213	K	FNVWDTAGQEK(1)FGGLR	FNVWDTAGQEK(55.21)FGGLR	11	3
sp|P62826|RAN_HUMAN	60	0.000134455	64.244	K	GPIK(1)FNVWDTAGQEK	GPIK(62.12)FNVWDTAGQEK(-62.12)	4	4
sp|P62826|RAN_HUMAN	37	0.00125979	83.783	K	HLTGEFEK(0.988)K(0.012)	HLTGEFEK(19.07)K(-19.07)	8	3
sp|P62826|RAN_HUMAN	141	0.000261343	88.101	K	K(0.5)K(0.5)NLQYYDISAK	K(0)K(0)NLQYYDISAK(-88.1)	1	3
sp|P62826|RAN_HUMAN	142	2.23448e-06	97.163	K	K(1)NLQYYDISAK	K(97.16)NLQYYDISAK(-97.16)	1	3
sp|P62826|RAN_HUMAN	152	0.000114742	52.483	K	NLQYYDISAK(0.901)SNYNFEK(0.099)PFLWLAR	NLQYYDISAK(9.58)SNYNFEK(-9.58)PFLWLAR	10	5
sp|P62826|RAN_HUMAN	23	9.51444e-06	77.746	K	LVLVGDGGTGK(0.997)TTFVK(0.003)	LVLVGDGGTGK(24.92)TTFVK(-24.92)	11	4
sp|P62826|RAN_HUMAN	123	7.09377e-05	64.454	K	VCENIPIVLCGNK(0.944)VDIK(0.056)	VCENIPIVLCGNK(12.28)VDIK(-12.28)	13	4
sp|P62826|RAN_HUMAN	99	0.000456261	83.438	K	VTYK(1)NVPNWHR	VTYK(83.44)NVPNWHR	4	3
sp|P62829|RL23_HUMAN	35	1.00634e-09	75.193	K	ISLGLPVGAVINCADNTGAK(0.721)NLYIISVK(0.279)	ISLGLPVGAVINCADNTGAK(4.13)NLYIISVK(-4.13)	20	4
sp|P62829|RL23_HUMAN	43	0.0102065	52.693	K	NLYIISVK(0.828)GIK(0.172)	NLYIISVK(6.81)GIK(-6.81)	8	3
sp|P62841|RS15_HUMAN	72	0.00613065	47.712	K	K(0.002)EAPPMEK(0.994)PEVVK(0.004)	K(-26.86)EAPPMEK(23.63)PEVVK(-23.63)	8	3
sp|P62841|RS15_HUMAN	77	0.000273305	56.407	K	EAPPMEK(0.042)PEVVK(0.958)THLR	EAPPMEK(-13.59)PEVVK(13.59)THLR	12	4
sp|P62841|RS15_HUMAN	65	0.00333233	41.621	K	K(0.999)EAPPMEK(0.001)PEVVK	K(30.75)EAPPMEK(-30.75)PEVVK(-40.06)	1	4
sp|P62841|RS15_HUMAN	124	1.28144e-05	48.097	K	TFNQVEIK(0.004)PEMIGHYLGEFSITYK(0.976)PVK(0.02)	TFNQVEIK(-24)PEMIGHYLGEFSITYK(16.93)PVK(-16.93)	24	4
sp|P62847|RS24_HUMAN	37	0.00216007	72.607	K	ATVPK(1)TEIR	ATVPK(72.61)TEIR	5	3
sp|P62847|RS24_HUMAN	122	0.00012563	89.171	K	GTAK(1)ANVGAGK	GTAK(73.97)ANVGAGK(-73.97)	4	3
sp|P62847|RS24_HUMAN	21	5.83605e-11	111.79	K	K(1)QMVIDVLHPGK	K(111.79)QMVIDVLHPGK(-111.79)	1	3
sp|P62847|RS24_HUMAN	32	0.000648156	57.836	K	KQMVIDVLHPGK(0.994)ATVPK(0.006)	K(-38.59)QMVIDVLHPGK(22.07)ATVPK(-22.07)	12	4
sp|P62847|RS24_HUMAN	49	8.61371e-09	101.62	K	MYK(1)TTPDVIFVFGFR	MYK(96.73)TTPDVIFVFGFR	3	4
sp|P62847|RS24_HUMAN	68	0.0239293	47.532	K	THFGGGK(1)TTGFGMIYDSLDYAK	THFGGGK(35.62)TTGFGMIYDSLDYAK(-35.62)	7	2
sp|P62847|RS24_HUMAN	83	1.41865e-12	106.19	K	TTGFGMIYDSLDYAK(1)	TTGFGMIYDSLDYAK(47.04)	15	3
sp|P62851|RS25_HUMAN	94	2.70123e-09	104.79	K	AALQELLSK(1)GLIK	AALQELLSK(38.2)GLIK(-38.2)	9	2
sp|P62851|RS25_HUMAN	98	0.0192237	64.42	K	GLIK(1)LVSK	GLIK(43.8)LVSK(-43.8)	4	3
sp|P62851|RS25_HUMAN	57	0.0230715	60.019	K	ATYDK(0.994)LCK(0.006)	ATYDK(21.93)LCK(-21.93)	5	3
sp|P62851|RS25_HUMAN	66	0.00195746	43.408	K	EVPNYK(1)LITPAVVSER	EVPNYK(43.41)LITPAVVSER	6	4
sp|P62851|RS25_HUMAN	114	7.83386e-10	106.62	K	NTK(1)GGDAPAAGEDA	NTK(106.62)GGDAPAAGEDA	3	2
sp|P62854|RS26_HUMAN	66	9.05009e-16	105.39	K	DISEASVFDAYVLPK(0.83)LYVK(0.17)	DISEASVFDAYVLPK(6.88)LYVK(-6.88)	15	3
sp|P62854|RS26_HUMAN	70	0.00143023	41.348	K	DISEASVFDAYVLPK(0.389)LYVK(0.611)	DISEASVFDAYVLPK(-1.96)LYVK(1.96)	19	4
sp|P62857|RS28_HUMAN	16	0.00977817	81.784	K	VTK(1)VLGR	VTK(81.78)VLGR	3	3
sp|P62877|RBX1_HUMAN	105	0.0251694	50.878	K	EWEFQK(1)YGH	EWEFQK(50.88)YGH	6	3
sp|P62888|RL30_HUMAN	44	0.00413663	51.726	K	AK(1)LVILANNCPALR	AK(51.73)LVILANNCPALR	2	3
sp|P62888|RL30_HUMAN	57	0.00190175	66.538	K	K(1)SEIEYYAMLAK	K(66.54)SEIEYYAMLAK(-66.54)	1	3
sp|P62899|RL31_HUMAN	75	0.000295601	94.662	K	AVWAK(1)GIR	AVWAK(94.66)GIR	5	3
sp|P62899|RL31_HUMAN	31	0.00276819	78.113	K	EYTINIHK(1)R	EYTINIHK(78.11)R	8	3
sp|P62899|RL31_HUMAN	91	0.00372842	70.1	K	K(1)RNEDEDSPNK	K(69.05)RNEDEDSPNK(-69.05)	1	3
sp|P62899|RL31_HUMAN	101	0.000477075	41.763	K	NEDEDSPNK(0.999)LYTLVTYVPVTTFK(0.001)	NEDEDSPNK(30.42)LYTLVTYVPVTTFK(-30.42)	9	4
sp|P62899|RL31_HUMAN	70	1.25558e-09	121.52	K	LNK(1)AVWAK	LNK(109.8)AVWAK(-109.8)	3	2
sp|P62899|RL31_HUMAN	115	2.21754e-11	85.932	K	LYTLVTYVPVTTFK(1)NLQTVNVDEN	LYTLVTYVPVTTFK(54.22)NLQTVNVDEN	14	4
sp|P62906|RL10A_HUMAN	207	0.000400111	64.65	K	ALYIK(0.999)STMGK(0.001)PQR	ALYIK(31.5)STMGK(-31.5)PQR	5	4
sp|P62906|RL10A_HUMAN	130	0.00109221	62.546	K	ILGPGLNK(0.872)AGK(0.128)	ILGPGLNK(8.34)AGK(-8.34)	8	3
sp|P62906|RL10A_HUMAN	196	0.0250475	69.093	K	K(1)NWQNVR	K(69.09)NWQNVR	1	3
sp|P62906|RL10A_HUMAN	161	0.00147598	61.235	K	K(1)VLCLAVAVGHVK	K(61.24)VLCLAVAVGHVK(-61.24)	1	3
sp|P62906|RL10A_HUMAN	106	0.00177678	60.657	K	K(1)YDAFLASESLIK	K(60.66)YDAFLASESLIK(-60.66)	1	3
sp|P62910|RL32_HUMAN	93	0.000417725	56.081	K	ELEVLLMCNK(0.739)SYCAEIAHNVSSK(0.261)	ELEVLLMCNK(4.51)SYCAEIAHNVSSK(-4.51)	10	3
sp|P62910|RL32_HUMAN	106	0.000114385	73.834	K	SYCAEIAHNVSSK(1)NR	SYCAEIAHNVSSK(42.68)NR	13	5
sp|P62910|RL32_HUMAN	83	1.15056e-74	168.69	K	FLVHNVK(1)ELEVLLMCNK	FLVHNVK(116.99)ELEVLLMCNK(-116.99)	7	3
sp|P62910|RL32_HUMAN	65	3.7571e-06	89.541	K	GQILMPNIGYGSNK(0.453)K(0.547)	GQILMPNIGYGSNK(-0.81)K(0.81)	15	3
sp|P62910|RL32_HUMAN	76	1.47447e-10	118.74	K	K(1)FLVHNVK	K(97.6)FLVHNVK(-97.6)	1	2
sp|P62910|RL32_HUMAN	67	0.00373352	53.237	K	TK(1)HMLPSGFR	TK(53.24)HMLPSGFR	2	4
sp|P62913|RL11_HUMAN	38	0.00553366	44.391	K	AAK(1)VLEQLTGQTPVFSK	AAK(43.88)VLEQLTGQTPVFSK(-43.88)	3	3
sp|P62913|RL11_HUMAN	52	0.0102437	40.187	K	VLEQLTGQTPVFSK(1)AR	VLEQLTGQTPVFSK(40.19)AR	14	3
sp|P62913|RL11_HUMAN	85	0.0025643	72.2	K	AEEILEK(0.968)GLK(0.032)	AEEILEK(14.85)GLK(-14.85)	7	3
sp|P62913|RL11_HUMAN	78	0.00042868	85.813	K	GAK(1)AEEILEK	GAK(69.18)AEEILEK(-69.18)	3	3
sp|P62913|RL11_HUMAN	159	0.00420718	82.279	K	ISK(1)EEAMR	ISK(82.28)EEAMR	3	3
sp|P62913|RL11_HUMAN	67	0.00359835	64.64	K	NEK(1)IAVHCTVR	NEK(64.64)IAVHCTVR	3	3
sp|P62913|RL11_HUMAN	178	0.0114821	50.878	K	YDGIILPGK(1)	YDGIILPGK(50.88)	9	2
sp|P62917|RL8_HUMAN	60	0.0227381	46.334	K	GAPLAK(1)VVFR	GAPLAK(46.33)VVFR	6	3
sp|P62937|PPIA_HUMAN	44	1.25831e-06	97.911	K	ALSTGEK(1)GFGYK	ALSTGEK(56.47)GFGYK(-56.47)	7	2
sp|P62937|PPIA_HUMAN	91	9.46609e-25	96.024	K	FEDENFILK(1)HTGPGILSMANAGPNTNGSQFFICTAK	FEDENFILK(92.95)HTGPGILSMANAGPNTNGSQFFICTAK(-92.95)	9	5
sp|P62937|PPIA_HUMAN	118	5.33497e-09	57.496	K	HTGPGILSMANAGPNTNGSQFFICTAK(0.716)TEWLDGK(0.284)	HTGPGILSMANAGPNTNGSQFFICTAK(4.01)TEWLDGK(-4.01)	27	5
sp|P62937|PPIA_HUMAN	125	0.000269791	82.543	K	TEWLDGK(1)HVVFGK	TEWLDGK(56.6)HVVFGK(-56.6)	7	2
sp|P62937|PPIA_HUMAN	131	0.016111	67.981	K	HVVFGK(1)VK	HVVFGK(35.63)VK(-35.63)	6	3
sp|P62937|PPIA_HUMAN	133	0.00817969	58.071	K	VK(1)EGMNIVEAMER	VK(58.07)EGMNIVEAMER	2	3
sp|P62979|RS27A_HUMAN	143	0.00372181	40.014	K	HYCGK(0.999)CCLTYCFNK(0.001)PEDK	HYCGK(30.83)CCLTYCFNK(-30.83)PEDK(-35.11)	5	4
sp|P62979|RS27A_HUMAN	104	0.0169405	67.032	K	LAVLK(0.993)YYK(0.007)	LAVLK(21.31)YYK(-21.31)	5	3
sp|P62979|RS27A_HUMAN	107	0.0222736	53.089	K	YYK(1)VDENGK	YYK(36.86)VDENGK(-36.86)	3	3
sp|P62979|RS27A_HUMAN;sp|P0CG47|UBB_HUMAN;sp|P0CG48|UBC_HUMAN;sp|P62987|RL40_HUMAN	6;6;6;6	6.64231e-07	100.93	K	MQIFVK(1)TLTGK	MQIFVK(39.09)TLTGK(-39.09)	6	2
sp|P62979|RS27A_HUMAN;sp|P0CG47|UBB_HUMAN;sp|P0CG48|UBC_HUMAN;sp|P62987|RL40_HUMAN	11;11;11;11	2.71654e-13	99.407	K	TLTGK(1)TITLEVEPSDTIENVK	TLTGK(87.28)TITLEVEPSDTIENVK(-87.28)	5	3
sp|P62987|RL40_HUMAN	88	0.0208429	47.053	K	QLAQK(0.996)YNCDK(0.004)	QLAQK(24.28)YNCDK(-24.28)	5	3
sp|P62987|RL40_HUMAN	93	0.0283843	48.423	K	YNCDK(1)MICR	YNCDK(48.42)MICR	5	3
sp|P63000|RAC1_HUMAN	153	0.0101986	40.237	K	EIGAVK(1)YLECSALTQR	EIGAVK(40.24)YLECSALTQR	6	3
sp|P63092|GNAS2_HUMAN;sp|Q5JWF2|GNAS1_HUMAN	58;701	0.010389	40.025	K	LLLLGAGESGK(0.442)STIVK(0.558)	LLLLGAGESGK(-1.02)STIVK(1.02)	16	3
sp|P63096|GNAI1_HUMAN;sp|P04899|GNAI2_HUMAN;sp|P09471|GNAO_HUMAN;sp|P08754|GNAI3_HUMAN;sp|P11488|GNAT1_HUMAN;sp|P19087|GNAT2_HUMAN;sp|A8MTJ3|GNAT3_HUMAN;sp|P19086|GNAZ_HUMAN;sp|P38405|GNAL_HUMAN	51;51;51;51;47;51;51;51;60	0.010389	60.59	K	STIVK(0.999)QMK(0.001)	STIVK(28.66)QMK(-28.66)	5	3
sp|P63104|1433Z_HUMAN	85	0.0158988	68.224	K	EK(1)IETELR	EK(68.22)IETELR	2	3
sp|P63104|1433Z_HUMAN	68	3.86123e-05	88.282	K	VVSSIEQK(1)TEGAEK	VVSSIEQK(42.49)TEGAEK(-42.49)	8	3
sp|P63104|1433Z_HUMAN	138	0.0119439	45.28	K	YLAEVAAGDDK(0.67)K(0.33)	YLAEVAAGDDK(3.07)K(-3.07)	11	3
sp|P63162|RSMN_HUMAN;sp|P14678|RSMB_HUMAN	36;36	3.85301e-05	66.965	K	AFDK(1)HMNLILCDCDEFR	AFDK(66.96)HMNLILCDCDEFR	4	4
sp|P63162|RSMN_HUMAN;sp|P14678|RSMB_HUMAN	32;32	0.00778528	55.401	K	IFIGTFK(0.995)AFDK(0.005)	IFIGTFK(22.79)AFDK(-22.79)	7	3
sp|P63173|RL38_HUMAN	9	2.61559e-07	101.39	K	IEEIK(1)DFLLTAR	IEEIK(101.39)DFLLTAR	5	3
sp|P63173|RL38_HUMAN	57	0.00399081	56.205	K	LK(1)QSLPPGLAVK	LK(53.17)QSLPPGLAVK(-53.17)	2	3
sp|P63173|RL38_HUMAN	52	3.42179e-10	105.17	K	YLYTLVITDK(0.305)EK(0.695)	YLYTLVITDK(-3.58)EK(3.58)	12	3
sp|P63208|SKP1_HUMAN	155	0.019725	53.327	K	K(1)ENQWCEEK	K(48.63)ENQWCEEK(-48.63)	1	3
sp|P63241|IF5A1_HUMAN;sp|Q6IS14|IF5AL_HUMAN	121;121	0.0104818	45.28	K	LPEGDLGK(0.997)EIEQK(0.003)	LPEGDLGK(25.89)EIEQK(-25.89)	8	3
sp|P63241|IF5A1_HUMAN;sp|Q9GZV4|IF5A2_HUMAN	39;39	0.00123212	51.359	K	GRPCK(1)IVEMSTSK	GRPCK(49.12)IVEMSTSK(-49.12)	5	4
sp|P63241|IF5A1_HUMAN;sp|Q9GZV4|IF5A2_HUMAN;sp|Q6IS14|IF5AL_HUMAN	68;68;68	0.000234326	57.52	K	K(1)YEDICPSTHNMDVPNIK	K(57.52)YEDICPSTHNMDVPNIK(-57.52)	1	3
sp|P63244|RACK1_HUMAN	38	0.0144789	69.825	K	DK(1)TIIMWK	DK(68.22)TIIMWK(-68.22)	2	3
sp|P63244|RACK1_HUMAN	106	0.000595087	49.993	K	FVGHTK(1)DVLSVAFSSDNR	FVGHTK(41.2)DVLSVAFSSDNR	6	3
sp|P63244|RACK1_HUMAN	12	1.96858e-07	66.282	K	GTLK(1)GHNGWVTQIATTPQFPDMILSASR	GTLK(66.28)GHNGWVTQIATTPQFPDMILSASR	4	4
sp|P63261|ACTG_HUMAN;sp|P60709|ACTB_HUMAN	284;284	1.2824e-10	63.776	K	CPEALFQPSFLGMESCGIHETTFNSIMK(1)CDVDIR	CPEALFQPSFLGMESCGIHETTFNSIMK(63.78)CDVDIR	28	5
sp|P63261|ACTG_HUMAN;sp|P60709|ACTB_HUMAN	291;291	0.000826726	53.355	K	K(1)DLYANTVLSGGTTMYPGIADR	K(51.89)DLYANTVLSGGTTMYPGIADR	1	2
sp|P63261|ACTG_HUMAN;sp|P60709|ACTB_HUMAN	113;113	1.95796e-06	69.763	K	VAPEEHPVLLTEAPLNPK(1)ANR	VAPEEHPVLLTEAPLNPK(69.76)ANR	18	3
sp|P63261|ACTG_HUMAN;sp|P60709|ACTB_HUMAN;sp|P68032|ACTC_HUMAN;sp|P63267|ACTH_HUMAN;sp|P68133|ACTS_HUMAN;sp|P62736|ACTA_HUMAN	61;61;63;62;63;63	4.14378e-07	95.094	K	DSYVGDEAQSK(1)R	DSYVGDEAQSK(95.09)R	11	4
[truncated: 275 more rows]

## Sheet: Table S10
Protein hits identified by pull-down/LC-MS/MS with X1 (10μM) from K562 cells. LFQ means label free quantification.
[truncated: 1,095 more rows]

[truncated: 10 more sheets: Table S11, Table S12, Table S13, Table S14, Table S15, Table S16, Table S17, Table S18, Table S19, Table S20]
